# Supplementary material for: ﻿Mid-Holocene marine faunas from the Bangkok Clay deposits in Nakhon Nayok, the Central Plain of Thailand
Source: Zookeys. 2024 May 15;1202:1–110. doi: 10.3897/zookeys.1202.119389 (PMC11112167; doi:10.3897/zookeys.1202.119389)
Supplement: XML Treatment for Nerita articulata [file zookeys.1202.119389-treatment4.xml]

<!DOCTYPE tp:taxon-treatment
  PUBLIC "-//TaxonX//DTD Taxonomic Treatment Publishing DTD v0 20100105//EN" "tax-treatment-NSO.dtd">
<tp:taxon-treatment xmlns:tp="http://www.plazi.org/taxpub"><tp:treatment-meta><kwd-group><label>Taxon classification</label><kwd>
                    <named-content content-type="kingdom">Animalia</named-content>
                  </kwd><kwd>
                    <named-content content-type="order">Cycloneritida</named-content>
                  </kwd><kwd>
                    <named-content content-type="family">Neritidae</named-content>
                  </kwd></kwd-group><mixed-citation publication-type="journal"><person-group><name><surname>Jirapatrasilp</surname><given-names>Parin</given-names></name><name><surname>Cuny</surname><given-names>Gilles</given-names></name><name><surname>Kocsis</surname><given-names>László</given-names></name><name><surname>Sutcharit</surname><given-names>Chirasak</given-names></name><name><surname>Ngamnisai</surname><given-names>Nom</given-names></name><name><surname>Charoentitirat</surname><given-names>Thasinee</given-names></name><name><surname>Kumpitak</surname><given-names>Satapat</given-names></name><name><surname>Suraprasit</surname><given-names>Kantapon</given-names></name></person-group><article-title>﻿Mid-Holocene marine faunas from the Bangkok Clay deposits in Nakhon Nayok, the Central Plain of Thailand</article-title><source>Zookeys</source><day>15</day><month>05</month><year>2024</year><volume>1202</volume><fpage>1</fpage><lpage>110</lpage><pub-id pub-id-type="doi">10.3897/zookeys.1202.119389</pub-id></mixed-citation></tp:treatment-meta><tp:nomenclature><label>﻿</label><tp:taxon-name>
                  <object-id xmlns:xlink="http://www.w3.org/1999/xlink" content-type="arpha" xlink:type="simple">43B4525F-79FC-5E67-A0F0-19D729587B4C</object-id>
                  <tp:taxon-name-part taxon-name-part-type="genus" reg="Nerita">Nerita</tp:taxon-name-part>
                  <tp:taxon-name-part taxon-name-part-type="species" reg="articulata">articulata</tp:taxon-name-part>
                </tp:taxon-name><tp:taxon-authority>Gould, 1847</tp:taxon-authority><xref ref-type="fig" rid="F3">Figs 3C</xref><xref ref-type="fig" rid="F5">, 5D</xref><tp:nomenclature-citation-list><tp:nomenclature-citation><tp:taxon-name>
                      <tp:taxon-name-part taxon-name-part-type="genus" reg="Nerita">Nerita</tp:taxon-name-part>
                      <tp:taxon-name-part taxon-name-part-type="species" reg="lineata">lineata</tp:taxon-name-part>
                    </tp:taxon-name><comment>Gmelin, 1791: 3684 [junior homonym of <tp:taxon-name><tp:taxon-name-part taxon-name-part-type="genus" reg="Nerita">Nerita</tp:taxon-name-part><tp:taxon-name-part taxon-name-part-type="species" reg="lineata">lineata</tp:taxon-name-part></tp:taxon-name> Müller, 1774]. Type locality: Strait of Malacca. <xref ref-type="bibr" rid="B305">Way and Purchon 1981</xref>: 314. <xref ref-type="bibr" rid="B114">Hylleberg and Kilburn 2003</xref>: 29–30. <xref ref-type="bibr" rid="B319">Yang et al. 2017</xref>: 20, fig. 67.</comment></tp:nomenclature-citation><tp:nomenclature-citation><tp:taxon-name><tp:taxon-name-part taxon-name-part-type="genus" reg="Nerita">Nerita</tp:taxon-name-part> (<tp:taxon-name-part taxon-name-part-type="subgenus" reg="Ritena">Ritena</tp:taxon-name-part>) <tp:taxon-name-part taxon-name-part-type="species" reg="lineata">lineata</tp:taxon-name-part></tp:taxon-name><comment>. <xref ref-type="bibr" rid="B37">Cernohorsky 1972</xref>: 51, pl. 11, fig. 5.</comment></tp:nomenclature-citation><tp:nomenclature-citation><tp:taxon-name>
                      <tp:taxon-name-part taxon-name-part-type="genus" reg="Nerita">Nerita</tp:taxon-name-part>
                      <tp:taxon-name-part taxon-name-part-type="species" reg="articulata">articulata</tp:taxon-name-part>
                    </tp:taxon-name><comment>Gould, 1847: 220. Type locality: Tavoy. <xref ref-type="bibr" rid="B313">Wium-Andersen 1977</xref>: 5, fig. 8. <xref ref-type="bibr" rid="B285">Tantanasiriwong 1978</xref>: 6, fig. 42. <xref ref-type="bibr" rid="B185">Nateewathana et al. 1981</xref>: 56. <xref ref-type="bibr" rid="B283">Tan and Clements 2008</xref>: 483–485, fig. 2-3, 2-4. <xref ref-type="bibr" rid="B181">Nabhitabhata 2009</xref>: 36. <xref ref-type="bibr" rid="B89">Hamli et al. 2013</xref>: tables 2, 3, fig. 2g. <xref ref-type="bibr" rid="B296">Tudu et al. 2018</xref>: table 1.</comment></tp:nomenclature-citation><tp:nomenclature-citation><tp:taxon-name>
                      <tp:taxon-name-part taxon-name-part-type="genus" reg="Nerita">Nerita</tp:taxon-name-part>
                      <tp:taxon-name-part taxon-name-part-type="species" reg="balteata">balteata</tp:taxon-name-part>
                    </tp:taxon-name><comment>Reeve, 1855: pl. 6, fig. 28. Type locality: unknown. <xref ref-type="bibr" rid="B311">Wilson 1993</xref>: 40, pl. 2, fig. 9a, b. <xref ref-type="bibr" rid="B184">Nateewathana 1995</xref>: 95, with in-text fig. <xref ref-type="bibr" rid="B181">Nabhitabhata 2009</xref>: 36. <xref ref-type="bibr" rid="B250">Sanpanich and Duangdee 2013</xref>: 53. <xref ref-type="bibr" rid="B46">Chen et al. 2015</xref>: 75, fig. 1a–c. <xref ref-type="bibr" rid="B16">BEDO 2017b</xref>: 99, with in-text fig. <xref ref-type="bibr" rid="B122">Kantharajan et al. 2017</xref>: table 1, fig. 4-36. <xref ref-type="bibr" rid="B296">Tudu et al. 2018</xref>: table 1. <xref ref-type="bibr" rid="B227">Raven 2019</xref>: figs 4–6. <xref ref-type="bibr" rid="B315">Yadav et al. 2019</xref>: table 2, fig. 1i. <xref ref-type="bibr" rid="B180">Mustapha et al. 2021</xref>: 48, figs 2m, n, 4g. <xref ref-type="bibr" rid="B306">Wells et al. 2021</xref>: 155.</comment></tp:nomenclature-citation><tp:nomenclature-citation><tp:taxon-name><tp:taxon-name-part taxon-name-part-type="genus" reg="Nerita">Nerita</tp:taxon-name-part> (<tp:taxon-name-part taxon-name-part-type="subgenus" reg="Ritena">Ritena</tp:taxon-name-part>) <tp:taxon-name-part taxon-name-part-type="species" reg="balteata">balteata</tp:taxon-name-part></tp:taxon-name><comment>. <xref ref-type="bibr" rid="B39">Cernohorsky 1978</xref>: 42, pl. 11, fig. 1. <xref ref-type="bibr" rid="B63">Dharma 2005</xref>: 68, pl. 9, fig. 3a, b.</comment></tp:nomenclature-citation><tp:nomenclature-citation><tp:taxon-name><tp:taxon-name-part taxon-name-part-type="genus" reg="Nerita">Nerita</tp:taxon-name-part> (<tp:taxon-name-part taxon-name-part-type="subgenus" reg="Amphinerita">Amphinerita</tp:taxon-name-part>) <tp:taxon-name-part taxon-name-part-type="species" reg="articulata">articulata</tp:taxon-name-part></tp:taxon-name><comment>. <xref ref-type="bibr" rid="B278">Subba Rao and Dey 2000</xref>: 31. <xref ref-type="bibr" rid="B61">Dey 2006</xref>: 20, figs 7, 8.</comment></tp:nomenclature-citation><tp:nomenclature-citation><tp:taxon-name><tp:taxon-name-part taxon-name-part-type="genus" reg="Nerita">Nerita</tp:taxon-name-part> (<tp:taxon-name-part taxon-name-part-type="subgenus" reg="Nerita">Nerita</tp:taxon-name-part>) <tp:taxon-name-part taxon-name-part-type="species" reg="articulata">articulata</tp:taxon-name-part></tp:taxon-name><comment>. <xref ref-type="bibr" rid="B274">Sri-aroon et al. 2004</xref>: table 1.</comment></tp:nomenclature-citation><tp:nomenclature-citation><tp:taxon-name><tp:taxon-name-part taxon-name-part-type="genus" reg="Nerita">Nerita</tp:taxon-name-part> (<tp:taxon-name-part taxon-name-part-type="subgenus" reg="Theliostyla">Theliostyla</tp:taxon-name-part>) <tp:taxon-name-part taxon-name-part-type="species" reg="balteata">balteata</tp:taxon-name-part></tp:taxon-name><comment>. <xref ref-type="bibr" rid="B291">Thach 2005</xref>: 37, pl. 6, figs 36, 37.</comment></tp:nomenclature-citation><tp:nomenclature-citation><tp:taxon-name>
                      <tp:taxon-name-part taxon-name-part-type="genus" reg="Nerita">Nerita</tp:taxon-name-part>
                      <tp:taxon-name-part taxon-name-part-type="species" reg="balteata">balteata</tp:taxon-name-part>
                      <tp:taxon-name-part taxon-name-part-type="infraspecific-rank">forma</tp:taxon-name-part>
                      <tp:taxon-name-part taxon-name-part-type="form" reg="articulata">articulata</tp:taxon-name-part>
                    </tp:taxon-name><comment>. <xref ref-type="bibr" rid="B69">Eichhorst 2008</xref>: 280, pl. 85, fig. 1a, b.</comment></tp:nomenclature-citation><tp:nomenclature-citation><tp:taxon-name><tp:taxon-name-part taxon-name-part-type="genus" reg="Nerita">Nerita</tp:taxon-name-part> (<tp:taxon-name-part taxon-name-part-type="subgenus" reg="Cymostyla">Cymostyla</tp:taxon-name-part>) <tp:taxon-name-part taxon-name-part-type="species" reg="balteata">balteata</tp:taxon-name-part></tp:taxon-name><comment>. <xref ref-type="bibr" rid="B70">Eichhorst 2016</xref>: 455–457, pl. 113, figs 1–9.</comment></tp:nomenclature-citation></tp:nomenclature-citation-list></tp:nomenclature><tp:treatment-sec sec-type="material" id="SECID0EYVAG"><title>Referred material.</title><p><abbrev xmlns:xlink="http://www.w3.org/1999/xlink" xlink:title="Chulalongkorn fossil collection" id="ABBRID0E5VAG" xlink:type="simple">CUF</abbrev>-<abbrev xmlns:xlink="http://www.w3.org/1999/xlink" xlink:title="Nakhon Nayok" id="ABBRID0ECWAG" xlink:type="simple">NKNY</abbrev>-G61 (3 shells; Figs <xref ref-type="fig" rid="F3">3C</xref>, <xref ref-type="fig" rid="F5">5D</xref>).</p></tp:treatment-sec><tp:treatment-sec sec-type="habitat" id="SECID0EOWAG"><title>Habitat.</title><p>On tree trunks, branches, roots and on muddy banks and rocky areas or near mangrove forests (<xref ref-type="bibr" rid="B283">Tan and Clements 2008</xref>; <xref ref-type="bibr" rid="B180">Mustapha et al. 2021</xref>) as well as on rocks in intertidal zones (<xref ref-type="bibr" rid="B319">Yang et al. 2017</xref>).</p></tp:treatment-sec><tp:treatment-sec sec-type="distribution" id="SECID0EAXAG"><title>Distribution.</title><p>India (<xref ref-type="bibr" rid="B122">Kantharajan et al. 2017</xref>; <xref ref-type="bibr" rid="B315">Yadav et al. 2019</xref>); Indo-West Pacific, from China to Australia (<xref ref-type="bibr" rid="B311">Wilson 1993</xref>; <xref ref-type="bibr" rid="B319">Yang et al. 2017</xref>). Also reported from the Hawaiian Islands (<xref ref-type="bibr" rid="B39">Cernohorsky 1978</xref>).</p></tp:treatment-sec><tp:treatment-sec sec-type="Record in Thailand" id="SECID0E1XAG"><title>Record in Thailand.</title><p>Gulf of Thailand and Andaman Sea (<xref ref-type="bibr" rid="B306">Wells et al. 2021</xref>).</p></tp:treatment-sec><tp:treatment-sec sec-type="Taxonomic remarks and comparisons" id="SECID0EEYAG"><title>Taxonomic remarks and comparisons.</title><p>This species is recognised by numerous raised spiral cords and a crenulated outer lip (<xref ref-type="bibr" rid="B283">Tan and Clements 2008</xref>). Although this species is widely known as <italic><tp:taxon-name><tp:taxon-name-part taxon-name-part-type="genus" reg="Nerita">N.</tp:taxon-name-part><tp:taxon-name-part taxon-name-part-type="species" reg="balteata">balteata</tp:taxon-name-part></tp:taxon-name></italic> Reeve, 1855, the name <italic><tp:taxon-name><tp:taxon-name-part taxon-name-part-type="genus" reg="Nerita">N.</tp:taxon-name-part><tp:taxon-name-part taxon-name-part-type="species" reg="articulata">articulata</tp:taxon-name-part></tp:taxon-name></italic> was made available earlier by <xref ref-type="bibr" rid="B84">Gould (1847)</xref>. Thus, it has a priority over <italic><tp:taxon-name><tp:taxon-name-part taxon-name-part-type="genus" reg="Nerita">N.</tp:taxon-name-part><tp:taxon-name-part taxon-name-part-type="species" reg="balteata">balteata</tp:taxon-name-part></tp:taxon-name></italic>.</p><p>
                  <bold>Subclass <tp:taxon-name><tp:taxon-name-part taxon-name-part-type="subclass">Caenogastropoda</tp:taxon-name-part></tp:taxon-name> Cox, 1960</bold>
                </p><p>
                  <bold>Cohort <tp:taxon-name><tp:taxon-name-part taxon-name-part-type="clade">Sorbeoconcha</tp:taxon-name-part></tp:taxon-name> Ponder &amp; Lindberg, 1997</bold>
                </p><p>
                  <bold>Subcohort <tp:taxon-name><tp:taxon-name-part taxon-name-part-type="superorder">Cerithiimorpha</tp:taxon-name-part></tp:taxon-name> Golikov &amp; Starobogatov, 1975</bold>
                </p><p>
                  <bold>Superfamily <tp:taxon-name><tp:taxon-name-part taxon-name-part-type="superfamily">Cerithioidea</tp:taxon-name-part></tp:taxon-name> Fleming, 1822</bold>
                </p></tp:treatment-sec><tp:treatment-sec><!--Section generated to contain objects referenced in tp:taxon-treatment.--><fig id="F3" position="float" orientation="portrait"><object-id xmlns:xlink="http://www.w3.org/1999/xlink" content-type="doi" xlink:type="simple">10.3897/zookeys.1202.119389.figure3</object-id><object-id xmlns:xlink="http://www.w3.org/1999/xlink" content-type="arpha" xlink:type="simple">27395716-79D5-554F-897E-C95F122B6838</object-id><label>Figure 3.</label><caption><p>Size comparison of coral and gastropods found in this study <bold>A</bold><tp:taxon-name><tp:taxon-name-part taxon-name-part-type="genus" reg="Oulangia">Oulangia</tp:taxon-name-part><tp:taxon-name-part taxon-name-part-type="uncertainty-rank">cf.</tp:taxon-name-part><tp:taxon-name-part taxon-name-part-type="species" reg="stokesiana">stokesiana</tp:taxon-name-part></tp:taxon-name><bold>B</bold><italic><tp:taxon-name><tp:taxon-name-part taxon-name-part-type="genus" reg="Neripteron">Neripteron</tp:taxon-name-part><tp:taxon-name-part taxon-name-part-type="species" reg="violaceum">violaceum</tp:taxon-name-part></tp:taxon-name></italic><bold>C</bold><italic><tp:taxon-name><tp:taxon-name-part taxon-name-part-type="genus" reg="Nerita">Nerita</tp:taxon-name-part><tp:taxon-name-part taxon-name-part-type="species" reg="articulata">articulata</tp:taxon-name-part></tp:taxon-name></italic><bold>D</bold><italic><tp:taxon-name><tp:taxon-name-part taxon-name-part-type="genus" reg="Natica">Natica</tp:taxon-name-part><tp:taxon-name-part taxon-name-part-type="species" reg="stellata">stellata</tp:taxon-name-part></tp:taxon-name></italic><bold>E</bold><italic><tp:taxon-name><tp:taxon-name-part taxon-name-part-type="genus" reg="Natica">Natica</tp:taxon-name-part><tp:taxon-name-part taxon-name-part-type="species" reg="vitellus">vitellus</tp:taxon-name-part></tp:taxon-name></italic><bold>F</bold><tp:taxon-name><tp:taxon-name-part taxon-name-part-type="genus" reg="Homalopoma">Homalopoma</tp:taxon-name-part><tp:taxon-name-part taxon-name-part-type="uncertainty-rank">cf.</tp:taxon-name-part><tp:taxon-name-part taxon-name-part-type="species" reg="sangarense">sangarense</tp:taxon-name-part></tp:taxon-name><bold>G</bold><italic><tp:taxon-name><tp:taxon-name-part taxon-name-part-type="genus" reg="Eunaticina">Eunaticina</tp:taxon-name-part><tp:taxon-name-part taxon-name-part-type="species" reg="papilla">papilla</tp:taxon-name-part></tp:taxon-name></italic><bold>H</bold><italic><tp:taxon-name><tp:taxon-name-part taxon-name-part-type="genus" reg="Ergaea">Ergaea</tp:taxon-name-part><tp:taxon-name-part taxon-name-part-type="species" reg="walshi">walshi</tp:taxon-name-part></tp:taxon-name></italic><bold>I</bold><italic><tp:taxon-name><tp:taxon-name-part taxon-name-part-type="genus" reg="Pirenella">Pirenella</tp:taxon-name-part><tp:taxon-name-part taxon-name-part-type="species" reg="incisa">incisa</tp:taxon-name-part></tp:taxon-name></italic><bold>J</bold><italic><tp:taxon-name><tp:taxon-name-part taxon-name-part-type="genus" reg="Scalptia">Scalptia</tp:taxon-name-part><tp:taxon-name-part taxon-name-part-type="species" reg="scalariformis">scalariformis</tp:taxon-name-part></tp:taxon-name></italic><bold>K</bold><italic><tp:taxon-name><tp:taxon-name-part taxon-name-part-type="genus" reg="Telescopium">Telescopium</tp:taxon-name-part><tp:taxon-name-part taxon-name-part-type="species" reg="telescopium">telescopium</tp:taxon-name-part></tp:taxon-name></italic><bold>L</bold><italic><tp:taxon-name><tp:taxon-name-part taxon-name-part-type="genus" reg="Merica">Merica</tp:taxon-name-part><tp:taxon-name-part taxon-name-part-type="species" reg="elegans">elegans</tp:taxon-name-part></tp:taxon-name></italic><bold>M</bold><italic><tp:taxon-name><tp:taxon-name-part taxon-name-part-type="genus" reg="Cerithidea">Cerithidea</tp:taxon-name-part><tp:taxon-name-part taxon-name-part-type="species" reg="obtusa">obtusa</tp:taxon-name-part></tp:taxon-name></italic><bold>N</bold><italic><tp:taxon-name><tp:taxon-name-part taxon-name-part-type="genus" reg="Bufonaria">Bufonaria</tp:taxon-name-part><tp:taxon-name-part taxon-name-part-type="species" reg="rana">rana</tp:taxon-name-part></tp:taxon-name></italic><bold>O</bold><italic><tp:taxon-name><tp:taxon-name-part taxon-name-part-type="genus" reg="Nassarius">Nassarius</tp:taxon-name-part><tp:taxon-name-part taxon-name-part-type="species" reg="micans">micans</tp:taxon-name-part></tp:taxon-name></italic><bold>P</bold><italic><tp:taxon-name><tp:taxon-name-part taxon-name-part-type="genus" reg="Nassarius">Nassarius</tp:taxon-name-part><tp:taxon-name-part taxon-name-part-type="species" reg="siquijorensis">siquijorensis</tp:taxon-name-part></tp:taxon-name></italic><bold>Q</bold><italic><tp:taxon-name><tp:taxon-name-part taxon-name-part-type="genus" reg="Paratectonatica">Paratectonatica</tp:taxon-name-part><tp:taxon-name-part taxon-name-part-type="species" reg="tigrina">tigrina</tp:taxon-name-part></tp:taxon-name></italic>.</p></caption><graphic xmlns:xlink="http://www.w3.org/1999/xlink" xlink:href="zookeys-1202-001_article-119389__-g003.jpg" position="float" orientation="portrait" xlink:type="simple" id="oo_1049891.jpg"><uri content-type="original_file" xlink:type="simple">https://binary.pensoft.net/fig/1049891</uri></graphic></fig><fig id="F5" position="float" orientation="portrait"><object-id xmlns:xlink="http://www.w3.org/1999/xlink" content-type="doi" xlink:type="simple">10.3897/zookeys.1202.119389.figure5</object-id><object-id xmlns:xlink="http://www.w3.org/1999/xlink" content-type="arpha" xlink:type="simple">50CE6608-07F4-5E1C-9DD5-894B3F586558</object-id><label>Figure 5.</label><caption><p>Coral and gastropods <bold>A</bold><tp:taxon-name><tp:taxon-name-part taxon-name-part-type="genus" reg="Oulangia">Oulangia</tp:taxon-name-part><tp:taxon-name-part taxon-name-part-type="uncertainty-rank">cf.</tp:taxon-name-part><tp:taxon-name-part taxon-name-part-type="species" reg="stokesiana">stokesiana</tp:taxon-name-part></tp:taxon-name><bold>B</bold><tp:taxon-name><tp:taxon-name-part taxon-name-part-type="genus" reg="Homalopoma">Homalopoma</tp:taxon-name-part><tp:taxon-name-part taxon-name-part-type="uncertainty-rank">cf.</tp:taxon-name-part><tp:taxon-name-part taxon-name-part-type="species" reg="sangarense">sangarense</tp:taxon-name-part></tp:taxon-name><bold>C</bold><italic><tp:taxon-name><tp:taxon-name-part taxon-name-part-type="genus" reg="Neripteron">Neripteron</tp:taxon-name-part><tp:taxon-name-part taxon-name-part-type="species" reg="violaceum">violaceum</tp:taxon-name-part></tp:taxon-name></italic><bold>D</bold><italic><tp:taxon-name><tp:taxon-name-part taxon-name-part-type="genus" reg="Nerita">Nerita</tp:taxon-name-part><tp:taxon-name-part taxon-name-part-type="species" reg="articulata">articulata</tp:taxon-name-part></tp:taxon-name></italic><bold>E</bold><italic><tp:taxon-name><tp:taxon-name-part taxon-name-part-type="genus" reg="Cerithidea">Cerithidea</tp:taxon-name-part><tp:taxon-name-part taxon-name-part-type="species" reg="obtusa">obtusa</tp:taxon-name-part></tp:taxon-name></italic><bold>F</bold><italic><tp:taxon-name><tp:taxon-name-part taxon-name-part-type="genus" reg="Pirenella">Pirenella</tp:taxon-name-part><tp:taxon-name-part taxon-name-part-type="species" reg="incisa">incisa</tp:taxon-name-part></tp:taxon-name></italic><bold>G</bold><italic><tp:taxon-name><tp:taxon-name-part taxon-name-part-type="genus" reg="Telescopium">Telescopium</tp:taxon-name-part><tp:taxon-name-part taxon-name-part-type="species" reg="telescopium">telescopium</tp:taxon-name-part></tp:taxon-name></italic>.</p></caption><graphic xmlns:xlink="http://www.w3.org/1999/xlink" xlink:href="zookeys-1202-001_article-119389__-g005.jpg" position="float" orientation="portrait" xlink:type="simple" id="oo_1049894.jpg"><uri content-type="original_file" xlink:type="simple">https://binary.pensoft.net/fig/1049894</uri></graphic></fig></tp:treatment-sec><ref-list><ref id="B305"><mixed-citation xmlns:xlink="http://www.w3.org/1999/xlink" xlink:type="simple"><person-group><name name-style="western"><surname>Way</surname><given-names>K</given-names></name><name name-style="western"><surname>Purchon</surname><given-names>RD</given-names></name></person-group> (<year>1981</year>) <article-title>The marine shelled <tp:taxon-name><tp:taxon-name-part taxon-name-part-type="phylum">Mollusca</tp:taxon-name-part></tp:taxon-name> of West Malaysia and Singapore part 2. <tp:taxon-name><tp:taxon-name-part taxon-name-part-type="class">Polyplacophora</tp:taxon-name-part></tp:taxon-name> and <tp:taxon-name><tp:taxon-name-part taxon-name-part-type="class">Gastropoda</tp:taxon-name-part></tp:taxon-name>.</article-title><source>Journal of Molluscan Studies</source><volume>47</volume>: <fpage>313</fpage>–<lpage>321</lpage>. <ext-link xlink:href="10.1093/oxfordjournals.mollus.a065574" ext-link-type="doi" xlink:type="simple">https://doi.org/10.1093/oxfordjournals.mollus.a065574</ext-link></mixed-citation></ref><ref id="B114"><mixed-citation xmlns:xlink="http://www.w3.org/1999/xlink" xlink:type="simple"><person-group><name name-style="western"><surname>Hylleberg</surname><given-names>J</given-names></name><name name-style="western"><surname>Kilburn</surname><given-names>RN</given-names></name></person-group> (<year>2003</year>) <article-title>Marine molluscs of Vietnam: annotations, voucher material, and species in need of verification.</article-title><source>Phuket Marine Biological Center Special Publication</source><volume>28</volume>: <fpage>1</fpage>–<lpage>300</lpage>.</mixed-citation></ref><ref id="B319"><mixed-citation xmlns:xlink="http://www.w3.org/1999/xlink" xlink:type="simple"><person-group><name name-style="western"><surname>Yang</surname><given-names>W</given-names></name><name name-style="western"><surname>Cai</surname><given-names>Y</given-names></name><name name-style="western"><surname>Kuang</surname><given-names>X</given-names></name></person-group> (<year>2017</year>) <source>Color Atlas of Molluscs of the South China Sea.</source><publisher-name>China Agriculture Press</publisher-name>, <publisher-loc>Beijing</publisher-loc>, <size units="page">275 pp</size>.</mixed-citation></ref><ref id="B37"><mixed-citation xmlns:xlink="http://www.w3.org/1999/xlink" xlink:type="simple"><person-group><name name-style="western"><surname>Cernohorsky</surname><given-names>WO</given-names></name></person-group> (<year>1972</year>) <source>Marine Shells of the Pacific: v. 2.</source><publisher-name>Pacific Publications</publisher-name>, <publisher-loc>Sydney</publisher-loc>, <size units="page">411 pp</size>.</mixed-citation></ref><ref id="B313"><mixed-citation xmlns:xlink="http://www.w3.org/1999/xlink" xlink:type="simple"><person-group><name name-style="western"><surname>Wium-Andersen</surname><given-names>G</given-names></name></person-group> (<year>1977</year>) <article-title>Marine <italic><tp:taxon-name><tp:taxon-name-part taxon-name-part-type="genus">Nerita</tp:taxon-name-part></tp:taxon-name></italic> species from Phuket island and their chromosome numbers (<tp:taxon-name><tp:taxon-name-part taxon-name-part-type="class">Gastropoda</tp:taxon-name-part></tp:taxon-name>: <tp:taxon-name><tp:taxon-name-part taxon-name-part-type="family">Neritidae</tp:taxon-name-part></tp:taxon-name>).</article-title><source>Research Bulletin - Phuket Marine Biological Center</source><volume>15</volume>: <fpage>1</fpage>–<lpage>9</lpage>.</mixed-citation></ref><ref id="B285"><mixed-citation xmlns:xlink="http://www.w3.org/1999/xlink" xlink:type="simple"><person-group><name name-style="western"><surname>Tantanasiriwong</surname><given-names>R</given-names></name></person-group> (<year>1978</year>) <article-title>An illustrated checklist of marine shelled gastropods from Phuket Island, adjacent mainland and offshore island, western peninsular Thailand.</article-title><source>Research Bulletin - Phuket Marine Biological Center</source><volume>21</volume>: <fpage>1</fpage>–<lpage>63</lpage>.</mixed-citation></ref><ref id="B185"><mixed-citation xmlns:xlink="http://www.w3.org/1999/xlink" xlink:type="simple"><person-group><name name-style="western"><surname>Nateewathana</surname><given-names>A</given-names></name><name name-style="western"><surname>Tantichodok</surname><given-names>P</given-names></name><name name-style="western"><surname>Bussarawich</surname><given-names>S</given-names></name><name name-style="western"><surname>Sirivejabandhu</surname><given-names>R</given-names></name></person-group> (<year>1981</year>) <article-title>Marine organisms in the Reference Collection.</article-title><source>Research Bulletin - Phuket Marine Biological Center</source><volume>28</volume>: <fpage>43</fpage>–<lpage>86</lpage>.</mixed-citation></ref><ref id="B283"><mixed-citation xmlns:xlink="http://www.w3.org/1999/xlink" xlink:type="simple"><person-group><name name-style="western"><surname>Tan</surname><given-names>SK</given-names></name><name name-style="western"><surname>Clements</surname><given-names>R</given-names></name></person-group> (<year>2008</year>) <article-title>Taxonomy and distribution of the <tp:taxon-name><tp:taxon-name-part taxon-name-part-type="family">Neritidae</tp:taxon-name-part></tp:taxon-name> (<tp:taxon-name><tp:taxon-name-part taxon-name-part-type="phylum">Mollusca</tp:taxon-name-part></tp:taxon-name>: <tp:taxon-name><tp:taxon-name-part taxon-name-part-type="class">Gastropoda</tp:taxon-name-part></tp:taxon-name>) in Singapore.</article-title><source>Zoological Studies</source><volume>47</volume>: <fpage>481</fpage>–<lpage>494</lpage>. <ext-link xlink:href="https://zoolstud.sinica.edu.tw/Journals/47.4/481.pdf" ext-link-type="uri" xlink:type="simple">https://zoolstud.sinica.edu.tw/Journals/47.4/481.pdf</ext-link></mixed-citation></ref><ref id="B181"><mixed-citation xmlns:xlink="http://www.w3.org/1999/xlink" xlink:type="simple"><person-group><name name-style="western"><surname>Nabhitabhata</surname><given-names>J</given-names></name></person-group> (<year>2009</year>) <source>Checklist of <tp:taxon-name><tp:taxon-name-part taxon-name-part-type="phylum">Mollusca</tp:taxon-name-part></tp:taxon-name> Fauna in Thailand.</source><publisher-name>Office of Natural Resources and Environmental Policy and Planning</publisher-name>, <publisher-loc>Bangkok</publisher-loc>, <size units="page">576 pp</size>.</mixed-citation></ref><ref id="B89"><mixed-citation xmlns:xlink="http://www.w3.org/1999/xlink" xlink:type="simple"><person-group><name name-style="western"><surname>Hamli</surname><given-names>H</given-names></name><name name-style="western"><surname>Idris</surname><given-names>MH</given-names></name><name name-style="western"><surname>Abu Hena</surname><given-names>MK</given-names></name><name name-style="western"><surname>Wong</surname><given-names>SK</given-names></name><name name-style="western"><surname>Arshad</surname><given-names>A</given-names></name></person-group> (<year>2013</year>) <article-title>Checklist and habitat descriptions of edible gastropods from Sarawak, Malaysia.</article-title><source>Journal of Fisheries and Aquatic Science</source><volume>8</volume>(<issue>2</issue>): <fpage>412</fpage>–<lpage>418</lpage>. <ext-link xlink:href="10.3923/jfas.2013.412.418" ext-link-type="doi" xlink:type="simple">https://doi.org/10.3923/jfas.2013.412.418</ext-link></mixed-citation></ref><ref id="B296"><mixed-citation xmlns:xlink="http://www.w3.org/1999/xlink" xlink:type="simple"><person-group><name name-style="western"><surname>Tudu</surname><given-names>PC</given-names></name><name name-style="western"><surname>Yennawar</surname><given-names>P</given-names></name><name name-style="western"><surname>Ghorai</surname><given-names>N</given-names></name><name name-style="western"><surname>Tripathy</surname><given-names>B</given-names></name><name name-style="western"><surname>Mohapatra</surname><given-names>A</given-names></name></person-group> (<year>2018</year>) <article-title>An updated checklist of marine and estuarine mollusc of Odisha coast.</article-title><source>Indian Journal of Geo-Marine Sciences</source><volume>47</volume>: <fpage>1537</fpage>–<lpage>1560</lpage>. <ext-link xlink:href="http://nopr.niscpr.res.in/handle/123456789/44778" ext-link-type="uri" xlink:type="simple">http://nopr.niscpr.res.in/handle/123456789/44778</ext-link></mixed-citation></ref><ref id="B311"><mixed-citation xmlns:xlink="http://www.w3.org/1999/xlink" xlink:type="simple"><person-group><name name-style="western"><surname>Wilson</surname><given-names>B</given-names></name></person-group> (<year>1993</year>) <source>Australian marine shells, Prosobranch Gastropods, Vol. 1.</source><publisher-name>Odyssey Publishing</publisher-name>, <publisher-loc>Kallroo, Australia</publisher-loc>, <size units="page">408 pp</size>.</mixed-citation></ref><ref id="B184"><mixed-citation xmlns:xlink="http://www.w3.org/1999/xlink" xlink:type="simple"><person-group><name name-style="western"><surname>Nateewathana</surname><given-names>A</given-names></name></person-group> (<year>1995</year>) <article-title>Taxonomic account of commercial and edible molluscs, excluding cephalopods, of Thailand.</article-title><source>Phuket Marine Biological Center Special Publication</source><volume>15</volume>: <fpage>93</fpage>–<lpage>116</lpage>.</mixed-citation></ref><ref id="B250"><mixed-citation xmlns:xlink="http://www.w3.org/1999/xlink" xlink:type="simple"><person-group><name name-style="western"><surname>Sanpanich</surname><given-names>K</given-names></name><name name-style="western"><surname>Duangdee</surname><given-names>T</given-names></name></person-group> (<year>2013</year>) <article-title>The biodiversity of marine gastropods of Thailand in the late decade. Malaysian Journal of Science.</article-title><source>Series B, Physical &amp; Earth Sciences</source><volume>32</volume>(<issue>3</issue>): <fpage>47</fpage>–<lpage>64</lpage>. <ext-link xlink:href="10.22452/mjs.vol32no3.5" ext-link-type="doi" xlink:type="simple">https://doi.org/10.22452/mjs.vol32no3.5</ext-link></mixed-citation></ref><ref id="B46"><mixed-citation xmlns:xlink="http://www.w3.org/1999/xlink" xlink:type="simple"><person-group><name name-style="western"><surname>Chen</surname><given-names>Z-y</given-names></name><name name-style="western"><surname>Tan</surname><given-names>Y-h</given-names></name><name name-style="western"><surname>Lian</surname><given-names>X-p</given-names></name></person-group> (<year>2015</year>) <article-title>Taxonomic note on the Lineate Nerite: <italic><tp:taxon-name><tp:taxon-name-part taxon-name-part-type="genus">Nerita</tp:taxon-name-part><tp:taxon-name-part taxon-name-part-type="species">balteata</tp:taxon-name-part></tp:taxon-name></italic> Reeve, 1855 (<tp:taxon-name><tp:taxon-name-part taxon-name-part-type="class">Gastropoda</tp:taxon-name-part></tp:taxon-name>, <tp:taxon-name><tp:taxon-name-part taxon-name-part-type="family">Neritidae</tp:taxon-name-part></tp:taxon-name>, <italic><tp:taxon-name><tp:taxon-name-part taxon-name-part-type="genus">Nerita</tp:taxon-name-part></tp:taxon-name></italic>).</article-title><source>Journal of Tropical Oceanography</source><volume>34</volume>: <fpage>74</fpage>–<lpage>76</lpage>.</mixed-citation></ref><ref id="B16"><mixed-citation xmlns:xlink="http://www.w3.org/1999/xlink" xlink:type="simple">BEDO (<year>2017b</year>) <source>Marine Gastropods: Checklist of Molluscan Biodiversity in Thailand.</source><publisher-name>BEDO</publisher-name>, <publisher-loc>Bangkok</publisher-loc>, <size units="page">376 pp</size>. [in Thai]</mixed-citation></ref><ref id="B122"><mixed-citation xmlns:xlink="http://www.w3.org/1999/xlink" xlink:type="simple"><person-group><name name-style="western"><surname>Kantharajan</surname><given-names>G</given-names></name><name name-style="western"><surname>Pandey</surname><given-names>PK</given-names></name><name name-style="western"><surname>Krishnan</surname><given-names>P</given-names></name><name name-style="western"><surname>Deepak Samuel</surname><given-names>V</given-names></name><name name-style="western"><surname>Bharti</surname><given-names>VS</given-names></name><name name-style="western"><surname>Purvaja</surname><given-names>R</given-names></name></person-group> (<year>2017</year>) <article-title>Molluscan diversity in the mangrove ecosystem of Mumbai, west coast of India.</article-title><source>Regional Studies in Marine Science</source><volume>14</volume>: <fpage>102</fpage>–<lpage>111</lpage>. <ext-link xlink:href="10.1016/j.rsma.2017.06.002" ext-link-type="doi" xlink:type="simple">https://doi.org/10.1016/j.rsma.2017.06.002</ext-link></mixed-citation></ref><ref id="B227"><mixed-citation xmlns:xlink="http://www.w3.org/1999/xlink" xlink:type="simple"><person-group><name name-style="western"><surname>Raven</surname><given-names>JGM</given-names></name></person-group> (<year>2019</year>) <article-title>Notes on molluscs from NW Borneo - Dispersal of molluscs through nipa rafts.</article-title><source>The Festivus</source><volume>51</volume>(<issue>1</issue>): <fpage>3</fpage>–<lpage>10</lpage>. <ext-link xlink:href="10.54173/F511003" ext-link-type="doi" xlink:type="simple">https://doi.org/10.54173/F511003</ext-link></mixed-citation></ref><ref id="B315"><mixed-citation xmlns:xlink="http://www.w3.org/1999/xlink" xlink:type="simple"><person-group><name name-style="western"><surname>Yadav</surname><given-names>R</given-names></name><name name-style="western"><surname>Malla</surname><given-names>PK</given-names></name><name name-style="western"><surname>Dash</surname><given-names>D</given-names></name><name name-style="western"><surname>Bhoi</surname><given-names>G</given-names></name><name name-style="western"><surname>Patro</surname><given-names>S</given-names></name><name name-style="western"><surname>Mohapatra</surname><given-names>A</given-names></name></person-group> (<year>2019</year>) <article-title>Diversity of gastropods and bivalves in the mangrove ecosystem of Paradeep, east coast of India: A comparative study with other Indian mangrove ecosystems.</article-title><source>Molluscan Research</source><volume>39</volume>(<issue>4</issue>): <fpage>325</fpage>–<lpage>332</lpage>. <ext-link xlink:href="10.1080/13235818.2019.1644701" ext-link-type="doi" xlink:type="simple">https://doi.org/10.1080/13235818.2019.1644701</ext-link></mixed-citation></ref><ref id="B180"><mixed-citation xmlns:xlink="http://www.w3.org/1999/xlink" xlink:type="simple"><person-group><name name-style="western"><surname>Mustapha</surname><given-names>N</given-names></name><name name-style="western"><surname>Baharuddin</surname><given-names>N</given-names></name><name name-style="western"><surname>Tan</surname><given-names>SK</given-names></name><name name-style="western"><surname>Marshall</surname><given-names>DJ</given-names></name></person-group> (<year>2021</year>) <article-title>The neritid snails of Brunei Darussalam: their geographical, ecological and conservation significance.</article-title><source>Ecologica Montenegrina</source><volume>42</volume>: <fpage>45</fpage>–<lpage>61</lpage>. <ext-link xlink:href="10.37828/em.2021.42.2" ext-link-type="doi" xlink:type="simple">https://doi.org/10.37828/em.2021.42.2</ext-link></mixed-citation></ref><ref id="B306"><mixed-citation xmlns:xlink="http://www.w3.org/1999/xlink" xlink:type="simple"><person-group><name name-style="western"><surname>Wells</surname><given-names>FE</given-names></name><name name-style="western"><surname>Sanpanich</surname><given-names>K</given-names></name><name name-style="western"><surname>Tan</surname><given-names>SK</given-names></name><name name-style="western"><surname>Duangdee</surname><given-names>T</given-names></name></person-group> (<year>2021</year>) <source>The Marine and Estuarine Molluscs of Thailand.</source><publisher-name>Lee Kong Chian Natural History Museum National University of Singapore</publisher-name>, <publisher-loc>Singapore</publisher-loc>, <size units="page">195 pp</size>. <ext-link xlink:href="https://lkcnhm.nus.edu.sg/wp-content/uploads/sites/10/2021/01/LKCNHM-EBOOK-2021-0001.pdf" ext-link-type="uri" xlink:type="simple">https://lkcnhm.nus.edu.sg/wp-content/uploads/sites/10/2021/01/LKCNHM-EBOOK-2021-0001.pdf</ext-link></mixed-citation></ref><ref id="B39"><mixed-citation xmlns:xlink="http://www.w3.org/1999/xlink" xlink:type="simple"><person-group><name name-style="western"><surname>Cernohorsky</surname><given-names>WO</given-names></name></person-group> (<year>1978</year>) <source>Tropical Pacific Marine Shells.</source><publisher-name>Pacific Publications</publisher-name>, <publisher-loc>Sydney</publisher-loc>, <size units="page">352 pp</size>.</mixed-citation></ref><ref id="B63"><mixed-citation xmlns:xlink="http://www.w3.org/1999/xlink" xlink:type="simple"><person-group><name name-style="western"><surname>Dharma</surname><given-names>B</given-names></name></person-group> (<year>2005</year>) <source>Recent and fossil Indonesian shells.</source><publisher-name>ConchBooks</publisher-name>, <publisher-loc>Hackenheim</publisher-loc>, <size units="page">424 pp</size>.</mixed-citation></ref><ref id="B278"><mixed-citation xmlns:xlink="http://www.w3.org/1999/xlink" xlink:type="simple"><person-group><name name-style="western"><surname>Subba Rao</surname><given-names>NV</given-names></name><name name-style="western"><surname>Dey</surname><given-names>A</given-names></name></person-group> (<year>2000</year>) <article-title>Catalogue of the marine molluscs of Andaman and Nicobar Islands.</article-title><source>Records of the Zoological Survey of India, Occasional Paper</source><volume>187</volume>: <fpage>1</fpage>–<lpage>323</lpage>. <ext-link xlink:href="https://faunaofindia.nic.in/PDFVolumes/occpapers/187/index.pdf" ext-link-type="uri" xlink:type="simple">https://faunaofindia.nic.in/PDFVolumes/occpapers/187/index.pdf</ext-link></mixed-citation></ref><ref id="B61"><mixed-citation xmlns:xlink="http://www.w3.org/1999/xlink" xlink:type="simple"><person-group><name name-style="western"><surname>Dey</surname><given-names>A</given-names></name></person-group> (<year>2006</year>) Handbook on mangrove associate molluscs of Sundarbans. Zoological Survey of Inida, Kolkata, xi + 96 pp.</mixed-citation></ref><ref id="B274"><mixed-citation xmlns:xlink="http://www.w3.org/1999/xlink" xlink:type="simple"><person-group><name name-style="western"><surname>Sri-aroon</surname><given-names>P</given-names></name><name name-style="western"><surname>Lohachit</surname><given-names>C</given-names></name><name name-style="western"><surname>Harada</surname><given-names>M</given-names></name></person-group> (<year>2004</year>) <article-title>Survey of brackish-water snails in eastern Thailand.</article-title><source>The Southeast Asian Journal of Tropical Medicine and Public Health</source><volume>35</volume>: <fpage>150</fpage>–<lpage>155</lpage>. <ext-link xlink:href="https://www.tm.mahidol.ac.th/seameo/2004-35-suppl-1/27-150.pdf" ext-link-type="uri" xlink:type="simple">https://www.tm.mahidol.ac.th/seameo/2004-35-suppl-1/27-150.pdf</ext-link></mixed-citation></ref><ref id="B291"><mixed-citation xmlns:xlink="http://www.w3.org/1999/xlink" xlink:type="simple"><person-group><name name-style="western"><surname>Thach</surname><given-names>NN</given-names></name></person-group> (<year>2005</year>) <source>Shells of Vietnam.</source><publisher-name>ConchBooks</publisher-name>, <publisher-loc>Hackenheim</publisher-loc>, <size units="page">338 pp</size>.</mixed-citation></ref><ref id="B69"><mixed-citation xmlns:xlink="http://www.w3.org/1999/xlink" xlink:type="simple"><person-group><name name-style="western"><surname>Eichhorst</surname><given-names>TE</given-names></name></person-group> (<year>2008</year>) <article-title><tp:taxon-name><tp:taxon-name-part taxon-name-part-type="family">Neritidae</tp:taxon-name-part></tp:taxon-name>.</article-title> In: <person-group><name name-style="western"><surname>Poppe</surname><given-names>GT</given-names></name></person-group> (<role>Ed.</role>) <issue-title>Philippine Marine Mollusks Volume I.</issue-title><source>ConchBooks, Hackenheim, Germany</source>, <fpage>266</fpage>–<lpage>281</lpage>.</mixed-citation></ref><ref id="B70"><mixed-citation xmlns:xlink="http://www.w3.org/1999/xlink" xlink:type="simple"><person-group><name name-style="western"><surname>Eichhorst</surname><given-names>TE</given-names></name></person-group> (<year>2016</year>) <source><tp:taxon-name><tp:taxon-name-part taxon-name-part-type="family">Neritidae</tp:taxon-name-part></tp:taxon-name> of the world. Volume 1.</source><publisher-name>ConchBooks</publisher-name>, <publisher-loc>Hackenheim</publisher-loc>, <size units="page">695 pp</size>.</mixed-citation></ref><ref id="B84"><mixed-citation xmlns:xlink="http://www.w3.org/1999/xlink" xlink:type="simple"><person-group><name name-style="western"><surname>Gould</surname><given-names>AA</given-names></name></person-group> (<year>1847</year>) <article-title>Descriptions of new shells, received from Rev. Mr. Mason, of Burmah.</article-title><source>Proceedings of the Boston Society of Natural History</source><volume>2</volume>: <fpage>218</fpage>–<lpage>221</lpage>. <ext-link xlink:href="https://www.biodiversitylibrary.org/page/9490902" ext-link-type="uri" xlink:type="simple">https://www.biodiversitylibrary.org/page/9490902</ext-link></mixed-citation></ref></ref-list></tp:taxon-treatment>
