# Supplementary material for: ﻿Mid-Holocene marine faunas from the Bangkok Clay deposits in Nakhon Nayok, the Central Plain of Thailand
Source: Zookeys. 2024 May 15;1202:1–110. doi: 10.3897/zookeys.1202.119389 (PMC11112167; doi:10.3897/zookeys.1202.119389)
Supplement: XML Treatment for Cerithidea obtusa [file zookeys.1202.119389-treatment5.xml]

<!DOCTYPE tp:taxon-treatment
  PUBLIC "-//TaxonX//DTD Taxonomic Treatment Publishing DTD v0 20100105//EN" "tax-treatment-NSO.dtd">
<tp:taxon-treatment xmlns:tp="http://www.plazi.org/taxpub"><tp:treatment-meta><kwd-group><label>Taxon classification</label><kwd>
                    <named-content content-type="kingdom">Animalia</named-content>
                  </kwd><kwd>
                    <named-content content-type="order">Cycloneritida</named-content>
                  </kwd><kwd>
                    <named-content content-type="family">Potamididae</named-content>
                  </kwd></kwd-group><mixed-citation publication-type="journal"><person-group><name><surname>Jirapatrasilp</surname><given-names>Parin</given-names></name><name><surname>Cuny</surname><given-names>Gilles</given-names></name><name><surname>Kocsis</surname><given-names>László</given-names></name><name><surname>Sutcharit</surname><given-names>Chirasak</given-names></name><name><surname>Ngamnisai</surname><given-names>Nom</given-names></name><name><surname>Charoentitirat</surname><given-names>Thasinee</given-names></name><name><surname>Kumpitak</surname><given-names>Satapat</given-names></name><name><surname>Suraprasit</surname><given-names>Kantapon</given-names></name></person-group><article-title>﻿Mid-Holocene marine faunas from the Bangkok Clay deposits in Nakhon Nayok, the Central Plain of Thailand</article-title><source>Zookeys</source><day>15</day><month>05</month><year>2024</year><volume>1202</volume><fpage>1</fpage><lpage>110</lpage><pub-id pub-id-type="doi">10.3897/zookeys.1202.119389</pub-id></mixed-citation></tp:treatment-meta><tp:nomenclature><label>﻿</label><tp:taxon-name>
                  <object-id xmlns:xlink="http://www.w3.org/1999/xlink" content-type="arpha" xlink:type="simple">05E8E6F8-ABB7-50FF-A1CC-6987CDD28ADB</object-id>
                  <tp:taxon-name-part taxon-name-part-type="genus" reg="Cerithidea">Cerithidea</tp:taxon-name-part>
                  <tp:taxon-name-part taxon-name-part-type="species" reg="obtusa">obtusa</tp:taxon-name-part>
                </tp:taxon-name><tp:taxon-authority>(Lamarck, 1822)</tp:taxon-authority><xref ref-type="fig" rid="F3">Figs 3M</xref><xref ref-type="fig" rid="F5">, 5E</xref><tp:nomenclature-citation-list><tp:nomenclature-citation><tp:taxon-name>
                      <tp:taxon-name-part taxon-name-part-type="genus" reg="Cerithium">Cerithium</tp:taxon-name-part>
                      <tp:taxon-name-part taxon-name-part-type="species" reg="obtusum">obtusum</tp:taxon-name-part>
                    </tp:taxon-name><comment>Lamarck, 1822: 71. Type locality: Timor.</comment></tp:nomenclature-citation><tp:nomenclature-citation><tp:taxon-name>
                      <tp:taxon-name-part taxon-name-part-type="genus" reg="Cerithidea">Cerithidea</tp:taxon-name-part>
                      <tp:taxon-name-part taxon-name-part-type="species" reg="obtusa">obtusa</tp:taxon-name-part>
                    </tp:taxon-name><comment>. <xref ref-type="bibr" rid="B37">Cernohorsky 1972</xref>: 60 (in part). <xref ref-type="bibr" rid="B285">Tantanasiriwong 1978</xref>: 7, fig. 70. <xref ref-type="bibr" rid="B185">Nateewathana et al. 1981</xref>: 57. <xref ref-type="bibr" rid="B305">Way and Purchon 1981</xref>: 315. <xref ref-type="bibr" rid="B184">Nateewathana 1995</xref>: 97, with in-text fig. <xref ref-type="bibr" rid="B215">Poutiers 1998b</xref>: 450, with in-text figs. <xref ref-type="bibr" rid="B78">Gemert 2003</xref>: 104. <xref ref-type="bibr" rid="B114">Hylleberg and Kilburn 2003</xref>: 37–38. <xref ref-type="bibr" rid="B238">Robba et al. 2004</xref>: 31–32, pl. 3, fig. 4a, b. <xref ref-type="bibr" rid="B63">Dharma 2005</xref>: 92, pl. 21, fig. 8; 308, pl. 119, fig. 8a, b. <xref ref-type="bibr" rid="B291">Thach 2005</xref>: 49, pl. 10, fig. 4. <xref ref-type="bibr" rid="B61">Dey 2006</xref>: 35–36, figs 38–40. <xref ref-type="bibr" rid="B239">Robba et al. 2007</xref>: 89 (appendix). <xref ref-type="bibr" rid="B220">Printrakoon et al. 2008</xref>: table 1. <xref ref-type="bibr" rid="B126">Kesavan et al. 2009</xref>: 382, with in-text fig. <xref ref-type="bibr" rid="B89">Hamli et al. 2013</xref>: tables 2, 3, fig. 2a. <xref ref-type="bibr" rid="B57">Dechruksa et al. 2014</xref>: fig. 2f. <xref ref-type="bibr" rid="B232">Reid 2014</xref>: 27–29, 31, figs 2b, 8, 9. <xref ref-type="bibr" rid="B16">BEDO 2017b</xref>: 26, with in-text fig. <xref ref-type="bibr" rid="B296">Tudu et al. 2018</xref>: table 1. <xref ref-type="bibr" rid="B306">Wells et al. 2021</xref>: 125–126.</comment></tp:nomenclature-citation><tp:nomenclature-citation><tp:taxon-name><tp:taxon-name-part taxon-name-part-type="genus" reg="Cerithidea">Cerithidea</tp:taxon-name-part> (<tp:taxon-name-part taxon-name-part-type="subgenus" reg="Cerithidea">Cerithidea</tp:taxon-name-part>) <tp:taxon-name-part taxon-name-part-type="species" reg="obtusa">obtusa</tp:taxon-name-part></tp:taxon-name><comment>. <xref ref-type="bibr" rid="B28">Brandt 1974</xref>: 192–193, pl. 14, fig. 52. <xref ref-type="bibr" rid="B108">Houbrick 1984</xref>: 15–16, fig. 5c. <xref ref-type="bibr" rid="B274">Sri-aroon et al. 2004</xref>: table 1, fig. 3-1. <xref ref-type="bibr" rid="B275">Sri-aroon et al. 2005</xref>: tables 2–6. Ramakrishna et al. 2007: 6, 47. <xref ref-type="bibr" rid="B181">Nabhitabhata 2009</xref>: 95.</comment></tp:nomenclature-citation></tp:nomenclature-citation-list></tp:nomenclature><tp:treatment-sec sec-type="material" id="SECID0ELBBG"><title>Referred material.</title><p><abbrev xmlns:xlink="http://www.w3.org/1999/xlink" xlink:title="Chulalongkorn fossil collection" id="ABBRID0ERBBG" xlink:type="simple">CUF</abbrev>-<abbrev xmlns:xlink="http://www.w3.org/1999/xlink" xlink:title="Nakhon Nayok" id="ABBRID0EVBBG" xlink:type="simple">NKNY</abbrev>-G14 (23 shells; Figs <xref ref-type="fig" rid="F3">3M</xref>, <xref ref-type="fig" rid="F5">5E</xref>).</p></tp:treatment-sec><tp:treatment-sec sec-type="habitat" id="SECID0EBCBG"><title>Habitat.</title><p>On firm mud and on trunks and stilt roots in mangrove forests as well as in fully marine and estuarine areas (<xref ref-type="bibr" rid="B232">Reid 2014</xref>).</p></tp:treatment-sec><tp:treatment-sec sec-type="distribution" id="SECID0ELCBG"><title>Distribution.</title><p>Bay of Bengal; Indo-West Pacific, from southern Vietnam to Java and East Borneo (<xref ref-type="bibr" rid="B232">Reid 2014</xref>). Records of fossils from the Late Pliocene in Central and West Java, Indonesia, and from the Holocene in Thailand (<xref ref-type="bibr" rid="B238">Robba et al. 2004</xref>; <xref ref-type="bibr" rid="B63">Dharma 2005</xref>).</p></tp:treatment-sec><tp:treatment-sec sec-type="Record in Thailand" id="SECID0E4CBG"><title>Record in Thailand.</title><p>Chanthaburi River, Gulf of Thailand and Andaman Sea (<xref ref-type="bibr" rid="B181">Nabhitabhata 2009</xref>; <xref ref-type="bibr" rid="B306">Wells et al. 2021</xref>).</p></tp:treatment-sec><tp:treatment-sec sec-type="Taxonomic remarks and comparisons" id="SECID0ELDBG"><title>Taxonomic remarks and comparisons.</title><p>This species has a more thickened and flared aperture compared to two similar species, <italic><tp:taxon-name><tp:taxon-name-part taxon-name-part-type="genus" reg="Cerithidea">Cerithidea</tp:taxon-name-part><tp:taxon-name-part taxon-name-part-type="species" reg="anticipata">anticipata</tp:taxon-name-part></tp:taxon-name></italic> Iredale, 1929 and <italic><tp:taxon-name><tp:taxon-name-part taxon-name-part-type="genus" reg="Cerithidea">C.</tp:taxon-name-part><tp:taxon-name-part taxon-name-part-type="species" reg="reidi">reidi</tp:taxon-name-part></tp:taxon-name></italic> Houbrick, 1986. These two species are also common in Sahul (New Guinea and Australia), whereas <italic><tp:taxon-name><tp:taxon-name-part taxon-name-part-type="genus" reg="Cerithidea">C.</tp:taxon-name-part><tp:taxon-name-part taxon-name-part-type="species" reg="obtusa">obtusa</tp:taxon-name-part></tp:taxon-name></italic> is present in Sunda (<xref ref-type="bibr" rid="B232">Reid 2014</xref>). See also comprehensive taxonomic remarks in <xref ref-type="bibr" rid="B232">Reid (2014)</xref>.</p><p>
                  <bold><italic><tp:taxon-name><tp:taxon-name-part taxon-name-part-type="genus" reg="Pirenella">Pirenella</tp:taxon-name-part></tp:taxon-name></italic> Gray, 1847</bold>
                </p></tp:treatment-sec><tp:treatment-sec><!--Section generated to contain objects referenced in tp:taxon-treatment.--><fig id="F3" position="float" orientation="portrait"><object-id xmlns:xlink="http://www.w3.org/1999/xlink" content-type="doi" xlink:type="simple">10.3897/zookeys.1202.119389.figure3</object-id><object-id xmlns:xlink="http://www.w3.org/1999/xlink" content-type="arpha" xlink:type="simple">27395716-79D5-554F-897E-C95F122B6838</object-id><label>Figure 3.</label><caption><p>Size comparison of coral and gastropods found in this study <bold>A</bold><tp:taxon-name><tp:taxon-name-part taxon-name-part-type="genus" reg="Oulangia">Oulangia</tp:taxon-name-part><tp:taxon-name-part taxon-name-part-type="uncertainty-rank">cf.</tp:taxon-name-part><tp:taxon-name-part taxon-name-part-type="species" reg="stokesiana">stokesiana</tp:taxon-name-part></tp:taxon-name><bold>B</bold><italic><tp:taxon-name><tp:taxon-name-part taxon-name-part-type="genus" reg="Neripteron">Neripteron</tp:taxon-name-part><tp:taxon-name-part taxon-name-part-type="species" reg="violaceum">violaceum</tp:taxon-name-part></tp:taxon-name></italic><bold>C</bold><italic><tp:taxon-name><tp:taxon-name-part taxon-name-part-type="genus" reg="Nerita">Nerita</tp:taxon-name-part><tp:taxon-name-part taxon-name-part-type="species" reg="articulata">articulata</tp:taxon-name-part></tp:taxon-name></italic><bold>D</bold><italic><tp:taxon-name><tp:taxon-name-part taxon-name-part-type="genus" reg="Natica">Natica</tp:taxon-name-part><tp:taxon-name-part taxon-name-part-type="species" reg="stellata">stellata</tp:taxon-name-part></tp:taxon-name></italic><bold>E</bold><italic><tp:taxon-name><tp:taxon-name-part taxon-name-part-type="genus" reg="Natica">Natica</tp:taxon-name-part><tp:taxon-name-part taxon-name-part-type="species" reg="vitellus">vitellus</tp:taxon-name-part></tp:taxon-name></italic><bold>F</bold><tp:taxon-name><tp:taxon-name-part taxon-name-part-type="genus" reg="Homalopoma">Homalopoma</tp:taxon-name-part><tp:taxon-name-part taxon-name-part-type="uncertainty-rank">cf.</tp:taxon-name-part><tp:taxon-name-part taxon-name-part-type="species" reg="sangarense">sangarense</tp:taxon-name-part></tp:taxon-name><bold>G</bold><italic><tp:taxon-name><tp:taxon-name-part taxon-name-part-type="genus" reg="Eunaticina">Eunaticina</tp:taxon-name-part><tp:taxon-name-part taxon-name-part-type="species" reg="papilla">papilla</tp:taxon-name-part></tp:taxon-name></italic><bold>H</bold><italic><tp:taxon-name><tp:taxon-name-part taxon-name-part-type="genus" reg="Ergaea">Ergaea</tp:taxon-name-part><tp:taxon-name-part taxon-name-part-type="species" reg="walshi">walshi</tp:taxon-name-part></tp:taxon-name></italic><bold>I</bold><italic><tp:taxon-name><tp:taxon-name-part taxon-name-part-type="genus" reg="Pirenella">Pirenella</tp:taxon-name-part><tp:taxon-name-part taxon-name-part-type="species" reg="incisa">incisa</tp:taxon-name-part></tp:taxon-name></italic><bold>J</bold><italic><tp:taxon-name><tp:taxon-name-part taxon-name-part-type="genus" reg="Scalptia">Scalptia</tp:taxon-name-part><tp:taxon-name-part taxon-name-part-type="species" reg="scalariformis">scalariformis</tp:taxon-name-part></tp:taxon-name></italic><bold>K</bold><italic><tp:taxon-name><tp:taxon-name-part taxon-name-part-type="genus" reg="Telescopium">Telescopium</tp:taxon-name-part><tp:taxon-name-part taxon-name-part-type="species" reg="telescopium">telescopium</tp:taxon-name-part></tp:taxon-name></italic><bold>L</bold><italic><tp:taxon-name><tp:taxon-name-part taxon-name-part-type="genus" reg="Merica">Merica</tp:taxon-name-part><tp:taxon-name-part taxon-name-part-type="species" reg="elegans">elegans</tp:taxon-name-part></tp:taxon-name></italic><bold>M</bold><italic><tp:taxon-name><tp:taxon-name-part taxon-name-part-type="genus" reg="Cerithidea">Cerithidea</tp:taxon-name-part><tp:taxon-name-part taxon-name-part-type="species" reg="obtusa">obtusa</tp:taxon-name-part></tp:taxon-name></italic><bold>N</bold><italic><tp:taxon-name><tp:taxon-name-part taxon-name-part-type="genus" reg="Bufonaria">Bufonaria</tp:taxon-name-part><tp:taxon-name-part taxon-name-part-type="species" reg="rana">rana</tp:taxon-name-part></tp:taxon-name></italic><bold>O</bold><italic><tp:taxon-name><tp:taxon-name-part taxon-name-part-type="genus" reg="Nassarius">Nassarius</tp:taxon-name-part><tp:taxon-name-part taxon-name-part-type="species" reg="micans">micans</tp:taxon-name-part></tp:taxon-name></italic><bold>P</bold><italic><tp:taxon-name><tp:taxon-name-part taxon-name-part-type="genus" reg="Nassarius">Nassarius</tp:taxon-name-part><tp:taxon-name-part taxon-name-part-type="species" reg="siquijorensis">siquijorensis</tp:taxon-name-part></tp:taxon-name></italic><bold>Q</bold><italic><tp:taxon-name><tp:taxon-name-part taxon-name-part-type="genus" reg="Paratectonatica">Paratectonatica</tp:taxon-name-part><tp:taxon-name-part taxon-name-part-type="species" reg="tigrina">tigrina</tp:taxon-name-part></tp:taxon-name></italic>.</p></caption><graphic xmlns:xlink="http://www.w3.org/1999/xlink" xlink:href="zookeys-1202-001_article-119389__-g003.jpg" position="float" orientation="portrait" xlink:type="simple" id="oo_1049891.jpg"><uri content-type="original_file" xlink:type="simple">https://binary.pensoft.net/fig/1049891</uri></graphic></fig><fig id="F5" position="float" orientation="portrait"><object-id xmlns:xlink="http://www.w3.org/1999/xlink" content-type="doi" xlink:type="simple">10.3897/zookeys.1202.119389.figure5</object-id><object-id xmlns:xlink="http://www.w3.org/1999/xlink" content-type="arpha" xlink:type="simple">50CE6608-07F4-5E1C-9DD5-894B3F586558</object-id><label>Figure 5.</label><caption><p>Coral and gastropods <bold>A</bold><tp:taxon-name><tp:taxon-name-part taxon-name-part-type="genus" reg="Oulangia">Oulangia</tp:taxon-name-part><tp:taxon-name-part taxon-name-part-type="uncertainty-rank">cf.</tp:taxon-name-part><tp:taxon-name-part taxon-name-part-type="species" reg="stokesiana">stokesiana</tp:taxon-name-part></tp:taxon-name><bold>B</bold><tp:taxon-name><tp:taxon-name-part taxon-name-part-type="genus" reg="Homalopoma">Homalopoma</tp:taxon-name-part><tp:taxon-name-part taxon-name-part-type="uncertainty-rank">cf.</tp:taxon-name-part><tp:taxon-name-part taxon-name-part-type="species" reg="sangarense">sangarense</tp:taxon-name-part></tp:taxon-name><bold>C</bold><italic><tp:taxon-name><tp:taxon-name-part taxon-name-part-type="genus" reg="Neripteron">Neripteron</tp:taxon-name-part><tp:taxon-name-part taxon-name-part-type="species" reg="violaceum">violaceum</tp:taxon-name-part></tp:taxon-name></italic><bold>D</bold><italic><tp:taxon-name><tp:taxon-name-part taxon-name-part-type="genus" reg="Nerita">Nerita</tp:taxon-name-part><tp:taxon-name-part taxon-name-part-type="species" reg="articulata">articulata</tp:taxon-name-part></tp:taxon-name></italic><bold>E</bold><italic><tp:taxon-name><tp:taxon-name-part taxon-name-part-type="genus" reg="Cerithidea">Cerithidea</tp:taxon-name-part><tp:taxon-name-part taxon-name-part-type="species" reg="obtusa">obtusa</tp:taxon-name-part></tp:taxon-name></italic><bold>F</bold><italic><tp:taxon-name><tp:taxon-name-part taxon-name-part-type="genus" reg="Pirenella">Pirenella</tp:taxon-name-part><tp:taxon-name-part taxon-name-part-type="species" reg="incisa">incisa</tp:taxon-name-part></tp:taxon-name></italic><bold>G</bold><italic><tp:taxon-name><tp:taxon-name-part taxon-name-part-type="genus" reg="Telescopium">Telescopium</tp:taxon-name-part><tp:taxon-name-part taxon-name-part-type="species" reg="telescopium">telescopium</tp:taxon-name-part></tp:taxon-name></italic>.</p></caption><graphic xmlns:xlink="http://www.w3.org/1999/xlink" xlink:href="zookeys-1202-001_article-119389__-g005.jpg" position="float" orientation="portrait" xlink:type="simple" id="oo_1049894.jpg"><uri content-type="original_file" xlink:type="simple">https://binary.pensoft.net/fig/1049894</uri></graphic></fig></tp:treatment-sec><ref-list><ref id="B37"><mixed-citation xmlns:xlink="http://www.w3.org/1999/xlink" xlink:type="simple"><person-group><name name-style="western"><surname>Cernohorsky</surname><given-names>WO</given-names></name></person-group> (<year>1972</year>) <source>Marine Shells of the Pacific: v. 2.</source><publisher-name>Pacific Publications</publisher-name>, <publisher-loc>Sydney</publisher-loc>, <size units="page">411 pp</size>.</mixed-citation></ref><ref id="B285"><mixed-citation xmlns:xlink="http://www.w3.org/1999/xlink" xlink:type="simple"><person-group><name name-style="western"><surname>Tantanasiriwong</surname><given-names>R</given-names></name></person-group> (<year>1978</year>) <article-title>An illustrated checklist of marine shelled gastropods from Phuket Island, adjacent mainland and offshore island, western peninsular Thailand.</article-title><source>Research Bulletin - Phuket Marine Biological Center</source><volume>21</volume>: <fpage>1</fpage>–<lpage>63</lpage>.</mixed-citation></ref><ref id="B185"><mixed-citation xmlns:xlink="http://www.w3.org/1999/xlink" xlink:type="simple"><person-group><name name-style="western"><surname>Nateewathana</surname><given-names>A</given-names></name><name name-style="western"><surname>Tantichodok</surname><given-names>P</given-names></name><name name-style="western"><surname>Bussarawich</surname><given-names>S</given-names></name><name name-style="western"><surname>Sirivejabandhu</surname><given-names>R</given-names></name></person-group> (<year>1981</year>) <article-title>Marine organisms in the Reference Collection.</article-title><source>Research Bulletin - Phuket Marine Biological Center</source><volume>28</volume>: <fpage>43</fpage>–<lpage>86</lpage>.</mixed-citation></ref><ref id="B305"><mixed-citation xmlns:xlink="http://www.w3.org/1999/xlink" xlink:type="simple"><person-group><name name-style="western"><surname>Way</surname><given-names>K</given-names></name><name name-style="western"><surname>Purchon</surname><given-names>RD</given-names></name></person-group> (<year>1981</year>) <article-title>The marine shelled <tp:taxon-name><tp:taxon-name-part taxon-name-part-type="phylum">Mollusca</tp:taxon-name-part></tp:taxon-name> of West Malaysia and Singapore part 2. <tp:taxon-name><tp:taxon-name-part taxon-name-part-type="class">Polyplacophora</tp:taxon-name-part></tp:taxon-name> and <tp:taxon-name><tp:taxon-name-part taxon-name-part-type="class">Gastropoda</tp:taxon-name-part></tp:taxon-name>.</article-title><source>Journal of Molluscan Studies</source><volume>47</volume>: <fpage>313</fpage>–<lpage>321</lpage>. <ext-link xlink:href="10.1093/oxfordjournals.mollus.a065574" ext-link-type="doi" xlink:type="simple">https://doi.org/10.1093/oxfordjournals.mollus.a065574</ext-link></mixed-citation></ref><ref id="B184"><mixed-citation xmlns:xlink="http://www.w3.org/1999/xlink" xlink:type="simple"><person-group><name name-style="western"><surname>Nateewathana</surname><given-names>A</given-names></name></person-group> (<year>1995</year>) <article-title>Taxonomic account of commercial and edible molluscs, excluding cephalopods, of Thailand.</article-title><source>Phuket Marine Biological Center Special Publication</source><volume>15</volume>: <fpage>93</fpage>–<lpage>116</lpage>.</mixed-citation></ref><ref id="B215"><mixed-citation xmlns:xlink="http://www.w3.org/1999/xlink" xlink:type="simple"><person-group><name name-style="western"><surname>Poutiers</surname><given-names>JM</given-names></name></person-group> (<year>1998b</year>) <article-title>Gastropods.</article-title> In: <person-group><name name-style="western"><surname>Carpenter</surname><given-names>KE</given-names></name><name name-style="western"><surname>Niem</surname><given-names>VH</given-names></name></person-group> (<role>Eds</role>) <issue-title>FAO Species Identification Guide for Fishery Purposes The Living Marine Resources of the Western Central Pacific Volume 1 Seaweeds, corals, bivalves and gastropods.</issue-title><source>Food and Agriculture Organization of the United Nations, Rome, Italy</source>, <fpage>363</fpage>–<lpage>648</lpage>.</mixed-citation></ref><ref id="B78"><mixed-citation xmlns:xlink="http://www.w3.org/1999/xlink" xlink:type="simple"><person-group><name name-style="western"><surname>Gemert</surname><given-names>L van</given-names></name></person-group> (<year>2003</year>) <article-title>Marine schelpen verzamelen op Ko Samui (Golf van Thailand).</article-title><source>De Kreukel</source><volume>39</volume>: <fpage>95</fpage>–<lpage>109</lpage>.</mixed-citation></ref><ref id="B114"><mixed-citation xmlns:xlink="http://www.w3.org/1999/xlink" xlink:type="simple"><person-group><name name-style="western"><surname>Hylleberg</surname><given-names>J</given-names></name><name name-style="western"><surname>Kilburn</surname><given-names>RN</given-names></name></person-group> (<year>2003</year>) <article-title>Marine molluscs of Vietnam: annotations, voucher material, and species in need of verification.</article-title><source>Phuket Marine Biological Center Special Publication</source><volume>28</volume>: <fpage>1</fpage>–<lpage>300</lpage>.</mixed-citation></ref><ref id="B238"><mixed-citation xmlns:xlink="http://www.w3.org/1999/xlink" xlink:type="simple"><person-group><name name-style="western"><surname>Robba</surname><given-names>E</given-names></name><name name-style="western"><surname>Di Geronimo</surname><given-names>I</given-names></name><name name-style="western"><surname>Chaimanee</surname><given-names>N</given-names></name><name name-style="western"><surname>Negri</surname><given-names>MP</given-names></name><name name-style="western"><surname>Sanfilippo</surname><given-names>R</given-names></name></person-group> (<year>2004</year>) <article-title>Holocene and recent shallow soft-bottom mollusks from the Northern Gulf of Thailand area: <tp:taxon-name><tp:taxon-name-part taxon-name-part-type="class">Scaphopoda</tp:taxon-name-part></tp:taxon-name>, <tp:taxon-name><tp:taxon-name-part taxon-name-part-type="class">Gastropoda</tp:taxon-name-part></tp:taxon-name>, additions to <tp:taxon-name><tp:taxon-name-part taxon-name-part-type="class">Bivalvia</tp:taxon-name-part></tp:taxon-name>. La Conchiglia.</article-title><source>International Shell Magazine</source><volume>35</volume>: <fpage>1</fpage>–<lpage>290</lpage>.</mixed-citation></ref><ref id="B63"><mixed-citation xmlns:xlink="http://www.w3.org/1999/xlink" xlink:type="simple"><person-group><name name-style="western"><surname>Dharma</surname><given-names>B</given-names></name></person-group> (<year>2005</year>) <source>Recent and fossil Indonesian shells.</source><publisher-name>ConchBooks</publisher-name>, <publisher-loc>Hackenheim</publisher-loc>, <size units="page">424 pp</size>.</mixed-citation></ref><ref id="B291"><mixed-citation xmlns:xlink="http://www.w3.org/1999/xlink" xlink:type="simple"><person-group><name name-style="western"><surname>Thach</surname><given-names>NN</given-names></name></person-group> (<year>2005</year>) <source>Shells of Vietnam.</source><publisher-name>ConchBooks</publisher-name>, <publisher-loc>Hackenheim</publisher-loc>, <size units="page">338 pp</size>.</mixed-citation></ref><ref id="B61"><mixed-citation xmlns:xlink="http://www.w3.org/1999/xlink" xlink:type="simple"><person-group><name name-style="western"><surname>Dey</surname><given-names>A</given-names></name></person-group> (<year>2006</year>) Handbook on mangrove associate molluscs of Sundarbans. Zoological Survey of Inida, Kolkata, xi + 96 pp.</mixed-citation></ref><ref id="B239"><mixed-citation xmlns:xlink="http://www.w3.org/1999/xlink" xlink:type="simple"><person-group><name name-style="western"><surname>Robba</surname><given-names>E</given-names></name><name name-style="western"><surname>Di Geronimo</surname><given-names>I</given-names></name><name name-style="western"><surname>Chaimanee</surname><given-names>N</given-names></name><name name-style="western"><surname>Negri</surname><given-names>MP</given-names></name><name name-style="western"><surname>Sanfilippo</surname><given-names>R</given-names></name></person-group> (<year>2007</year>) <article-title>Holocene and recent shallow soft-bottom mollusks from the Western Gulf of Thailand: Pak Phanang Bay and additions to Phetchaburi fauna.</article-title><source>Bollettino Malacologico</source><volume>43</volume>: <fpage>1</fpage>–<lpage>98</lpage>.</mixed-citation></ref><ref id="B220"><mixed-citation xmlns:xlink="http://www.w3.org/1999/xlink" xlink:type="simple"><person-group><name name-style="western"><surname>Printrakoon</surname><given-names>C</given-names></name><name name-style="western"><surname>Wells</surname><given-names>FE</given-names></name><name name-style="western"><surname>Chitramvong</surname><given-names>Y</given-names></name></person-group> (<year>2008</year>) <article-title>Distribution of molluscs in mangroves at six sites in the upper Gulf of Thailand.</article-title><source>The Raffles Bulletin of Zoology</source><volume>18</volume>: <fpage>247</fpage>–<lpage>257</lpage>. <ext-link xlink:href="https://lkcnhm.nus.edu.sg/wp-content/uploads/sites/10/app/uploads/2017/04/s18rbz247-257.pdf" ext-link-type="uri" xlink:type="simple">https://lkcnhm.nus.edu.sg/wp-content/uploads/sites/10/app/uploads/2017/04/s18rbz247-257.pdf</ext-link></mixed-citation></ref><ref id="B126"><mixed-citation xmlns:xlink="http://www.w3.org/1999/xlink" xlink:type="simple"><person-group><name name-style="western"><surname>Kesavan</surname><given-names>K</given-names></name><name name-style="western"><surname>Palpandi</surname><given-names>C</given-names></name><name name-style="western"><surname>Shanmugam</surname><given-names>A</given-names></name></person-group> (<year>2009</year>) <article-title>A checklist of malacofauna of the Vellar Estuarine Mangroves, India.</article-title><source>Journal of Threatened Taxa</source><volume>1</volume>(<issue>7</issue>): <fpage>382</fpage>–<lpage>384</lpage>. <ext-link xlink:href="10.11609/JoTT.o1912.382-4" ext-link-type="doi" xlink:type="simple">https://doi.org/10.11609/JoTT.o1912.382-4</ext-link></mixed-citation></ref><ref id="B89"><mixed-citation xmlns:xlink="http://www.w3.org/1999/xlink" xlink:type="simple"><person-group><name name-style="western"><surname>Hamli</surname><given-names>H</given-names></name><name name-style="western"><surname>Idris</surname><given-names>MH</given-names></name><name name-style="western"><surname>Abu Hena</surname><given-names>MK</given-names></name><name name-style="western"><surname>Wong</surname><given-names>SK</given-names></name><name name-style="western"><surname>Arshad</surname><given-names>A</given-names></name></person-group> (<year>2013</year>) <article-title>Checklist and habitat descriptions of edible gastropods from Sarawak, Malaysia.</article-title><source>Journal of Fisheries and Aquatic Science</source><volume>8</volume>(<issue>2</issue>): <fpage>412</fpage>–<lpage>418</lpage>. <ext-link xlink:href="10.3923/jfas.2013.412.418" ext-link-type="doi" xlink:type="simple">https://doi.org/10.3923/jfas.2013.412.418</ext-link></mixed-citation></ref><ref id="B57"><mixed-citation xmlns:xlink="http://www.w3.org/1999/xlink" xlink:type="simple"><person-group><name name-style="western"><surname>Dechruksa</surname><given-names>W</given-names></name><name name-style="western"><surname>Sritongtae</surname><given-names>S</given-names></name><name name-style="western"><surname>Namchote</surname><given-names>S</given-names></name><name name-style="western"><surname>Krailas</surname><given-names>D</given-names></name></person-group> (<year>2014</year>) Species diversity of molluscs obtained from mangrove forest and estuary of river in the Eastern coast of Thailand. Tokyo International Conference on Life Science and Biological Engineering, Tokyo, Japan, 931–937.</mixed-citation></ref><ref id="B232"><mixed-citation xmlns:xlink="http://www.w3.org/1999/xlink" xlink:type="simple"><person-group><name name-style="western"><surname>Reid</surname><given-names>DG</given-names></name></person-group> (<year>2014</year>) <article-title>The genus <italic><tp:taxon-name><tp:taxon-name-part taxon-name-part-type="genus">Cerithidea</tp:taxon-name-part></tp:taxon-name></italic> Swainson, 1840 (<tp:taxon-name><tp:taxon-name-part taxon-name-part-type="class">Gastropoda</tp:taxon-name-part></tp:taxon-name>: <tp:taxon-name><tp:taxon-name-part taxon-name-part-type="family">Potamididae</tp:taxon-name-part></tp:taxon-name>) in the Indo-West Pacific region.</article-title><source>Zootaxa</source><volume>3775</volume>(<issue>1</issue>): <fpage>1</fpage>–<lpage>65</lpage>. <ext-link xlink:href="10.11646/zootaxa.3775.1.1" ext-link-type="doi" xlink:type="simple">https://doi.org/10.11646/zootaxa.3775.1.1</ext-link></mixed-citation></ref><ref id="B16"><mixed-citation xmlns:xlink="http://www.w3.org/1999/xlink" xlink:type="simple">BEDO (<year>2017b</year>) <source>Marine Gastropods: Checklist of Molluscan Biodiversity in Thailand.</source><publisher-name>BEDO</publisher-name>, <publisher-loc>Bangkok</publisher-loc>, <size units="page">376 pp</size>. [in Thai]</mixed-citation></ref><ref id="B296"><mixed-citation xmlns:xlink="http://www.w3.org/1999/xlink" xlink:type="simple"><person-group><name name-style="western"><surname>Tudu</surname><given-names>PC</given-names></name><name name-style="western"><surname>Yennawar</surname><given-names>P</given-names></name><name name-style="western"><surname>Ghorai</surname><given-names>N</given-names></name><name name-style="western"><surname>Tripathy</surname><given-names>B</given-names></name><name name-style="western"><surname>Mohapatra</surname><given-names>A</given-names></name></person-group> (<year>2018</year>) <article-title>An updated checklist of marine and estuarine mollusc of Odisha coast.</article-title><source>Indian Journal of Geo-Marine Sciences</source><volume>47</volume>: <fpage>1537</fpage>–<lpage>1560</lpage>. <ext-link xlink:href="http://nopr.niscpr.res.in/handle/123456789/44778" ext-link-type="uri" xlink:type="simple">http://nopr.niscpr.res.in/handle/123456789/44778</ext-link></mixed-citation></ref><ref id="B306"><mixed-citation xmlns:xlink="http://www.w3.org/1999/xlink" xlink:type="simple"><person-group><name name-style="western"><surname>Wells</surname><given-names>FE</given-names></name><name name-style="western"><surname>Sanpanich</surname><given-names>K</given-names></name><name name-style="western"><surname>Tan</surname><given-names>SK</given-names></name><name name-style="western"><surname>Duangdee</surname><given-names>T</given-names></name></person-group> (<year>2021</year>) <source>The Marine and Estuarine Molluscs of Thailand.</source><publisher-name>Lee Kong Chian Natural History Museum National University of Singapore</publisher-name>, <publisher-loc>Singapore</publisher-loc>, <size units="page">195 pp</size>. <ext-link xlink:href="https://lkcnhm.nus.edu.sg/wp-content/uploads/sites/10/2021/01/LKCNHM-EBOOK-2021-0001.pdf" ext-link-type="uri" xlink:type="simple">https://lkcnhm.nus.edu.sg/wp-content/uploads/sites/10/2021/01/LKCNHM-EBOOK-2021-0001.pdf</ext-link></mixed-citation></ref><ref id="B28"><mixed-citation xmlns:xlink="http://www.w3.org/1999/xlink" xlink:type="simple"><person-group><name name-style="western"><surname>Brandt</surname><given-names>RAM</given-names></name></person-group> (<year>1974</year>) <article-title>The non-marine aquatic <tp:taxon-name><tp:taxon-name-part taxon-name-part-type="phylum">Mollusca</tp:taxon-name-part></tp:taxon-name> of Thailand.</article-title><source>Archiv für Molluskenkunde</source><volume>105</volume>: <fpage>1</fpage>–<lpage>423</lpage>.</mixed-citation></ref><ref id="B108"><mixed-citation xmlns:xlink="http://www.w3.org/1999/xlink" xlink:type="simple"><person-group><name name-style="western"><surname>Houbrick</surname><given-names>RS</given-names></name></person-group> (<year>1984</year>) <article-title>Revision of higher taxa in genus <italic><tp:taxon-name><tp:taxon-name-part taxon-name-part-type="genus">Cerithidea</tp:taxon-name-part></tp:taxon-name></italic> (<tp:taxon-name><tp:taxon-name-part taxon-name-part-type="order">Mesogastropoda</tp:taxon-name-part></tp:taxon-name>: <tp:taxon-name><tp:taxon-name-part taxon-name-part-type="family">Potamididae</tp:taxon-name-part></tp:taxon-name>) based on comparative morphology and biological data.</article-title><source>American Malacological Bulletin</source><volume>2</volume>: <fpage>1</fpage>–<lpage>20</lpage>. <ext-link xlink:href="https://repository.si.edu/bitstream/handle/10088/6218/sms_houbrick_1984.pdf" ext-link-type="uri" xlink:type="simple">https://repository.si.edu/bitstream/handle/10088/6218/sms_houbrick_1984.pdf</ext-link></mixed-citation></ref><ref id="B274"><mixed-citation xmlns:xlink="http://www.w3.org/1999/xlink" xlink:type="simple"><person-group><name name-style="western"><surname>Sri-aroon</surname><given-names>P</given-names></name><name name-style="western"><surname>Lohachit</surname><given-names>C</given-names></name><name name-style="western"><surname>Harada</surname><given-names>M</given-names></name></person-group> (<year>2004</year>) <article-title>Survey of brackish-water snails in eastern Thailand.</article-title><source>The Southeast Asian Journal of Tropical Medicine and Public Health</source><volume>35</volume>: <fpage>150</fpage>–<lpage>155</lpage>. <ext-link xlink:href="https://www.tm.mahidol.ac.th/seameo/2004-35-suppl-1/27-150.pdf" ext-link-type="uri" xlink:type="simple">https://www.tm.mahidol.ac.th/seameo/2004-35-suppl-1/27-150.pdf</ext-link></mixed-citation></ref><ref id="B275"><mixed-citation xmlns:xlink="http://www.w3.org/1999/xlink" xlink:type="simple"><person-group><name name-style="western"><surname>Sri-aroon</surname><given-names>P</given-names></name><name name-style="western"><surname>Lohachit</surname><given-names>C</given-names></name><name name-style="western"><surname>Harada</surname><given-names>M</given-names></name></person-group> (<year>2005</year>) <article-title>Brackish-water mollusks of Surat Thani Province, southern Thailand.</article-title><source>The Southeast Asian Journal of Tropical Medicine and Public Health</source><volume>36</volume>: <fpage>180</fpage>–<lpage>188</lpage>. <ext-link xlink:href="https://www.tm.mahidol.ac.th/seameo/2005_36_spp4/36sup4_180.pdf" ext-link-type="uri" xlink:type="simple">https://www.tm.mahidol.ac.th/seameo/2005_36_spp4/36sup4_180.pdf</ext-link></mixed-citation></ref><ref id="B181"><mixed-citation xmlns:xlink="http://www.w3.org/1999/xlink" xlink:type="simple"><person-group><name name-style="western"><surname>Nabhitabhata</surname><given-names>J</given-names></name></person-group> (<year>2009</year>) <source>Checklist of <tp:taxon-name><tp:taxon-name-part taxon-name-part-type="phylum">Mollusca</tp:taxon-name-part></tp:taxon-name> Fauna in Thailand.</source><publisher-name>Office of Natural Resources and Environmental Policy and Planning</publisher-name>, <publisher-loc>Bangkok</publisher-loc>, <size units="page">576 pp</size>.</mixed-citation></ref></ref-list></tp:taxon-treatment>
