# Supplementary material for: ﻿Mid-Holocene marine faunas from the Bangkok Clay deposits in Nakhon Nayok, the Central Plain of Thailand
Source: Zookeys. 2024 May 15;1202:1–110. doi: 10.3897/zookeys.1202.119389 (PMC11112167; doi:10.3897/zookeys.1202.119389)
Supplement: XML Treatment for Pirenella incisa [file zookeys.1202.119389-treatment6.xml]

<!DOCTYPE tp:taxon-treatment
  PUBLIC "-//TaxonX//DTD Taxonomic Treatment Publishing DTD v0 20100105//EN" "tax-treatment-NSO.dtd">
<tp:taxon-treatment xmlns:tp="http://www.plazi.org/taxpub"><tp:treatment-meta><kwd-group><label>Taxon classification</label><kwd>
                    <named-content content-type="kingdom">Animalia</named-content>
                  </kwd><kwd>
                    <named-content content-type="order">Cycloneritida</named-content>
                  </kwd><kwd>
                    <named-content content-type="family">Potamididae</named-content>
                  </kwd></kwd-group><mixed-citation publication-type="journal"><person-group><name><surname>Jirapatrasilp</surname><given-names>Parin</given-names></name><name><surname>Cuny</surname><given-names>Gilles</given-names></name><name><surname>Kocsis</surname><given-names>László</given-names></name><name><surname>Sutcharit</surname><given-names>Chirasak</given-names></name><name><surname>Ngamnisai</surname><given-names>Nom</given-names></name><name><surname>Charoentitirat</surname><given-names>Thasinee</given-names></name><name><surname>Kumpitak</surname><given-names>Satapat</given-names></name><name><surname>Suraprasit</surname><given-names>Kantapon</given-names></name></person-group><article-title>﻿Mid-Holocene marine faunas from the Bangkok Clay deposits in Nakhon Nayok, the Central Plain of Thailand</article-title><source>Zookeys</source><day>15</day><month>05</month><year>2024</year><volume>1202</volume><fpage>1</fpage><lpage>110</lpage><pub-id pub-id-type="doi">10.3897/zookeys.1202.119389</pub-id></mixed-citation></tp:treatment-meta><tp:nomenclature><label>﻿</label><tp:taxon-name>
                  <object-id xmlns:xlink="http://www.w3.org/1999/xlink" content-type="arpha" xlink:type="simple">72DEB650-7D61-5444-92F2-C856D72E27B4</object-id>
                  <tp:taxon-name-part taxon-name-part-type="genus" reg="Pirenella">Pirenella</tp:taxon-name-part>
                  <tp:taxon-name-part taxon-name-part-type="species" reg="incisa">incisa</tp:taxon-name-part>
                </tp:taxon-name><tp:taxon-authority>(Hombron &amp; Jacquinot, 1848)</tp:taxon-authority><xref ref-type="fig" rid="F3">Figs 3I</xref><xref ref-type="fig" rid="F5">, 5F</xref><tp:nomenclature-citation-list><tp:nomenclature-citation><tp:taxon-name>
                      <tp:taxon-name-part taxon-name-part-type="genus" reg="Cerithium">Cerithium</tp:taxon-name-part>
                      <tp:taxon-name-part taxon-name-part-type="species" reg="incisum">incisum</tp:taxon-name-part>
                    </tp:taxon-name><comment>Hombron &amp; Jacquinot, 1848: 97, pl. 23, figs 8, 9. Type locality: Borneo.</comment></tp:nomenclature-citation><tp:nomenclature-citation><tp:taxon-name><tp:taxon-name-part taxon-name-part-type="genus" reg="Cerithidea">Cerithidea</tp:taxon-name-part> (<tp:taxon-name-part taxon-name-part-type="subgenus" reg="Cerithideopsilla">Cerithideopsilla</tp:taxon-name-part>) <tp:taxon-name-part taxon-name-part-type="species" reg="djadjariensis">djadjariensis</tp:taxon-name-part></tp:taxon-name><comment>[non Martin]. <xref ref-type="bibr" rid="B274">Sri-aroon et al. 2004</xref>: table 1, fig. 2-7.</comment></tp:nomenclature-citation><tp:nomenclature-citation><tp:taxon-name>
                      <tp:taxon-name-part taxon-name-part-type="genus" reg="Cerithideopsilla">Cerithideopsilla</tp:taxon-name-part>
                      <tp:taxon-name-part taxon-name-part-type="species" reg="djadjariensis">djadjariensis</tp:taxon-name-part>
                    </tp:taxon-name><comment>[non Martin]. <xref ref-type="bibr" rid="B153">Lozouet 2008</xref>: 284, pl. 87, fig. 9; pl. 88, fig. 2.</comment></tp:nomenclature-citation><tp:nomenclature-citation><tp:taxon-name>
                      <tp:taxon-name-part taxon-name-part-type="genus" reg="Pirenella">Pirenella</tp:taxon-name-part>
                      <tp:taxon-name-part taxon-name-part-type="species" reg="incisa">incisa</tp:taxon-name-part>
                    </tp:taxon-name><comment>. <xref ref-type="bibr" rid="B233">Reid and Ozawa 2016</xref>: 30–32, figs 1, 2g, h, 4i, 10, 11a. <xref ref-type="bibr" rid="B324">Zvonareva and Kantor 2016</xref>: 415, fig. 5a–d. <xref ref-type="bibr" rid="B16">BEDO 2017b</xref>: 28, with in-text fig. <xref ref-type="bibr" rid="B306">Wells et al. 2021</xref>: 126.</comment></tp:nomenclature-citation></tp:nomenclature-citation-list></tp:nomenclature><tp:treatment-sec sec-type="material" id="SECID0EDJBG"><title>Referred material.</title><p><abbrev xmlns:xlink="http://www.w3.org/1999/xlink" xlink:title="Chulalongkorn fossil collection" id="ABBRID0EJJBG" xlink:type="simple">CUF</abbrev>-<abbrev xmlns:xlink="http://www.w3.org/1999/xlink" xlink:title="Nakhon Nayok" id="ABBRID0ENJBG" xlink:type="simple">NKNY</abbrev>-G10 (47 shells; Figs <xref ref-type="fig" rid="F3">3I</xref>, <xref ref-type="fig" rid="F5">5F</xref>).</p></tp:treatment-sec><tp:treatment-sec sec-type="habitat" id="SECID0EZJBG"><title>Habitat.</title><p>On damp mud in mangrove forests. Also found on open surface areas of intertidal mudflats and on muddy shores of shrimp ponds (<xref ref-type="bibr" rid="B233">Reid and Ozawa 2016</xref>; <xref ref-type="bibr" rid="B324">Zvonareva and Kantor 2016</xref>).</p></tp:treatment-sec><tp:treatment-sec sec-type="distribution" id="SECID0EHKBG"><title>Distribution.</title><p>East India; Indo-West Pacific, from southern China, the Philippines to West Sulawesi, and Flores Island (<xref ref-type="bibr" rid="B233">Reid and Ozawa 2016</xref>).</p></tp:treatment-sec><tp:treatment-sec sec-type="Record in Thailand" id="SECID0ERKBG"><title>Record in Thailand.</title><p>Gulf of Thailand and Andaman Sea (<xref ref-type="bibr" rid="B306">Wells et al. 2021</xref>).</p></tp:treatment-sec><tp:treatment-sec sec-type="Taxonomic remarks and comparisons" id="SECID0E2KBG"><title>Taxonomic remarks and comparisons.</title><p>This species differs from the other two similar species, <italic><tp:taxon-name><tp:taxon-name-part taxon-name-part-type="genus" reg="Pirenella">Pirenella</tp:taxon-name-part><tp:taxon-name-part taxon-name-part-type="species" reg="pupiformis">pupiformis</tp:taxon-name-part></tp:taxon-name></italic> Ozawa &amp; Reid, 2016 and <italic><tp:taxon-name><tp:taxon-name-part taxon-name-part-type="genus" reg="Pirenella">P.</tp:taxon-name-part><tp:taxon-name-part taxon-name-part-type="species" reg="caiyingyai">caiyingyai</tp:taxon-name-part></tp:taxon-name></italic> (Qian, Fang &amp; He, 2013), by the presence of an almost columnar appearance, a more oblique and more flared aperture with the projection of a lip next to a deep anterior canal, and three equal cords on each spire whorl with strong square nodules on axial ribs (<xref ref-type="bibr" rid="B233">Reid and Ozawa 2016</xref>). See comprehensive taxonomic remarks in <xref ref-type="bibr" rid="B233">Reid and Ozawa (2016)</xref>.</p><p>
                  <bold><italic><tp:taxon-name><tp:taxon-name-part taxon-name-part-type="genus" reg="Telescopium">Telescopium</tp:taxon-name-part></tp:taxon-name></italic> Montfort, 1810</bold>
                </p></tp:treatment-sec><tp:treatment-sec><!--Section generated to contain objects referenced in tp:taxon-treatment.--><fig id="F3" position="float" orientation="portrait"><object-id xmlns:xlink="http://www.w3.org/1999/xlink" content-type="doi" xlink:type="simple">10.3897/zookeys.1202.119389.figure3</object-id><object-id xmlns:xlink="http://www.w3.org/1999/xlink" content-type="arpha" xlink:type="simple">27395716-79D5-554F-897E-C95F122B6838</object-id><label>Figure 3.</label><caption><p>Size comparison of coral and gastropods found in this study <bold>A</bold><tp:taxon-name><tp:taxon-name-part taxon-name-part-type="genus" reg="Oulangia">Oulangia</tp:taxon-name-part><tp:taxon-name-part taxon-name-part-type="uncertainty-rank">cf.</tp:taxon-name-part><tp:taxon-name-part taxon-name-part-type="species" reg="stokesiana">stokesiana</tp:taxon-name-part></tp:taxon-name><bold>B</bold><italic><tp:taxon-name><tp:taxon-name-part taxon-name-part-type="genus" reg="Neripteron">Neripteron</tp:taxon-name-part><tp:taxon-name-part taxon-name-part-type="species" reg="violaceum">violaceum</tp:taxon-name-part></tp:taxon-name></italic><bold>C</bold><italic><tp:taxon-name><tp:taxon-name-part taxon-name-part-type="genus" reg="Nerita">Nerita</tp:taxon-name-part><tp:taxon-name-part taxon-name-part-type="species" reg="articulata">articulata</tp:taxon-name-part></tp:taxon-name></italic><bold>D</bold><italic><tp:taxon-name><tp:taxon-name-part taxon-name-part-type="genus" reg="Natica">Natica</tp:taxon-name-part><tp:taxon-name-part taxon-name-part-type="species" reg="stellata">stellata</tp:taxon-name-part></tp:taxon-name></italic><bold>E</bold><italic><tp:taxon-name><tp:taxon-name-part taxon-name-part-type="genus" reg="Natica">Natica</tp:taxon-name-part><tp:taxon-name-part taxon-name-part-type="species" reg="vitellus">vitellus</tp:taxon-name-part></tp:taxon-name></italic><bold>F</bold><tp:taxon-name><tp:taxon-name-part taxon-name-part-type="genus" reg="Homalopoma">Homalopoma</tp:taxon-name-part><tp:taxon-name-part taxon-name-part-type="uncertainty-rank">cf.</tp:taxon-name-part><tp:taxon-name-part taxon-name-part-type="species" reg="sangarense">sangarense</tp:taxon-name-part></tp:taxon-name><bold>G</bold><italic><tp:taxon-name><tp:taxon-name-part taxon-name-part-type="genus" reg="Eunaticina">Eunaticina</tp:taxon-name-part><tp:taxon-name-part taxon-name-part-type="species" reg="papilla">papilla</tp:taxon-name-part></tp:taxon-name></italic><bold>H</bold><italic><tp:taxon-name><tp:taxon-name-part taxon-name-part-type="genus" reg="Ergaea">Ergaea</tp:taxon-name-part><tp:taxon-name-part taxon-name-part-type="species" reg="walshi">walshi</tp:taxon-name-part></tp:taxon-name></italic><bold>I</bold><italic><tp:taxon-name><tp:taxon-name-part taxon-name-part-type="genus" reg="Pirenella">Pirenella</tp:taxon-name-part><tp:taxon-name-part taxon-name-part-type="species" reg="incisa">incisa</tp:taxon-name-part></tp:taxon-name></italic><bold>J</bold><italic><tp:taxon-name><tp:taxon-name-part taxon-name-part-type="genus" reg="Scalptia">Scalptia</tp:taxon-name-part><tp:taxon-name-part taxon-name-part-type="species" reg="scalariformis">scalariformis</tp:taxon-name-part></tp:taxon-name></italic><bold>K</bold><italic><tp:taxon-name><tp:taxon-name-part taxon-name-part-type="genus" reg="Telescopium">Telescopium</tp:taxon-name-part><tp:taxon-name-part taxon-name-part-type="species" reg="telescopium">telescopium</tp:taxon-name-part></tp:taxon-name></italic><bold>L</bold><italic><tp:taxon-name><tp:taxon-name-part taxon-name-part-type="genus" reg="Merica">Merica</tp:taxon-name-part><tp:taxon-name-part taxon-name-part-type="species" reg="elegans">elegans</tp:taxon-name-part></tp:taxon-name></italic><bold>M</bold><italic><tp:taxon-name><tp:taxon-name-part taxon-name-part-type="genus" reg="Cerithidea">Cerithidea</tp:taxon-name-part><tp:taxon-name-part taxon-name-part-type="species" reg="obtusa">obtusa</tp:taxon-name-part></tp:taxon-name></italic><bold>N</bold><italic><tp:taxon-name><tp:taxon-name-part taxon-name-part-type="genus" reg="Bufonaria">Bufonaria</tp:taxon-name-part><tp:taxon-name-part taxon-name-part-type="species" reg="rana">rana</tp:taxon-name-part></tp:taxon-name></italic><bold>O</bold><italic><tp:taxon-name><tp:taxon-name-part taxon-name-part-type="genus" reg="Nassarius">Nassarius</tp:taxon-name-part><tp:taxon-name-part taxon-name-part-type="species" reg="micans">micans</tp:taxon-name-part></tp:taxon-name></italic><bold>P</bold><italic><tp:taxon-name><tp:taxon-name-part taxon-name-part-type="genus" reg="Nassarius">Nassarius</tp:taxon-name-part><tp:taxon-name-part taxon-name-part-type="species" reg="siquijorensis">siquijorensis</tp:taxon-name-part></tp:taxon-name></italic><bold>Q</bold><italic><tp:taxon-name><tp:taxon-name-part taxon-name-part-type="genus" reg="Paratectonatica">Paratectonatica</tp:taxon-name-part><tp:taxon-name-part taxon-name-part-type="species" reg="tigrina">tigrina</tp:taxon-name-part></tp:taxon-name></italic>.</p></caption><graphic xmlns:xlink="http://www.w3.org/1999/xlink" xlink:href="zookeys-1202-001_article-119389__-g003.jpg" position="float" orientation="portrait" xlink:type="simple" id="oo_1049891.jpg"><uri content-type="original_file" xlink:type="simple">https://binary.pensoft.net/fig/1049891</uri></graphic></fig><fig id="F5" position="float" orientation="portrait"><object-id xmlns:xlink="http://www.w3.org/1999/xlink" content-type="doi" xlink:type="simple">10.3897/zookeys.1202.119389.figure5</object-id><object-id xmlns:xlink="http://www.w3.org/1999/xlink" content-type="arpha" xlink:type="simple">50CE6608-07F4-5E1C-9DD5-894B3F586558</object-id><label>Figure 5.</label><caption><p>Coral and gastropods <bold>A</bold><tp:taxon-name><tp:taxon-name-part taxon-name-part-type="genus" reg="Oulangia">Oulangia</tp:taxon-name-part><tp:taxon-name-part taxon-name-part-type="uncertainty-rank">cf.</tp:taxon-name-part><tp:taxon-name-part taxon-name-part-type="species" reg="stokesiana">stokesiana</tp:taxon-name-part></tp:taxon-name><bold>B</bold><tp:taxon-name><tp:taxon-name-part taxon-name-part-type="genus" reg="Homalopoma">Homalopoma</tp:taxon-name-part><tp:taxon-name-part taxon-name-part-type="uncertainty-rank">cf.</tp:taxon-name-part><tp:taxon-name-part taxon-name-part-type="species" reg="sangarense">sangarense</tp:taxon-name-part></tp:taxon-name><bold>C</bold><italic><tp:taxon-name><tp:taxon-name-part taxon-name-part-type="genus" reg="Neripteron">Neripteron</tp:taxon-name-part><tp:taxon-name-part taxon-name-part-type="species" reg="violaceum">violaceum</tp:taxon-name-part></tp:taxon-name></italic><bold>D</bold><italic><tp:taxon-name><tp:taxon-name-part taxon-name-part-type="genus" reg="Nerita">Nerita</tp:taxon-name-part><tp:taxon-name-part taxon-name-part-type="species" reg="articulata">articulata</tp:taxon-name-part></tp:taxon-name></italic><bold>E</bold><italic><tp:taxon-name><tp:taxon-name-part taxon-name-part-type="genus" reg="Cerithidea">Cerithidea</tp:taxon-name-part><tp:taxon-name-part taxon-name-part-type="species" reg="obtusa">obtusa</tp:taxon-name-part></tp:taxon-name></italic><bold>F</bold><italic><tp:taxon-name><tp:taxon-name-part taxon-name-part-type="genus" reg="Pirenella">Pirenella</tp:taxon-name-part><tp:taxon-name-part taxon-name-part-type="species" reg="incisa">incisa</tp:taxon-name-part></tp:taxon-name></italic><bold>G</bold><italic><tp:taxon-name><tp:taxon-name-part taxon-name-part-type="genus" reg="Telescopium">Telescopium</tp:taxon-name-part><tp:taxon-name-part taxon-name-part-type="species" reg="telescopium">telescopium</tp:taxon-name-part></tp:taxon-name></italic>.</p></caption><graphic xmlns:xlink="http://www.w3.org/1999/xlink" xlink:href="zookeys-1202-001_article-119389__-g005.jpg" position="float" orientation="portrait" xlink:type="simple" id="oo_1049894.jpg"><uri content-type="original_file" xlink:type="simple">https://binary.pensoft.net/fig/1049894</uri></graphic></fig></tp:treatment-sec><ref-list><ref id="B274"><mixed-citation xmlns:xlink="http://www.w3.org/1999/xlink" xlink:type="simple"><person-group><name name-style="western"><surname>Sri-aroon</surname><given-names>P</given-names></name><name name-style="western"><surname>Lohachit</surname><given-names>C</given-names></name><name name-style="western"><surname>Harada</surname><given-names>M</given-names></name></person-group> (<year>2004</year>) <article-title>Survey of brackish-water snails in eastern Thailand.</article-title><source>The Southeast Asian Journal of Tropical Medicine and Public Health</source><volume>35</volume>: <fpage>150</fpage>–<lpage>155</lpage>. <ext-link xlink:href="https://www.tm.mahidol.ac.th/seameo/2004-35-suppl-1/27-150.pdf" ext-link-type="uri" xlink:type="simple">https://www.tm.mahidol.ac.th/seameo/2004-35-suppl-1/27-150.pdf</ext-link></mixed-citation></ref><ref id="B153"><mixed-citation xmlns:xlink="http://www.w3.org/1999/xlink" xlink:type="simple"><person-group><name name-style="western"><surname>Lozouet</surname><given-names>P</given-names></name></person-group> (<year>2008</year>) <article-title><tp:taxon-name><tp:taxon-name-part taxon-name-part-type="family">Batillariidae</tp:taxon-name-part></tp:taxon-name> &amp; <tp:taxon-name><tp:taxon-name-part taxon-name-part-type="family">Potamididae</tp:taxon-name-part></tp:taxon-name>.</article-title> In: <person-group><name name-style="western"><surname>Poppe</surname><given-names>GT</given-names></name></person-group> (<role>Ed.</role>) <issue-title>Philippine Marine Mollusks Volume I.</issue-title><source>ConchBooks, Hackenheim, Germany</source>, <fpage>284</fpage>–<lpage>285</lpage>.</mixed-citation></ref><ref id="B233"><mixed-citation xmlns:xlink="http://www.w3.org/1999/xlink" xlink:type="simple"><person-group><name name-style="western"><surname>Reid</surname><given-names>DG</given-names></name><name name-style="western"><surname>Ozawa</surname><given-names>T</given-names></name></person-group> (<year>2016</year>) <article-title>The genus <italic><tp:taxon-name><tp:taxon-name-part taxon-name-part-type="genus">Pirenella</tp:taxon-name-part></tp:taxon-name></italic> Gray, 1847 (= <italic><tp:taxon-name><tp:taxon-name-part taxon-name-part-type="genus">Cerithideopsilla</tp:taxon-name-part></tp:taxon-name></italic> Thiele, 1929) (<tp:taxon-name><tp:taxon-name-part taxon-name-part-type="class">Gastropoda</tp:taxon-name-part></tp:taxon-name>: <tp:taxon-name><tp:taxon-name-part taxon-name-part-type="family">Potamididae</tp:taxon-name-part></tp:taxon-name>) in the Indo-West Pacific region and Mediterranean Sea.</article-title><source>Zootaxa</source><volume>4076</volume>(<issue>1</issue>): <fpage>1</fpage>–<lpage>91</lpage>. <ext-link xlink:href="10.11646/zootaxa.4076.1.1" ext-link-type="doi" xlink:type="simple">https://doi.org/10.11646/zootaxa.4076.1.1</ext-link></mixed-citation></ref><ref id="B324"><mixed-citation xmlns:xlink="http://www.w3.org/1999/xlink" xlink:type="simple"><person-group><name name-style="western"><surname>Zvonareva</surname><given-names>S</given-names></name><name name-style="western"><surname>Kantor</surname><given-names>Y</given-names></name></person-group> (<year>2016</year>) <article-title>Checklist of gastropod molluscs in mangroves of Khanh Hoa province, Vietnam.</article-title><source>Zootaxa</source><volume>4162</volume>(<issue>3</issue>): <fpage>401</fpage>–<lpage>437</lpage>. <ext-link xlink:href="10.11646/zootaxa.4162.3.1" ext-link-type="doi" xlink:type="simple">https://doi.org/10.11646/zootaxa.4162.3.1</ext-link></mixed-citation></ref><ref id="B16"><mixed-citation xmlns:xlink="http://www.w3.org/1999/xlink" xlink:type="simple">BEDO (<year>2017b</year>) <source>Marine Gastropods: Checklist of Molluscan Biodiversity in Thailand.</source><publisher-name>BEDO</publisher-name>, <publisher-loc>Bangkok</publisher-loc>, <size units="page">376 pp</size>. [in Thai]</mixed-citation></ref><ref id="B306"><mixed-citation xmlns:xlink="http://www.w3.org/1999/xlink" xlink:type="simple"><person-group><name name-style="western"><surname>Wells</surname><given-names>FE</given-names></name><name name-style="western"><surname>Sanpanich</surname><given-names>K</given-names></name><name name-style="western"><surname>Tan</surname><given-names>SK</given-names></name><name name-style="western"><surname>Duangdee</surname><given-names>T</given-names></name></person-group> (<year>2021</year>) <source>The Marine and Estuarine Molluscs of Thailand.</source><publisher-name>Lee Kong Chian Natural History Museum National University of Singapore</publisher-name>, <publisher-loc>Singapore</publisher-loc>, <size units="page">195 pp</size>. <ext-link xlink:href="https://lkcnhm.nus.edu.sg/wp-content/uploads/sites/10/2021/01/LKCNHM-EBOOK-2021-0001.pdf" ext-link-type="uri" xlink:type="simple">https://lkcnhm.nus.edu.sg/wp-content/uploads/sites/10/2021/01/LKCNHM-EBOOK-2021-0001.pdf</ext-link></mixed-citation></ref></ref-list></tp:taxon-treatment>
