# Supplementary material for: ﻿Mid-Holocene marine faunas from the Bangkok Clay deposits in Nakhon Nayok, the Central Plain of Thailand
Source: Zookeys. 2024 May 15;1202:1–110. doi: 10.3897/zookeys.1202.119389 (PMC11112167; doi:10.3897/zookeys.1202.119389)
Supplement: XML Treatment for Pseudoetrema fortilirata [file zookeys.1202.119389-treatment25.xml]

<!DOCTYPE tp:taxon-treatment
  PUBLIC "-//TaxonX//DTD Taxonomic Treatment Publishing DTD v0 20100105//EN" "tax-treatment-NSO.dtd">
<tp:taxon-treatment xmlns:tp="http://www.plazi.org/taxpub"><tp:treatment-meta><kwd-group><label>Taxon classification</label><kwd>
                    <named-content content-type="kingdom">Animalia</named-content>
                  </kwd><kwd>
                    <named-content content-type="order">Neogastropoda</named-content>
                  </kwd><kwd>
                    <named-content content-type="family">Clathurellidae</named-content>
                  </kwd></kwd-group><mixed-citation publication-type="journal"><person-group><name><surname>Jirapatrasilp</surname><given-names>Parin</given-names></name><name><surname>Cuny</surname><given-names>Gilles</given-names></name><name><surname>Kocsis</surname><given-names>László</given-names></name><name><surname>Sutcharit</surname><given-names>Chirasak</given-names></name><name><surname>Ngamnisai</surname><given-names>Nom</given-names></name><name><surname>Charoentitirat</surname><given-names>Thasinee</given-names></name><name><surname>Kumpitak</surname><given-names>Satapat</given-names></name><name><surname>Suraprasit</surname><given-names>Kantapon</given-names></name></person-group><article-title>﻿Mid-Holocene marine faunas from the Bangkok Clay deposits in Nakhon Nayok, the Central Plain of Thailand</article-title><source>Zookeys</source><day>15</day><month>05</month><year>2024</year><volume>1202</volume><fpage>1</fpage><lpage>110</lpage><pub-id pub-id-type="doi">10.3897/zookeys.1202.119389</pub-id></mixed-citation></tp:treatment-meta><tp:nomenclature><label>﻿</label><tp:taxon-name>
                  <object-id xmlns:xlink="http://www.w3.org/1999/xlink" content-type="arpha" xlink:type="simple">B2D38AC1-8810-560B-A11C-E9579E07C259</object-id>
                  <tp:taxon-name-part taxon-name-part-type="genus" reg="Pseudoetrema">Pseudoetrema</tp:taxon-name-part>
                  <tp:taxon-name-part taxon-name-part-type="species" reg="fortilirata">fortilirata</tp:taxon-name-part>
                </tp:taxon-name><tp:taxon-authority>(Smith, 1879)</tp:taxon-authority><xref ref-type="fig" rid="F4">Figs 4M</xref><xref ref-type="fig" rid="F9">, 9B</xref><tp:nomenclature-citation-list><tp:nomenclature-citation><tp:taxon-name>
                      <tp:taxon-name-part taxon-name-part-type="genus" reg="Drillia">Drillia</tp:taxon-name-part>
                      <tp:taxon-name-part taxon-name-part-type="species" reg="fortilirata">fortilirata</tp:taxon-name-part>
                    </tp:taxon-name><comment>Smith, 1879b: 194, pl. 19, fig. 22. Type locality: Station 14, east of Goto Islands, <named-content xmlns:xlink="http://www.w3.org/1999/xlink" content-type="dwc:verbatimCoordinates" xlink:type="simple"><named-content content-type="geo-json" specific-use="{&#34;type&#34;:&#34;Point&#34;,&#34;coordinates&#34;:[129.100000,32.800000]}" id="NCID0EXIBK" xlink:type="simple">32°48'N, 129°6'E</named-content></named-content>; 47 fathoms, and station 21, between south-western extremity of Niphon and the island of Shikoku, <named-content xmlns:xlink="http://www.w3.org/1999/xlink" content-type="dwc:verbatimCoordinates" xlink:type="simple"><named-content content-type="geo-json" specific-use="{&#34;type&#34;:&#34;Point&#34;,&#34;coordinates&#34;:[132.500000,33.750000]}" id="NCID0E6IBK" xlink:type="simple">33°45'N, 132°30'E</named-content></named-content>, 30 fathoms. <xref ref-type="bibr" rid="B321">Yokoyama 1927</xref>: 393, 410, pl. 46, fig. 20.</comment></tp:nomenclature-citation><tp:nomenclature-citation><tp:taxon-name>
                      <tp:taxon-name-part taxon-name-part-type="genus" reg="Pseudoetrema">Pseudoetrema</tp:taxon-name-part>
                      <tp:taxon-name-part taxon-name-part-type="species" reg="fortilirata">fortilirata</tp:taxon-name-part>
                    </tp:taxon-name><comment>. <xref ref-type="bibr" rid="B202">Oyama 1953</xref>: 154. <xref ref-type="bibr" rid="B238">Robba et al. 2004</xref>: 141, pl. 19, fig. 6. <xref ref-type="bibr" rid="B239">Robba et al. 2007</xref>: 94 (appendix). <xref ref-type="bibr" rid="B197">Okutani 2017</xref>: 1017, pl. 311, fig. 7. <xref ref-type="bibr" rid="B306">Wells et al. 2021</xref>: 101.</comment></tp:nomenclature-citation></tp:nomenclature-citation-list></tp:nomenclature><tp:treatment-sec sec-type="material" id="SECID0EJKBK"><title>Referred material.</title><p><abbrev xmlns:xlink="http://www.w3.org/1999/xlink" xlink:title="Chulalongkorn fossil collection" id="ABBRID0EPKBK" xlink:type="simple">CUF</abbrev>-<abbrev xmlns:xlink="http://www.w3.org/1999/xlink" xlink:title="Nakhon Nayok" id="ABBRID0ETKBK" xlink:type="simple">NKNY</abbrev>-G38 (5 shells; Figs <xref ref-type="fig" rid="F4">4M</xref>, <xref ref-type="fig" rid="F9">9B</xref>).</p></tp:treatment-sec><tp:treatment-sec sec-type="habitat" id="SECID0E6KBK"><title>Habitat.</title><p>Sand and sandy mud in sublittoral areas to 50 m depth (<xref ref-type="bibr" rid="B238">Robba et al. 2004</xref>; <xref ref-type="bibr" rid="B197">Okutani 2017</xref>).</p></tp:treatment-sec><tp:treatment-sec sec-type="distribution" id="SECID0ENLBK"><title>Distribution.</title><p>Japan and Thailand. Records of fossils from the Pliocene to Holocene in Japan, Taiwan, and Thailand (<xref ref-type="bibr" rid="B238">Robba et al. 2004</xref>).</p></tp:treatment-sec><tp:treatment-sec sec-type="Record in Thailand" id="SECID0EXLBK"><title>Record in Thailand.</title><p>Gulf of Thailand (<xref ref-type="bibr" rid="B306">Wells et al. 2021</xref>).</p></tp:treatment-sec><tp:treatment-sec sec-type="Taxonomic remarks and comparisons" id="SECID0EBMBK"><title>Taxonomic remarks and comparisons.</title><p>This species is recognised based on the descriptions and figures in <xref ref-type="bibr" rid="B263">Smith (1879b)</xref>, <xref ref-type="bibr" rid="B321">Yokoyama (1927)</xref>, and <xref ref-type="bibr" rid="B238">Robba et al. (2004)</xref>, specifically in having a high-spired, claviform shell with the sculpture of nine broad and low collabral ribs fading away shortly before the subsutural cord and overriding spirals, three closely set spiral cords: adapical, peripheral, and abapical cords, and a weaker more adapical one on the penultimate whorl, resulting in a total of 14 spirals occurring along the body whorl. This species is the type species of <italic><tp:taxon-name><tp:taxon-name-part taxon-name-part-type="genus" reg="Pseudoetrema">Pseudoetrema</tp:taxon-name-part></tp:taxon-name></italic> (<xref ref-type="bibr" rid="B202">Oyama 1953</xref>).</p></tp:treatment-sec><tp:treatment-sec><!--Section generated to contain objects referenced in tp:taxon-treatment.--><fig id="F4" position="float" orientation="portrait"><object-id xmlns:xlink="http://www.w3.org/1999/xlink" content-type="doi" xlink:type="simple">10.3897/zookeys.1202.119389.figure4</object-id><object-id xmlns:xlink="http://www.w3.org/1999/xlink" content-type="arpha" xlink:type="simple">7B4A7775-A986-57BF-8DAC-AB3AD64611E4</object-id><label>Figure 4.</label><caption><p>Size comparison of gastropods found in this study <bold>A</bold><italic><tp:taxon-name><tp:taxon-name-part taxon-name-part-type="genus" reg="Brunneifusus">Brunneifusus</tp:taxon-name-part><tp:taxon-name-part taxon-name-part-type="species" reg="ternatanus">ternatanus</tp:taxon-name-part></tp:taxon-name></italic><bold>B</bold><italic><tp:taxon-name><tp:taxon-name-part taxon-name-part-type="genus" reg="Murex">Murex</tp:taxon-name-part><tp:taxon-name-part taxon-name-part-type="species" reg="trapa">trapa</tp:taxon-name-part></tp:taxon-name></italic><bold>C</bold><italic><tp:taxon-name><tp:taxon-name-part taxon-name-part-type="genus" reg="Indothais">Indothais</tp:taxon-name-part><tp:taxon-name-part taxon-name-part-type="species" reg="lacera">lacera</tp:taxon-name-part></tp:taxon-name></italic><bold>D</bold><italic><tp:taxon-name><tp:taxon-name-part taxon-name-part-type="genus" reg="Pristiterebra">Pristiterebra</tp:taxon-name-part><tp:taxon-name-part taxon-name-part-type="species" reg="miranda">miranda</tp:taxon-name-part></tp:taxon-name></italic><bold>E</bold><italic><tp:taxon-name><tp:taxon-name-part taxon-name-part-type="genus" reg="Chicoreus">Chicoreus</tp:taxon-name-part><tp:taxon-name-part taxon-name-part-type="species" reg="capucinus">capucinus</tp:taxon-name-part></tp:taxon-name></italic><bold>F</bold><italic><tp:taxon-name><tp:taxon-name-part taxon-name-part-type="genus" reg="Indothais">Indothais</tp:taxon-name-part><tp:taxon-name-part taxon-name-part-type="species" reg="gradata">gradata</tp:taxon-name-part></tp:taxon-name></italic><bold>G</bold><italic><tp:taxon-name><tp:taxon-name-part taxon-name-part-type="genus" reg="Ellobium">Ellobium</tp:taxon-name-part><tp:taxon-name-part taxon-name-part-type="species" reg="aurisjudae">aurisjudae</tp:taxon-name-part></tp:taxon-name></italic><bold>H</bold><italic><tp:taxon-name><tp:taxon-name-part taxon-name-part-type="genus" reg="Inquisitor">Inquisitor</tp:taxon-name-part><tp:taxon-name-part taxon-name-part-type="species" reg="vulpionis">vulpionis</tp:taxon-name-part></tp:taxon-name></italic><bold>I</bold><italic><tp:taxon-name><tp:taxon-name-part taxon-name-part-type="genus" reg="Turricula">Turricula</tp:taxon-name-part><tp:taxon-name-part taxon-name-part-type="species" reg="javana">javana</tp:taxon-name-part></tp:taxon-name></italic><bold>J</bold><italic><tp:taxon-name><tp:taxon-name-part taxon-name-part-type="genus" reg="Architectonica">Architectonica</tp:taxon-name-part><tp:taxon-name-part taxon-name-part-type="species" reg="perdix">perdix</tp:taxon-name-part></tp:taxon-name></italic><bold>K</bold><italic><tp:taxon-name><tp:taxon-name-part taxon-name-part-type="genus" reg="Pseudoneptunea">Pseudoneptunea</tp:taxon-name-part><tp:taxon-name-part taxon-name-part-type="species" reg="varicosa">varicosa</tp:taxon-name-part></tp:taxon-name></italic><bold>L</bold><italic><tp:taxon-name><tp:taxon-name-part taxon-name-part-type="genus" reg="Cassidula">Cassidula</tp:taxon-name-part><tp:taxon-name-part taxon-name-part-type="species" reg="nucleus">nucleus</tp:taxon-name-part></tp:taxon-name></italic><bold>M</bold><italic><tp:taxon-name><tp:taxon-name-part taxon-name-part-type="genus" reg="Pseudoetrema">Pseudoetrema</tp:taxon-name-part><tp:taxon-name-part taxon-name-part-type="species" reg="fortilirata">fortilirata</tp:taxon-name-part></tp:taxon-name></italic><bold>N</bold><italic><tp:taxon-name><tp:taxon-name-part taxon-name-part-type="genus" reg="Paradrillia">Paradrillia</tp:taxon-name-part><tp:taxon-name-part taxon-name-part-type="species" reg="melvilli">melvilli</tp:taxon-name-part></tp:taxon-name></italic><bold>O</bold><italic><tp:taxon-name><tp:taxon-name-part taxon-name-part-type="genus" reg="Duplicaria">Duplicaria</tp:taxon-name-part><tp:taxon-name-part taxon-name-part-type="species" reg="tricincta">tricincta</tp:taxon-name-part></tp:taxon-name></italic><bold>P</bold><italic><tp:taxon-name><tp:taxon-name-part taxon-name-part-type="genus" reg="Granuliterebra">Granuliterebra</tp:taxon-name-part><tp:taxon-name-part taxon-name-part-type="species" reg="bathyrhaphe">bathyrhaphe</tp:taxon-name-part></tp:taxon-name></italic><bold>Q</bold><italic><tp:taxon-name><tp:taxon-name-part taxon-name-part-type="genus" reg="Comitas">Comitas</tp:taxon-name-part><tp:taxon-name-part taxon-name-part-type="species" reg="ilariae">ilariae</tp:taxon-name-part></tp:taxon-name></italic><bold>R</bold><italic><tp:taxon-name><tp:taxon-name-part taxon-name-part-type="genus" reg="Cylichna">Cylichna</tp:taxon-name-part><tp:taxon-name-part taxon-name-part-type="species" reg="modesta">modesta</tp:taxon-name-part></tp:taxon-name></italic><bold>S</bold><italic><tp:taxon-name><tp:taxon-name-part taxon-name-part-type="genus" reg="Maoritomella">Maoritomella</tp:taxon-name-part><tp:taxon-name-part taxon-name-part-type="species" reg="vallata">vallata</tp:taxon-name-part></tp:taxon-name></italic>.</p></caption><graphic xmlns:xlink="http://www.w3.org/1999/xlink" xlink:href="zookeys-1202-001_article-119389__-g004.jpg" position="float" orientation="portrait" xlink:type="simple" id="oo_1049892.jpg"><uri content-type="original_file" xlink:type="simple">https://binary.pensoft.net/fig/1049892</uri></graphic></fig><fig id="F9" position="float" orientation="portrait"><object-id xmlns:xlink="http://www.w3.org/1999/xlink" content-type="doi" xlink:type="simple">10.3897/zookeys.1202.119389.figure9</object-id><object-id xmlns:xlink="http://www.w3.org/1999/xlink" content-type="arpha" xlink:type="simple">11BE16D4-A7F6-5419-85AB-21B2399F6077</object-id><label>Figure 9.</label><caption><p>Gastropods <bold>A</bold><italic><tp:taxon-name><tp:taxon-name-part taxon-name-part-type="genus" reg="Maoritomella">Maoritomella</tp:taxon-name-part><tp:taxon-name-part taxon-name-part-type="species" reg="vallata">vallata</tp:taxon-name-part></tp:taxon-name></italic><bold>B</bold><italic><tp:taxon-name><tp:taxon-name-part taxon-name-part-type="genus" reg="Pseudoetrema">Pseudoetrema</tp:taxon-name-part><tp:taxon-name-part taxon-name-part-type="species" reg="fortilirata">fortilirata</tp:taxon-name-part></tp:taxon-name></italic><bold>C</bold><italic><tp:taxon-name><tp:taxon-name-part taxon-name-part-type="genus" reg="Paradrillia">Paradrillia</tp:taxon-name-part><tp:taxon-name-part taxon-name-part-type="species" reg="melvilli">melvilli</tp:taxon-name-part></tp:taxon-name></italic><bold>D</bold><italic><tp:taxon-name><tp:taxon-name-part taxon-name-part-type="genus" reg="Comitas">Comitas</tp:taxon-name-part><tp:taxon-name-part taxon-name-part-type="species" reg="ilariae">ilariae</tp:taxon-name-part></tp:taxon-name></italic>.</p></caption><graphic xmlns:xlink="http://www.w3.org/1999/xlink" xlink:href="zookeys-1202-001_article-119389__-g009.jpg" position="float" orientation="portrait" xlink:type="simple" id="oo_1049898.jpg"><uri content-type="original_file" xlink:type="simple">https://binary.pensoft.net/fig/1049898</uri></graphic></fig></tp:treatment-sec><ref-list><ref id="B321"><mixed-citation xmlns:xlink="http://www.w3.org/1999/xlink" xlink:type="simple"><person-group><name name-style="western"><surname>Yokoyama</surname><given-names>M</given-names></name></person-group> (<year>1927</year>) <tp:taxon-name><tp:taxon-name-part taxon-name-part-type="phylum">Mollusca</tp:taxon-name-part></tp:taxon-name> from the Upper Musashino of Western Shimosa and Southern Musaski. Journal of the Faculty of Science, University of Tokyo, Section 2: Geology, Mineralogy, Geography, Geophysics 1: 439–457.</mixed-citation></ref><ref id="B202"><mixed-citation xmlns:xlink="http://www.w3.org/1999/xlink" xlink:type="simple"><person-group><name name-style="western"><surname>Oyama</surname><given-names>K</given-names></name></person-group> (<year>1953</year>) <article-title>Review of the known species of the Japanese <tp:taxon-name><tp:taxon-name-part taxon-name-part-type="family">Turridae</tp:taxon-name-part></tp:taxon-name> (1).</article-title><source><tp:taxon-name><tp:taxon-name-part taxon-name-part-type="genus">Venus</tp:taxon-name-part></tp:taxon-name></source><volume>17</volume>: <fpage>151</fpage>–<lpage>160</lpage>. <ext-link xlink:href="10.18941/venusjjmc.17.3_151" ext-link-type="doi" xlink:type="simple">https://doi.org/10.18941/venusjjmc.17.3_151</ext-link></mixed-citation></ref><ref id="B238"><mixed-citation xmlns:xlink="http://www.w3.org/1999/xlink" xlink:type="simple"><person-group><name name-style="western"><surname>Robba</surname><given-names>E</given-names></name><name name-style="western"><surname>Di Geronimo</surname><given-names>I</given-names></name><name name-style="western"><surname>Chaimanee</surname><given-names>N</given-names></name><name name-style="western"><surname>Negri</surname><given-names>MP</given-names></name><name name-style="western"><surname>Sanfilippo</surname><given-names>R</given-names></name></person-group> (<year>2004</year>) <article-title>Holocene and recent shallow soft-bottom mollusks from the Northern Gulf of Thailand area: <tp:taxon-name><tp:taxon-name-part taxon-name-part-type="class">Scaphopoda</tp:taxon-name-part></tp:taxon-name>, <tp:taxon-name><tp:taxon-name-part taxon-name-part-type="class">Gastropoda</tp:taxon-name-part></tp:taxon-name>, additions to <tp:taxon-name><tp:taxon-name-part taxon-name-part-type="class">Bivalvia</tp:taxon-name-part></tp:taxon-name>. La Conchiglia.</article-title><source>International Shell Magazine</source><volume>35</volume>: <fpage>1</fpage>–<lpage>290</lpage>.</mixed-citation></ref><ref id="B239"><mixed-citation xmlns:xlink="http://www.w3.org/1999/xlink" xlink:type="simple"><person-group><name name-style="western"><surname>Robba</surname><given-names>E</given-names></name><name name-style="western"><surname>Di Geronimo</surname><given-names>I</given-names></name><name name-style="western"><surname>Chaimanee</surname><given-names>N</given-names></name><name name-style="western"><surname>Negri</surname><given-names>MP</given-names></name><name name-style="western"><surname>Sanfilippo</surname><given-names>R</given-names></name></person-group> (<year>2007</year>) <article-title>Holocene and recent shallow soft-bottom mollusks from the Western Gulf of Thailand: Pak Phanang Bay and additions to Phetchaburi fauna.</article-title><source>Bollettino Malacologico</source><volume>43</volume>: <fpage>1</fpage>–<lpage>98</lpage>.</mixed-citation></ref><ref id="B197"><mixed-citation xmlns:xlink="http://www.w3.org/1999/xlink" xlink:type="simple"><person-group><name name-style="western"><surname>Okutani</surname><given-names>T</given-names></name></person-group> (<year>2017</year>) <source>Marine mollusks in Japan, ed. 2. 2 vols.</source><publisher-name>Tokai University Press</publisher-name>, <publisher-loc>Tokyo, Japan</publisher-loc>, <size units="page">1375 pp</size>.</mixed-citation></ref><ref id="B306"><mixed-citation xmlns:xlink="http://www.w3.org/1999/xlink" xlink:type="simple"><person-group><name name-style="western"><surname>Wells</surname><given-names>FE</given-names></name><name name-style="western"><surname>Sanpanich</surname><given-names>K</given-names></name><name name-style="western"><surname>Tan</surname><given-names>SK</given-names></name><name name-style="western"><surname>Duangdee</surname><given-names>T</given-names></name></person-group> (<year>2021</year>) <source>The Marine and Estuarine Molluscs of Thailand.</source><publisher-name>Lee Kong Chian Natural History Museum National University of Singapore</publisher-name>, <publisher-loc>Singapore</publisher-loc>, <size units="page">195 pp</size>. <ext-link xlink:href="https://lkcnhm.nus.edu.sg/wp-content/uploads/sites/10/2021/01/LKCNHM-EBOOK-2021-0001.pdf" ext-link-type="uri" xlink:type="simple">https://lkcnhm.nus.edu.sg/wp-content/uploads/sites/10/2021/01/LKCNHM-EBOOK-2021-0001.pdf</ext-link></mixed-citation></ref><ref id="B263"><mixed-citation xmlns:xlink="http://www.w3.org/1999/xlink" xlink:type="simple"><person-group><name name-style="western"><surname>Smith</surname><given-names>EA</given-names></name></person-group> (<year>1879b</year>) <article-title>On a collection of <tp:taxon-name><tp:taxon-name-part taxon-name-part-type="phylum">Mollusca</tp:taxon-name-part></tp:taxon-name> from Japan.</article-title><source>Proceedings of the Zoological Society of London</source><volume>1879</volume>(<issue>1</issue>): <fpage>181</fpage>–<lpage>218</lpage>. <ext-link xlink:href="10.1111/j.1096-3642.1879.tb02650.x" ext-link-type="doi" xlink:type="simple">https://doi.org/10.1111/j.1096-3642.1879.tb02650.x</ext-link></mixed-citation></ref></ref-list></tp:taxon-treatment>
