# Supplementary material for: ﻿Mid-Holocene marine faunas from the Bangkok Clay deposits in Nakhon Nayok, the Central Plain of Thailand
Source: Zookeys. 2024 May 15;1202:1–110. doi: 10.3897/zookeys.1202.119389 (PMC11112167; doi:10.3897/zookeys.1202.119389)
Supplement: XML Treatment for Comitas ilariae [file zookeys.1202.119389-treatment29.xml]

<!DOCTYPE tp:taxon-treatment
  PUBLIC "-//TaxonX//DTD Taxonomic Treatment Publishing DTD v0 20100105//EN" "tax-treatment-NSO.dtd">
<tp:taxon-treatment xmlns:tp="http://www.plazi.org/taxpub"><tp:treatment-meta><kwd-group><label>Taxon classification</label><kwd>
                    <named-content content-type="kingdom">Animalia</named-content>
                  </kwd><kwd>
                    <named-content content-type="order">Neogastropoda</named-content>
                  </kwd><kwd>
                    <named-content content-type="family">Pseudomelatomidae</named-content>
                  </kwd></kwd-group><mixed-citation publication-type="journal"><person-group><name><surname>Jirapatrasilp</surname><given-names>Parin</given-names></name><name><surname>Cuny</surname><given-names>Gilles</given-names></name><name><surname>Kocsis</surname><given-names>László</given-names></name><name><surname>Sutcharit</surname><given-names>Chirasak</given-names></name><name><surname>Ngamnisai</surname><given-names>Nom</given-names></name><name><surname>Charoentitirat</surname><given-names>Thasinee</given-names></name><name><surname>Kumpitak</surname><given-names>Satapat</given-names></name><name><surname>Suraprasit</surname><given-names>Kantapon</given-names></name></person-group><article-title>﻿Mid-Holocene marine faunas from the Bangkok Clay deposits in Nakhon Nayok, the Central Plain of Thailand</article-title><source>Zookeys</source><day>15</day><month>05</month><year>2024</year><volume>1202</volume><fpage>1</fpage><lpage>110</lpage><pub-id pub-id-type="doi">10.3897/zookeys.1202.119389</pub-id></mixed-citation></tp:treatment-meta><tp:nomenclature><label>﻿</label><tp:taxon-name>
                  <object-id xmlns:xlink="http://www.w3.org/1999/xlink" content-type="arpha" xlink:type="simple">BED32315-90AA-534C-8BC5-1DC74271D466</object-id>
                  <tp:taxon-name-part taxon-name-part-type="genus" reg="Comitas">Comitas</tp:taxon-name-part>
                  <tp:taxon-name-part taxon-name-part-type="species" reg="ilariae">ilariae</tp:taxon-name-part>
                </tp:taxon-name><tp:taxon-authority>Bozzetti, 1991</tp:taxon-authority><xref ref-type="fig" rid="F4">Figs 4Q</xref><xref ref-type="fig" rid="F9">, 9D</xref><tp:nomenclature-citation-list><tp:nomenclature-citation><tp:taxon-name>
                      <tp:taxon-name-part taxon-name-part-type="genus" reg="Comitas">Comitas</tp:taxon-name-part>
                      <tp:taxon-name-part taxon-name-part-type="species" reg="ilariae">ilariae</tp:taxon-name-part>
                    </tp:taxon-name><comment>Bozzetti, 1991: 26–28, figs 1–3. Type locality: island of Bohol, central Philippines. <xref ref-type="bibr" rid="B201">Olivera and Sysoev 2008</xref>: 786, pl. 688, figs 9, 10.</comment></tp:nomenclature-citation></tp:nomenclature-citation-list></tp:nomenclature><tp:treatment-sec sec-type="material" id="SECID0E2BCK"><title>Referred material.</title><p><abbrev xmlns:xlink="http://www.w3.org/1999/xlink" xlink:title="Chulalongkorn fossil collection" id="ABBRID0EBCCK" xlink:type="simple">CUF</abbrev>-<abbrev xmlns:xlink="http://www.w3.org/1999/xlink" xlink:title="Nakhon Nayok" id="ABBRID0EFCCK" xlink:type="simple">NKNY</abbrev>-G55 (1 shell; Figs <xref ref-type="fig" rid="F4">4Q</xref>, <xref ref-type="fig" rid="F9">9D</xref>).</p></tp:treatment-sec><tp:treatment-sec sec-type="habitat" id="SECID0ERCCK"><title>Habitat.</title><p>Sandy bottoms at a depth from 100 to 150 m (<xref ref-type="bibr" rid="B27">Bozzetti 1991</xref>).</p></tp:treatment-sec><tp:treatment-sec sec-type="distribution" id="SECID0E2CCK"><title>Distribution.</title><p>Known only from the type locality (<xref ref-type="bibr" rid="B27">Bozzetti 1991</xref>).</p></tp:treatment-sec><tp:treatment-sec sec-type="Record in Thailand" id="SECID0EFDCK"><title>Record in Thailand.</title><p>New record in Thailand from this study.</p></tp:treatment-sec><tp:treatment-sec sec-type="Taxonomic remarks and comparisons" id="SECID0EKDCK"><title>Taxonomic remarks and comparisons.</title><p>This species is recognised based on the descriptions and figures in <xref ref-type="bibr" rid="B27">Bozzetti (1991)</xref> and <xref ref-type="bibr" rid="B201">Olivera and Sysoev (2008)</xref>, specifically in having a slight, fusiform, and high-spired shell with the axial sculpture made of 7–9 very pronounced, long, and thick tubercles positioned obliquely on each whorl as well as numerous dense spiral cords.</p></tp:treatment-sec><tp:treatment-sec><!--Section generated to contain objects referenced in tp:taxon-treatment.--><fig id="F4" position="float" orientation="portrait"><object-id xmlns:xlink="http://www.w3.org/1999/xlink" content-type="doi" xlink:type="simple">10.3897/zookeys.1202.119389.figure4</object-id><object-id xmlns:xlink="http://www.w3.org/1999/xlink" content-type="arpha" xlink:type="simple">7B4A7775-A986-57BF-8DAC-AB3AD64611E4</object-id><label>Figure 4.</label><caption><p>Size comparison of gastropods found in this study <bold>A</bold><italic><tp:taxon-name><tp:taxon-name-part taxon-name-part-type="genus" reg="Brunneifusus">Brunneifusus</tp:taxon-name-part><tp:taxon-name-part taxon-name-part-type="species" reg="ternatanus">ternatanus</tp:taxon-name-part></tp:taxon-name></italic><bold>B</bold><italic><tp:taxon-name><tp:taxon-name-part taxon-name-part-type="genus" reg="Murex">Murex</tp:taxon-name-part><tp:taxon-name-part taxon-name-part-type="species" reg="trapa">trapa</tp:taxon-name-part></tp:taxon-name></italic><bold>C</bold><italic><tp:taxon-name><tp:taxon-name-part taxon-name-part-type="genus" reg="Indothais">Indothais</tp:taxon-name-part><tp:taxon-name-part taxon-name-part-type="species" reg="lacera">lacera</tp:taxon-name-part></tp:taxon-name></italic><bold>D</bold><italic><tp:taxon-name><tp:taxon-name-part taxon-name-part-type="genus" reg="Pristiterebra">Pristiterebra</tp:taxon-name-part><tp:taxon-name-part taxon-name-part-type="species" reg="miranda">miranda</tp:taxon-name-part></tp:taxon-name></italic><bold>E</bold><italic><tp:taxon-name><tp:taxon-name-part taxon-name-part-type="genus" reg="Chicoreus">Chicoreus</tp:taxon-name-part><tp:taxon-name-part taxon-name-part-type="species" reg="capucinus">capucinus</tp:taxon-name-part></tp:taxon-name></italic><bold>F</bold><italic><tp:taxon-name><tp:taxon-name-part taxon-name-part-type="genus" reg="Indothais">Indothais</tp:taxon-name-part><tp:taxon-name-part taxon-name-part-type="species" reg="gradata">gradata</tp:taxon-name-part></tp:taxon-name></italic><bold>G</bold><italic><tp:taxon-name><tp:taxon-name-part taxon-name-part-type="genus" reg="Ellobium">Ellobium</tp:taxon-name-part><tp:taxon-name-part taxon-name-part-type="species" reg="aurisjudae">aurisjudae</tp:taxon-name-part></tp:taxon-name></italic><bold>H</bold><italic><tp:taxon-name><tp:taxon-name-part taxon-name-part-type="genus" reg="Inquisitor">Inquisitor</tp:taxon-name-part><tp:taxon-name-part taxon-name-part-type="species" reg="vulpionis">vulpionis</tp:taxon-name-part></tp:taxon-name></italic><bold>I</bold><italic><tp:taxon-name><tp:taxon-name-part taxon-name-part-type="genus" reg="Turricula">Turricula</tp:taxon-name-part><tp:taxon-name-part taxon-name-part-type="species" reg="javana">javana</tp:taxon-name-part></tp:taxon-name></italic><bold>J</bold><italic><tp:taxon-name><tp:taxon-name-part taxon-name-part-type="genus" reg="Architectonica">Architectonica</tp:taxon-name-part><tp:taxon-name-part taxon-name-part-type="species" reg="perdix">perdix</tp:taxon-name-part></tp:taxon-name></italic><bold>K</bold><italic><tp:taxon-name><tp:taxon-name-part taxon-name-part-type="genus" reg="Pseudoneptunea">Pseudoneptunea</tp:taxon-name-part><tp:taxon-name-part taxon-name-part-type="species" reg="varicosa">varicosa</tp:taxon-name-part></tp:taxon-name></italic><bold>L</bold><italic><tp:taxon-name><tp:taxon-name-part taxon-name-part-type="genus" reg="Cassidula">Cassidula</tp:taxon-name-part><tp:taxon-name-part taxon-name-part-type="species" reg="nucleus">nucleus</tp:taxon-name-part></tp:taxon-name></italic><bold>M</bold><italic><tp:taxon-name><tp:taxon-name-part taxon-name-part-type="genus" reg="Pseudoetrema">Pseudoetrema</tp:taxon-name-part><tp:taxon-name-part taxon-name-part-type="species" reg="fortilirata">fortilirata</tp:taxon-name-part></tp:taxon-name></italic><bold>N</bold><italic><tp:taxon-name><tp:taxon-name-part taxon-name-part-type="genus" reg="Paradrillia">Paradrillia</tp:taxon-name-part><tp:taxon-name-part taxon-name-part-type="species" reg="melvilli">melvilli</tp:taxon-name-part></tp:taxon-name></italic><bold>O</bold><italic><tp:taxon-name><tp:taxon-name-part taxon-name-part-type="genus" reg="Duplicaria">Duplicaria</tp:taxon-name-part><tp:taxon-name-part taxon-name-part-type="species" reg="tricincta">tricincta</tp:taxon-name-part></tp:taxon-name></italic><bold>P</bold><italic><tp:taxon-name><tp:taxon-name-part taxon-name-part-type="genus" reg="Granuliterebra">Granuliterebra</tp:taxon-name-part><tp:taxon-name-part taxon-name-part-type="species" reg="bathyrhaphe">bathyrhaphe</tp:taxon-name-part></tp:taxon-name></italic><bold>Q</bold><italic><tp:taxon-name><tp:taxon-name-part taxon-name-part-type="genus" reg="Comitas">Comitas</tp:taxon-name-part><tp:taxon-name-part taxon-name-part-type="species" reg="ilariae">ilariae</tp:taxon-name-part></tp:taxon-name></italic><bold>R</bold><italic><tp:taxon-name><tp:taxon-name-part taxon-name-part-type="genus" reg="Cylichna">Cylichna</tp:taxon-name-part><tp:taxon-name-part taxon-name-part-type="species" reg="modesta">modesta</tp:taxon-name-part></tp:taxon-name></italic><bold>S</bold><italic><tp:taxon-name><tp:taxon-name-part taxon-name-part-type="genus" reg="Maoritomella">Maoritomella</tp:taxon-name-part><tp:taxon-name-part taxon-name-part-type="species" reg="vallata">vallata</tp:taxon-name-part></tp:taxon-name></italic>.</p></caption><graphic xmlns:xlink="http://www.w3.org/1999/xlink" xlink:href="zookeys-1202-001_article-119389__-g004.jpg" position="float" orientation="portrait" xlink:type="simple" id="oo_1049892.jpg"><uri content-type="original_file" xlink:type="simple">https://binary.pensoft.net/fig/1049892</uri></graphic></fig><fig id="F9" position="float" orientation="portrait"><object-id xmlns:xlink="http://www.w3.org/1999/xlink" content-type="doi" xlink:type="simple">10.3897/zookeys.1202.119389.figure9</object-id><object-id xmlns:xlink="http://www.w3.org/1999/xlink" content-type="arpha" xlink:type="simple">11BE16D4-A7F6-5419-85AB-21B2399F6077</object-id><label>Figure 9.</label><caption><p>Gastropods <bold>A</bold><italic><tp:taxon-name><tp:taxon-name-part taxon-name-part-type="genus" reg="Maoritomella">Maoritomella</tp:taxon-name-part><tp:taxon-name-part taxon-name-part-type="species" reg="vallata">vallata</tp:taxon-name-part></tp:taxon-name></italic><bold>B</bold><italic><tp:taxon-name><tp:taxon-name-part taxon-name-part-type="genus" reg="Pseudoetrema">Pseudoetrema</tp:taxon-name-part><tp:taxon-name-part taxon-name-part-type="species" reg="fortilirata">fortilirata</tp:taxon-name-part></tp:taxon-name></italic><bold>C</bold><italic><tp:taxon-name><tp:taxon-name-part taxon-name-part-type="genus" reg="Paradrillia">Paradrillia</tp:taxon-name-part><tp:taxon-name-part taxon-name-part-type="species" reg="melvilli">melvilli</tp:taxon-name-part></tp:taxon-name></italic><bold>D</bold><italic><tp:taxon-name><tp:taxon-name-part taxon-name-part-type="genus" reg="Comitas">Comitas</tp:taxon-name-part><tp:taxon-name-part taxon-name-part-type="species" reg="ilariae">ilariae</tp:taxon-name-part></tp:taxon-name></italic>.</p></caption><graphic xmlns:xlink="http://www.w3.org/1999/xlink" xlink:href="zookeys-1202-001_article-119389__-g009.jpg" position="float" orientation="portrait" xlink:type="simple" id="oo_1049898.jpg"><uri content-type="original_file" xlink:type="simple">https://binary.pensoft.net/fig/1049898</uri></graphic></fig></tp:treatment-sec><ref-list><ref id="B201"><mixed-citation xmlns:xlink="http://www.w3.org/1999/xlink" xlink:type="simple"><person-group><name name-style="western"><surname>Olivera</surname><given-names>B</given-names></name><name name-style="western"><surname>Sysoev</surname><given-names>A</given-names></name></person-group> (<year>2008</year>) <article-title><tp:taxon-name><tp:taxon-name-part taxon-name-part-type="family">Turridae</tp:taxon-name-part></tp:taxon-name>.</article-title> In: <person-group><name name-style="western"><surname>Poppe</surname><given-names>GT</given-names></name></person-group> (<role>Ed.</role>) <issue-title>Philippine Marine Mollusks Volume II.</issue-title><source>ConchBooks, Hackenheim, Germany</source>, <fpage>764</fpage>–<lpage>787</lpage>.</mixed-citation></ref><ref id="B27"><mixed-citation xmlns:xlink="http://www.w3.org/1999/xlink" xlink:type="simple"><person-group><name name-style="western"><surname>Bozzetti</surname><given-names>L</given-names></name></person-group> (<year>1991</year>) <article-title><italic><tp:taxon-name><tp:taxon-name-part taxon-name-part-type="genus">Comitas</tp:taxon-name-part><tp:taxon-name-part taxon-name-part-type="species">ilariae</tp:taxon-name-part></tp:taxon-name></italic> new species from the Philippines.</article-title><source>La Conchiglia</source><volume>22</volume>: <fpage>26</fpage>–<lpage>28</lpage>.</mixed-citation></ref></ref-list></tp:taxon-treatment>
