# Supplementary material for: ﻿Mid-Holocene marine faunas from the Bangkok Clay deposits in Nakhon Nayok, the Central Plain of Thailand
Source: Zookeys. 2024 May 15;1202:1–110. doi: 10.3897/zookeys.1202.119389 (PMC11112167; doi:10.3897/zookeys.1202.119389)
Supplement: XML Treatment for Architectonica perdix [file zookeys.1202.119389-treatment33.xml]

<!DOCTYPE tp:taxon-treatment
  PUBLIC "-//TaxonX//DTD Taxonomic Treatment Publishing DTD v0 20100105//EN" "tax-treatment-NSO.dtd">
<tp:taxon-treatment xmlns:tp="http://www.plazi.org/taxpub"><tp:treatment-meta><kwd-group><label>Taxon classification</label><kwd>
                    <named-content content-type="kingdom">Animalia</named-content>
                  </kwd><kwd>
                    <named-content content-type="order">Neogastropoda</named-content>
                  </kwd><kwd>
                    <named-content content-type="family">Architectonicidae</named-content>
                  </kwd></kwd-group><mixed-citation publication-type="journal"><person-group><name><surname>Jirapatrasilp</surname><given-names>Parin</given-names></name><name><surname>Cuny</surname><given-names>Gilles</given-names></name><name><surname>Kocsis</surname><given-names>László</given-names></name><name><surname>Sutcharit</surname><given-names>Chirasak</given-names></name><name><surname>Ngamnisai</surname><given-names>Nom</given-names></name><name><surname>Charoentitirat</surname><given-names>Thasinee</given-names></name><name><surname>Kumpitak</surname><given-names>Satapat</given-names></name><name><surname>Suraprasit</surname><given-names>Kantapon</given-names></name></person-group><article-title>﻿Mid-Holocene marine faunas from the Bangkok Clay deposits in Nakhon Nayok, the Central Plain of Thailand</article-title><source>Zookeys</source><day>15</day><month>05</month><year>2024</year><volume>1202</volume><fpage>1</fpage><lpage>110</lpage><pub-id pub-id-type="doi">10.3897/zookeys.1202.119389</pub-id></mixed-citation></tp:treatment-meta><tp:nomenclature><label>﻿</label><tp:taxon-name>
                  <object-id xmlns:xlink="http://www.w3.org/1999/xlink" content-type="arpha" xlink:type="simple">A85976DD-52A3-5682-B9C6-0D4B78648F67</object-id>
                  <tp:taxon-name-part taxon-name-part-type="genus" reg="Architectonica">Architectonica</tp:taxon-name-part>
                  <tp:taxon-name-part taxon-name-part-type="species" reg="perdix">perdix</tp:taxon-name-part>
                </tp:taxon-name><tp:taxon-authority>(Hinds, 1844)</tp:taxon-authority><xref ref-type="fig" rid="F4">Figs 4J</xref><xref ref-type="fig" rid="F11">, 11A</xref><tp:nomenclature-citation-list><tp:nomenclature-citation><tp:taxon-name>
                      <tp:taxon-name-part taxon-name-part-type="genus" reg="Solarium">Solarium</tp:taxon-name-part>
                      <tp:taxon-name-part taxon-name-part-type="species" reg="perdix">perdix</tp:taxon-name-part>
                    </tp:taxon-name><comment>Hinds, 1844: 22–23. Type locality: Ceylon; north-west coast of Australia.</comment></tp:nomenclature-citation><tp:nomenclature-citation><tp:taxon-name>
                      <tp:taxon-name-part taxon-name-part-type="genus" reg="Architectonica">Architectonica</tp:taxon-name-part>
                      <tp:taxon-name-part taxon-name-part-type="species" reg="perdix">perdix</tp:taxon-name-part>
                    </tp:taxon-name><comment>. <xref ref-type="bibr" rid="B22">Bieler 1993</xref>: 48–52, figs 35–38. <xref ref-type="bibr" rid="B280">Swennen et al. 2001</xref>: 57, 135, fig. 477. <xref ref-type="bibr" rid="B114">Hylleberg and Kilburn 2003</xref>: 113. <xref ref-type="bibr" rid="B238">Robba et al. 2004</xref>: 158, pl. 21, fig. 10a, b. <xref ref-type="bibr" rid="B63">Dharma 2005</xref>: 204, pl. 77, fig. 2a, b; 358, pl. 144, fig. 7a, b. <xref ref-type="bibr" rid="B291">Thach 2005</xref>: 224. <xref ref-type="bibr" rid="B239">Robba et al. 2007</xref>: 95 (appendix). <xref ref-type="bibr" rid="B181">Nabhitabhata 2009</xref>: 200. <xref ref-type="bibr" rid="B16">BEDO 2017b</xref>: 73, with in-text fig. <xref ref-type="bibr" rid="B319">Yang et al. 2017</xref>: 118, 120, fig. 493. <xref ref-type="bibr" rid="B279">Surakiatchai et al. 2018</xref>: table 5, pl. 1, fig. 12a, b. <xref ref-type="bibr" rid="B295">Tudu and Balakrishnan 2018</xref>: 199–200, fig. 1a–f. <xref ref-type="bibr" rid="B306">Wells et al. 2021</xref>: 131.</comment></tp:nomenclature-citation></tp:nomenclature-citation-list></tp:nomenclature><tp:treatment-sec sec-type="material" id="SECID0E3ADK"><title>Referred material.</title><p><abbrev xmlns:xlink="http://www.w3.org/1999/xlink" xlink:title="Chulalongkorn fossil collection" id="ABBRID0ECBDK" xlink:type="simple">CUF</abbrev>-<abbrev xmlns:xlink="http://www.w3.org/1999/xlink" xlink:title="Nakhon Nayok" id="ABBRID0EGBDK" xlink:type="simple">NKNY</abbrev>-G02, G31 (155 shells; Figs <xref ref-type="fig" rid="F4">4J</xref>, <xref ref-type="fig" rid="F11">11A</xref>).</p><fig id="F11" position="float" orientation="portrait"><object-id xmlns:xlink="http://www.w3.org/1999/xlink" content-type="doi" xlink:type="simple">10.3897/zookeys.1202.119389.figure11</object-id><object-id xmlns:xlink="http://www.w3.org/1999/xlink" content-type="arpha" xlink:type="simple">05A344D0-93A7-56BC-93C8-75C493235EA7</object-id><label>Figure 11.</label><caption><p>Gastropods and bivalves <bold>A</bold><italic><tp:taxon-name><tp:taxon-name-part taxon-name-part-type="genus" reg="Architectonica">Architectonica</tp:taxon-name-part><tp:taxon-name-part taxon-name-part-type="species" reg="perdix">perdix</tp:taxon-name-part></tp:taxon-name></italic><bold>B</bold><italic><tp:taxon-name><tp:taxon-name-part taxon-name-part-type="genus" reg="Ellobium">Ellobium</tp:taxon-name-part><tp:taxon-name-part taxon-name-part-type="species" reg="aurisjudae">aurisjudae</tp:taxon-name-part></tp:taxon-name></italic><bold>C</bold><italic><tp:taxon-name><tp:taxon-name-part taxon-name-part-type="genus" reg="Cassidula">Cassidula</tp:taxon-name-part><tp:taxon-name-part taxon-name-part-type="species" reg="nucleus">nucleus</tp:taxon-name-part></tp:taxon-name></italic><bold>D</bold><italic><tp:taxon-name><tp:taxon-name-part taxon-name-part-type="genus" reg="Anadara">Anadara</tp:taxon-name-part><tp:taxon-name-part taxon-name-part-type="species" reg="inaequivalvis">inaequivalvis</tp:taxon-name-part></tp:taxon-name></italic><bold>E</bold><italic><tp:taxon-name><tp:taxon-name-part taxon-name-part-type="genus" reg="Anadara">Anadara</tp:taxon-name-part><tp:taxon-name-part taxon-name-part-type="species" reg="indica">indica</tp:taxon-name-part></tp:taxon-name></italic><bold>F</bold><italic><tp:taxon-name><tp:taxon-name-part taxon-name-part-type="genus" reg="Tegillarca">Tegillarca</tp:taxon-name-part><tp:taxon-name-part taxon-name-part-type="species" reg="granosa">granosa</tp:taxon-name-part></tp:taxon-name></italic>.</p></caption><graphic xmlns:xlink="http://www.w3.org/1999/xlink" xlink:href="zookeys-1202-001_article-119389__-g011.jpg" position="float" orientation="portrait" xlink:type="simple" id="oo_1049900.jpg"><uri content-type="original_file" xlink:type="simple">https://binary.pensoft.net/fig/1049900</uri></graphic></fig></tp:treatment-sec><tp:treatment-sec sec-type="habitat" id="SECID0ENEDK"><title>Habitat.</title><p>Sandy and muddy bottoms at a depth from 10 to 60 m (<xref ref-type="bibr" rid="B22">Bieler 1993</xref>; <xref ref-type="bibr" rid="B291">Thach 2005</xref>; <xref ref-type="bibr" rid="B319">Yang et al. 2017</xref>).</p></tp:treatment-sec><tp:treatment-sec sec-type="distribution" id="SECID0E6EDK"><title>Distribution.</title><p>Indian Ocean; Indo-West to Central Pacific, from China to Australia and Polynesia (<xref ref-type="bibr" rid="B238">Robba et al. 2004</xref>; <xref ref-type="bibr" rid="B295">Tudu and Balakrishnan 2018</xref>). Records of fossils from the Middle Pliocene in Indonesia and from the Holocene in Thailand (<xref ref-type="bibr" rid="B63">Dharma 2005</xref>; <xref ref-type="bibr" rid="B279">Surakiatchai et al. 2018</xref>).</p></tp:treatment-sec><tp:treatment-sec sec-type="Record in Thailand" id="SECID0EVFDK"><title>Record in Thailand.</title><p>Gulf of Thailand and Andaman Sea (<xref ref-type="bibr" rid="B306">Wells et al. 2021</xref>).</p></tp:treatment-sec><tp:treatment-sec sec-type="Taxonomic remarks and comparisons" id="SECID0E6FDK"><title>Taxonomic remarks and comparisons.</title><p>This species differs from its similar species, <italic><tp:taxon-name><tp:taxon-name-part taxon-name-part-type="genus" reg="Adelphotectonica">Adelphotectonica</tp:taxon-name-part><tp:taxon-name-part taxon-name-part-type="species" reg="reevei">reevei</tp:taxon-name-part></tp:taxon-name></italic> (Hanley, 1862), by having a much smaller protoconch and a much higher upper point of attachment of the whorls (<xref ref-type="bibr" rid="B22">Bieler 1993</xref>). See also comprehensive taxonomic remarks in <xref ref-type="bibr" rid="B22">Bieler (1993)</xref>.</p><p>
                  <bold>Cohort <tp:taxon-name><tp:taxon-name-part taxon-name-part-type="class">Tectipleura</tp:taxon-name-part></tp:taxon-name> Schrödl et al., 2011</bold>
                </p><p>
                  <bold>Subcohort <tp:taxon-name><tp:taxon-name-part taxon-name-part-type="subclass">Euopisthobranchia</tp:taxon-name-part></tp:taxon-name> Jörger et al., 2010</bold>
                </p><p>
                  <bold>Order <tp:taxon-name><tp:taxon-name-part taxon-name-part-type="order">Cephalaspidea</tp:taxon-name-part></tp:taxon-name> Fischer, 1883</bold>
                </p><p>
                  <bold>Superfamily <tp:taxon-name><tp:taxon-name-part taxon-name-part-type="superfamily">Cylichnoidea</tp:taxon-name-part></tp:taxon-name> H. Adams &amp; A. Adams, 1854</bold>
                </p></tp:treatment-sec><tp:treatment-sec><!--Section generated to contain objects referenced in tp:taxon-treatment.--><fig id="F4" position="float" orientation="portrait"><object-id xmlns:xlink="http://www.w3.org/1999/xlink" content-type="doi" xlink:type="simple">10.3897/zookeys.1202.119389.figure4</object-id><object-id xmlns:xlink="http://www.w3.org/1999/xlink" content-type="arpha" xlink:type="simple">7B4A7775-A986-57BF-8DAC-AB3AD64611E4</object-id><label>Figure 4.</label><caption><p>Size comparison of gastropods found in this study <bold>A</bold><italic><tp:taxon-name><tp:taxon-name-part taxon-name-part-type="genus" reg="Brunneifusus">Brunneifusus</tp:taxon-name-part><tp:taxon-name-part taxon-name-part-type="species" reg="ternatanus">ternatanus</tp:taxon-name-part></tp:taxon-name></italic><bold>B</bold><italic><tp:taxon-name><tp:taxon-name-part taxon-name-part-type="genus" reg="Murex">Murex</tp:taxon-name-part><tp:taxon-name-part taxon-name-part-type="species" reg="trapa">trapa</tp:taxon-name-part></tp:taxon-name></italic><bold>C</bold><italic><tp:taxon-name><tp:taxon-name-part taxon-name-part-type="genus" reg="Indothais">Indothais</tp:taxon-name-part><tp:taxon-name-part taxon-name-part-type="species" reg="lacera">lacera</tp:taxon-name-part></tp:taxon-name></italic><bold>D</bold><italic><tp:taxon-name><tp:taxon-name-part taxon-name-part-type="genus" reg="Pristiterebra">Pristiterebra</tp:taxon-name-part><tp:taxon-name-part taxon-name-part-type="species" reg="miranda">miranda</tp:taxon-name-part></tp:taxon-name></italic><bold>E</bold><italic><tp:taxon-name><tp:taxon-name-part taxon-name-part-type="genus" reg="Chicoreus">Chicoreus</tp:taxon-name-part><tp:taxon-name-part taxon-name-part-type="species" reg="capucinus">capucinus</tp:taxon-name-part></tp:taxon-name></italic><bold>F</bold><italic><tp:taxon-name><tp:taxon-name-part taxon-name-part-type="genus" reg="Indothais">Indothais</tp:taxon-name-part><tp:taxon-name-part taxon-name-part-type="species" reg="gradata">gradata</tp:taxon-name-part></tp:taxon-name></italic><bold>G</bold><italic><tp:taxon-name><tp:taxon-name-part taxon-name-part-type="genus" reg="Ellobium">Ellobium</tp:taxon-name-part><tp:taxon-name-part taxon-name-part-type="species" reg="aurisjudae">aurisjudae</tp:taxon-name-part></tp:taxon-name></italic><bold>H</bold><italic><tp:taxon-name><tp:taxon-name-part taxon-name-part-type="genus" reg="Inquisitor">Inquisitor</tp:taxon-name-part><tp:taxon-name-part taxon-name-part-type="species" reg="vulpionis">vulpionis</tp:taxon-name-part></tp:taxon-name></italic><bold>I</bold><italic><tp:taxon-name><tp:taxon-name-part taxon-name-part-type="genus" reg="Turricula">Turricula</tp:taxon-name-part><tp:taxon-name-part taxon-name-part-type="species" reg="javana">javana</tp:taxon-name-part></tp:taxon-name></italic><bold>J</bold><italic><tp:taxon-name><tp:taxon-name-part taxon-name-part-type="genus" reg="Architectonica">Architectonica</tp:taxon-name-part><tp:taxon-name-part taxon-name-part-type="species" reg="perdix">perdix</tp:taxon-name-part></tp:taxon-name></italic><bold>K</bold><italic><tp:taxon-name><tp:taxon-name-part taxon-name-part-type="genus" reg="Pseudoneptunea">Pseudoneptunea</tp:taxon-name-part><tp:taxon-name-part taxon-name-part-type="species" reg="varicosa">varicosa</tp:taxon-name-part></tp:taxon-name></italic><bold>L</bold><italic><tp:taxon-name><tp:taxon-name-part taxon-name-part-type="genus" reg="Cassidula">Cassidula</tp:taxon-name-part><tp:taxon-name-part taxon-name-part-type="species" reg="nucleus">nucleus</tp:taxon-name-part></tp:taxon-name></italic><bold>M</bold><italic><tp:taxon-name><tp:taxon-name-part taxon-name-part-type="genus" reg="Pseudoetrema">Pseudoetrema</tp:taxon-name-part><tp:taxon-name-part taxon-name-part-type="species" reg="fortilirata">fortilirata</tp:taxon-name-part></tp:taxon-name></italic><bold>N</bold><italic><tp:taxon-name><tp:taxon-name-part taxon-name-part-type="genus" reg="Paradrillia">Paradrillia</tp:taxon-name-part><tp:taxon-name-part taxon-name-part-type="species" reg="melvilli">melvilli</tp:taxon-name-part></tp:taxon-name></italic><bold>O</bold><italic><tp:taxon-name><tp:taxon-name-part taxon-name-part-type="genus" reg="Duplicaria">Duplicaria</tp:taxon-name-part><tp:taxon-name-part taxon-name-part-type="species" reg="tricincta">tricincta</tp:taxon-name-part></tp:taxon-name></italic><bold>P</bold><italic><tp:taxon-name><tp:taxon-name-part taxon-name-part-type="genus" reg="Granuliterebra">Granuliterebra</tp:taxon-name-part><tp:taxon-name-part taxon-name-part-type="species" reg="bathyrhaphe">bathyrhaphe</tp:taxon-name-part></tp:taxon-name></italic><bold>Q</bold><italic><tp:taxon-name><tp:taxon-name-part taxon-name-part-type="genus" reg="Comitas">Comitas</tp:taxon-name-part><tp:taxon-name-part taxon-name-part-type="species" reg="ilariae">ilariae</tp:taxon-name-part></tp:taxon-name></italic><bold>R</bold><italic><tp:taxon-name><tp:taxon-name-part taxon-name-part-type="genus" reg="Cylichna">Cylichna</tp:taxon-name-part><tp:taxon-name-part taxon-name-part-type="species" reg="modesta">modesta</tp:taxon-name-part></tp:taxon-name></italic><bold>S</bold><italic><tp:taxon-name><tp:taxon-name-part taxon-name-part-type="genus" reg="Maoritomella">Maoritomella</tp:taxon-name-part><tp:taxon-name-part taxon-name-part-type="species" reg="vallata">vallata</tp:taxon-name-part></tp:taxon-name></italic>.</p></caption><graphic xmlns:xlink="http://www.w3.org/1999/xlink" xlink:href="zookeys-1202-001_article-119389__-g004.jpg" position="float" orientation="portrait" xlink:type="simple" id="oo_1049892.jpg"><uri content-type="original_file" xlink:type="simple">https://binary.pensoft.net/fig/1049892</uri></graphic></fig></tp:treatment-sec><ref-list><ref id="B22"><mixed-citation xmlns:xlink="http://www.w3.org/1999/xlink" xlink:type="simple"><person-group><name name-style="western"><surname>Bieler</surname><given-names>R</given-names></name></person-group> (<year>1993</year>) <article-title><tp:taxon-name><tp:taxon-name-part taxon-name-part-type="family">Architectonicidae</tp:taxon-name-part></tp:taxon-name> of the Indo-Pacific (<tp:taxon-name><tp:taxon-name-part taxon-name-part-type="phylum">Mollusca</tp:taxon-name-part></tp:taxon-name>, <tp:taxon-name><tp:taxon-name-part taxon-name-part-type="class">Gastropoda</tp:taxon-name-part></tp:taxon-name>).</article-title><source>Abhandlungen des Naturwissenschaftlichen Vereins in Hamburg</source><volume>30</volume>: <fpage>1</fpage>–<lpage>376</lpage>.</mixed-citation></ref><ref id="B280"><mixed-citation xmlns:xlink="http://www.w3.org/1999/xlink" xlink:type="simple"><person-group><name name-style="western"><surname>Swennen</surname><given-names>C</given-names></name><name name-style="western"><surname>Moolenbeek</surname><given-names>RG</given-names></name><name name-style="western"><surname>Ruttanadakul</surname><given-names>N</given-names></name><name name-style="western"><surname>Hobbelink</surname><given-names>H</given-names></name><name name-style="western"><surname>Dekker</surname><given-names>H</given-names></name><name name-style="western"><surname>Hajisamae</surname><given-names>S</given-names></name></person-group> (<year>2001</year>) <source>The Molluscs of the Southern Gulf of Thailand.</source><publisher-name>The Biodiversity Research and Training Program</publisher-name>, <publisher-loc>Bangkok</publisher-loc>, <size units="page">210 pp</size>.</mixed-citation></ref><ref id="B114"><mixed-citation xmlns:xlink="http://www.w3.org/1999/xlink" xlink:type="simple"><person-group><name name-style="western"><surname>Hylleberg</surname><given-names>J</given-names></name><name name-style="western"><surname>Kilburn</surname><given-names>RN</given-names></name></person-group> (<year>2003</year>) <article-title>Marine molluscs of Vietnam: annotations, voucher material, and species in need of verification.</article-title><source>Phuket Marine Biological Center Special Publication</source><volume>28</volume>: <fpage>1</fpage>–<lpage>300</lpage>.</mixed-citation></ref><ref id="B238"><mixed-citation xmlns:xlink="http://www.w3.org/1999/xlink" xlink:type="simple"><person-group><name name-style="western"><surname>Robba</surname><given-names>E</given-names></name><name name-style="western"><surname>Di Geronimo</surname><given-names>I</given-names></name><name name-style="western"><surname>Chaimanee</surname><given-names>N</given-names></name><name name-style="western"><surname>Negri</surname><given-names>MP</given-names></name><name name-style="western"><surname>Sanfilippo</surname><given-names>R</given-names></name></person-group> (<year>2004</year>) <article-title>Holocene and recent shallow soft-bottom mollusks from the Northern Gulf of Thailand area: <tp:taxon-name><tp:taxon-name-part taxon-name-part-type="class">Scaphopoda</tp:taxon-name-part></tp:taxon-name>, <tp:taxon-name><tp:taxon-name-part taxon-name-part-type="class">Gastropoda</tp:taxon-name-part></tp:taxon-name>, additions to <tp:taxon-name><tp:taxon-name-part taxon-name-part-type="class">Bivalvia</tp:taxon-name-part></tp:taxon-name>. La Conchiglia.</article-title><source>International Shell Magazine</source><volume>35</volume>: <fpage>1</fpage>–<lpage>290</lpage>.</mixed-citation></ref><ref id="B63"><mixed-citation xmlns:xlink="http://www.w3.org/1999/xlink" xlink:type="simple"><person-group><name name-style="western"><surname>Dharma</surname><given-names>B</given-names></name></person-group> (<year>2005</year>) <source>Recent and fossil Indonesian shells.</source><publisher-name>ConchBooks</publisher-name>, <publisher-loc>Hackenheim</publisher-loc>, <size units="page">424 pp</size>.</mixed-citation></ref><ref id="B291"><mixed-citation xmlns:xlink="http://www.w3.org/1999/xlink" xlink:type="simple"><person-group><name name-style="western"><surname>Thach</surname><given-names>NN</given-names></name></person-group> (<year>2005</year>) <source>Shells of Vietnam.</source><publisher-name>ConchBooks</publisher-name>, <publisher-loc>Hackenheim</publisher-loc>, <size units="page">338 pp</size>.</mixed-citation></ref><ref id="B239"><mixed-citation xmlns:xlink="http://www.w3.org/1999/xlink" xlink:type="simple"><person-group><name name-style="western"><surname>Robba</surname><given-names>E</given-names></name><name name-style="western"><surname>Di Geronimo</surname><given-names>I</given-names></name><name name-style="western"><surname>Chaimanee</surname><given-names>N</given-names></name><name name-style="western"><surname>Negri</surname><given-names>MP</given-names></name><name name-style="western"><surname>Sanfilippo</surname><given-names>R</given-names></name></person-group> (<year>2007</year>) <article-title>Holocene and recent shallow soft-bottom mollusks from the Western Gulf of Thailand: Pak Phanang Bay and additions to Phetchaburi fauna.</article-title><source>Bollettino Malacologico</source><volume>43</volume>: <fpage>1</fpage>–<lpage>98</lpage>.</mixed-citation></ref><ref id="B181"><mixed-citation xmlns:xlink="http://www.w3.org/1999/xlink" xlink:type="simple"><person-group><name name-style="western"><surname>Nabhitabhata</surname><given-names>J</given-names></name></person-group> (<year>2009</year>) <source>Checklist of <tp:taxon-name><tp:taxon-name-part taxon-name-part-type="phylum">Mollusca</tp:taxon-name-part></tp:taxon-name> Fauna in Thailand.</source><publisher-name>Office of Natural Resources and Environmental Policy and Planning</publisher-name>, <publisher-loc>Bangkok</publisher-loc>, <size units="page">576 pp</size>.</mixed-citation></ref><ref id="B16"><mixed-citation xmlns:xlink="http://www.w3.org/1999/xlink" xlink:type="simple">BEDO (<year>2017b</year>) <source>Marine Gastropods: Checklist of Molluscan Biodiversity in Thailand.</source><publisher-name>BEDO</publisher-name>, <publisher-loc>Bangkok</publisher-loc>, <size units="page">376 pp</size>. [in Thai]</mixed-citation></ref><ref id="B319"><mixed-citation xmlns:xlink="http://www.w3.org/1999/xlink" xlink:type="simple"><person-group><name name-style="western"><surname>Yang</surname><given-names>W</given-names></name><name name-style="western"><surname>Cai</surname><given-names>Y</given-names></name><name name-style="western"><surname>Kuang</surname><given-names>X</given-names></name></person-group> (<year>2017</year>) <source>Color Atlas of Molluscs of the South China Sea.</source><publisher-name>China Agriculture Press</publisher-name>, <publisher-loc>Beijing</publisher-loc>, <size units="page">275 pp</size>.</mixed-citation></ref><ref id="B279"><mixed-citation xmlns:xlink="http://www.w3.org/1999/xlink" xlink:type="simple"><person-group><name name-style="western"><surname>Surakiatchai</surname><given-names>P</given-names></name><name name-style="western"><surname>Choowong</surname><given-names>M</given-names></name><name name-style="western"><surname>Charusiri</surname><given-names>P</given-names></name><name name-style="western"><surname>Charoentitirat</surname><given-names>T</given-names></name><name name-style="western"><surname>Chawchai</surname><given-names>S</given-names></name><name name-style="western"><surname>Pailoplee</surname><given-names>S</given-names></name><name name-style="western"><surname>Chabangborn</surname><given-names>A</given-names></name><name name-style="western"><surname>Phantuwongraj</surname><given-names>S</given-names></name><name name-style="western"><surname>Chutakositkanon</surname><given-names>V</given-names></name><name name-style="western"><surname>Kongsen</surname><given-names>S</given-names></name><name name-style="western"><surname>Nimnate</surname><given-names>P</given-names></name><name name-style="western"><surname>Bissen</surname><given-names>R</given-names></name></person-group> (<year>2018</year>) <article-title>Paleogeographic reconstruction and history of the sea level change at Sam Roi Yot National Park, Gulf of Thailand.</article-title><source>Tropical Natural History</source><volume>18</volume>: <fpage>112</fpage>–<lpage>134</lpage>. <ext-link xlink:href="https://li01.tci-thaijo.org/index.php/tnh/article/view/148171" ext-link-type="uri" xlink:type="simple">https://li01.tci-thaijo.org/index.php/tnh/article/view/148171</ext-link></mixed-citation></ref><ref id="B295"><mixed-citation xmlns:xlink="http://www.w3.org/1999/xlink" xlink:type="simple"><person-group><name name-style="western"><surname>Tudu</surname><given-names>PC</given-names></name><name name-style="western"><surname>Balakrishnan</surname><given-names>S</given-names></name></person-group> (<year>2018</year>) <article-title>First report of Patridge Sundial Snail <italic><tp:taxon-name><tp:taxon-name-part taxon-name-part-type="genus">Architectonica</tp:taxon-name-part><tp:taxon-name-part taxon-name-part-type="species">perdix</tp:taxon-name-part></tp:taxon-name></italic> (Hinds, 1844) from Northern part of East Coast of India.</article-title><source>Records of the Zoological Survey of India</source><volume>118</volume>(<issue>2</issue>): <fpage>198</fpage>–<lpage>201</lpage>. <ext-link xlink:href="10.26515/rzsi/v118/i2/2018/123516" ext-link-type="doi" xlink:type="simple">https://doi.org/10.26515/rzsi/v118/i2/2018/123516</ext-link></mixed-citation></ref><ref id="B306"><mixed-citation xmlns:xlink="http://www.w3.org/1999/xlink" xlink:type="simple"><person-group><name name-style="western"><surname>Wells</surname><given-names>FE</given-names></name><name name-style="western"><surname>Sanpanich</surname><given-names>K</given-names></name><name name-style="western"><surname>Tan</surname><given-names>SK</given-names></name><name name-style="western"><surname>Duangdee</surname><given-names>T</given-names></name></person-group> (<year>2021</year>) <source>The Marine and Estuarine Molluscs of Thailand.</source><publisher-name>Lee Kong Chian Natural History Museum National University of Singapore</publisher-name>, <publisher-loc>Singapore</publisher-loc>, <size units="page">195 pp</size>. <ext-link xlink:href="https://lkcnhm.nus.edu.sg/wp-content/uploads/sites/10/2021/01/LKCNHM-EBOOK-2021-0001.pdf" ext-link-type="uri" xlink:type="simple">https://lkcnhm.nus.edu.sg/wp-content/uploads/sites/10/2021/01/LKCNHM-EBOOK-2021-0001.pdf</ext-link></mixed-citation></ref></ref-list></tp:taxon-treatment>
