# Supplementary material for: ﻿Mid-Holocene marine faunas from the Bangkok Clay deposits in Nakhon Nayok, the Central Plain of Thailand
Source: Zookeys. 2024 May 15;1202:1–110. doi: 10.3897/zookeys.1202.119389 (PMC11112167; doi:10.3897/zookeys.1202.119389)
Supplement: XML Treatment for Ellobium aurisjudae [file zookeys.1202.119389-treatment35.xml]

<!DOCTYPE tp:taxon-treatment
  PUBLIC "-//TaxonX//DTD Taxonomic Treatment Publishing DTD v0 20100105//EN" "tax-treatment-NSO.dtd">
<tp:taxon-treatment xmlns:tp="http://www.plazi.org/taxpub"><tp:treatment-meta><kwd-group><label>Taxon classification</label><kwd>
                    <named-content content-type="kingdom">Animalia</named-content>
                  </kwd><kwd>
                    <named-content content-type="order">Ellobiida</named-content>
                  </kwd><kwd>
                    <named-content content-type="family">Ellobiidae</named-content>
                  </kwd></kwd-group><mixed-citation publication-type="journal"><person-group><name><surname>Jirapatrasilp</surname><given-names>Parin</given-names></name><name><surname>Cuny</surname><given-names>Gilles</given-names></name><name><surname>Kocsis</surname><given-names>László</given-names></name><name><surname>Sutcharit</surname><given-names>Chirasak</given-names></name><name><surname>Ngamnisai</surname><given-names>Nom</given-names></name><name><surname>Charoentitirat</surname><given-names>Thasinee</given-names></name><name><surname>Kumpitak</surname><given-names>Satapat</given-names></name><name><surname>Suraprasit</surname><given-names>Kantapon</given-names></name></person-group><article-title>﻿Mid-Holocene marine faunas from the Bangkok Clay deposits in Nakhon Nayok, the Central Plain of Thailand</article-title><source>Zookeys</source><day>15</day><month>05</month><year>2024</year><volume>1202</volume><fpage>1</fpage><lpage>110</lpage><pub-id pub-id-type="doi">10.3897/zookeys.1202.119389</pub-id></mixed-citation></tp:treatment-meta><tp:nomenclature><label>﻿</label><tp:taxon-name>
                  <object-id xmlns:xlink="http://www.w3.org/1999/xlink" content-type="arpha" xlink:type="simple">77F43895-4FC3-542E-BA83-D8FF10DADB1D</object-id>
                  <tp:taxon-name-part taxon-name-part-type="genus" reg="Ellobium">Ellobium</tp:taxon-name-part>
                  <tp:taxon-name-part taxon-name-part-type="species" reg="aurisjudae">aurisjudae</tp:taxon-name-part>
                </tp:taxon-name><tp:taxon-authority>(Linnaeus, 1758)</tp:taxon-authority><xref ref-type="fig" rid="F4">Figs 4G</xref><xref ref-type="fig" rid="F11">, 11B</xref><tp:nomenclature-citation-list><tp:nomenclature-citation><tp:taxon-name>
                      <tp:taxon-name-part taxon-name-part-type="genus" reg="Bulla">Bulla</tp:taxon-name-part>
                      <tp:taxon-name-part taxon-name-part-type="species" reg="aurisjudae">aurisjudae</tp:taxon-name-part>
                    </tp:taxon-name><comment>Linnaeus, 1758: 728. Type locality: unknown.</comment></tp:nomenclature-citation><tp:nomenclature-citation><tp:taxon-name>
                      <tp:taxon-name-part taxon-name-part-type="genus" reg="Ellobium">Ellobium</tp:taxon-name-part>
                      <tp:taxon-name-part taxon-name-part-type="species" reg="aurisjudae">aurisjudae</tp:taxon-name-part>
                    </tp:taxon-name><comment>. <xref ref-type="bibr" rid="B37">Cernohorsky 1972</xref>: 211, pl. 60, fig. 7. <xref ref-type="bibr" rid="B28">Brandt 1974</xref>: 227–228, pl. 16, fig. 94. <xref ref-type="bibr" rid="B285">Tantanasiriwong 1978</xref>: 20, fig. 256. <xref ref-type="bibr" rid="B185">Nateewathana et al. 1981</xref>: 62. <xref ref-type="bibr" rid="B305">Way and Purchon 1981</xref>: 321. <xref ref-type="bibr" rid="B25">Bosch et al. 1995</xref>: 183, fig. 852. <xref ref-type="bibr" rid="B184">Nateewathana 1995</xref>: 100, with in-text fig. <xref ref-type="bibr" rid="B215">Poutiers 1998b</xref>: 643, with in-text figs. <xref ref-type="bibr" rid="B278">Subba Rao and Dey 2000</xref>: 187. <xref ref-type="bibr" rid="B280">Swennen et al. 2001</xref>: 60, 143, fig. 524. <xref ref-type="bibr" rid="B78">Gemert 2003</xref>: 107, with in-text fig. <xref ref-type="bibr" rid="B114">Hylleberg and Kilburn 2003</xref>: 133. <xref ref-type="bibr" rid="B237">Robba et al. 2003</xref>: tables 1, 2. <xref ref-type="bibr" rid="B238">Robba et al. 2004</xref>: 241–242, pl. 35, fig. 5. <xref ref-type="bibr" rid="B274">Sri-aroon et al. 2004</xref>: table 1. <xref ref-type="bibr" rid="B63">Dharma 2005</xref>: 206, pl. 78, fig. 18; 360, pl. 145, fig. 11. <xref ref-type="bibr" rid="B275">Sri-aroon et al. 2005</xref>: tables 2, 3, 5, 6. <xref ref-type="bibr" rid="B291">Thach 2005</xref>: 232, pl. 71, figs 11, 14. <xref ref-type="bibr" rid="B61">Dey 2006</xref>: 56, figs 75, 76. <xref ref-type="bibr" rid="B228">Raven and Vermeulen 2007</xref>: 37, 39, pl. 2, figs 10–13. <xref ref-type="bibr" rid="B239">Robba et al. 2007</xref>: 98 (appendix). <xref ref-type="bibr" rid="B220">Printrakoon et al. 2008</xref>: table 1. <xref ref-type="bibr" rid="B126">Kesavan et al. 2009</xref>: 382, with in-text fig. <xref ref-type="bibr" rid="B181">Nabhitabhata 2009</xref>: 227. <xref ref-type="bibr" rid="B86">Groh 2010</xref>: 446, pl. 914, figs 8, 9. <xref ref-type="bibr" rid="B89">Hamli et al. 2013</xref>: tables 2, 3, fig. 2t. <xref ref-type="bibr" rid="B113">Hylleberg and Aungtonya 2013</xref>: 97. <xref ref-type="bibr" rid="B250">Sanpanich and Duangdee 2013</xref>: 64. <xref ref-type="bibr" rid="B57">Dechruksa et al. 2014</xref>: fig. 3e. <xref ref-type="bibr" rid="B16">BEDO 2017b</xref>: 81, with in-text fig. <xref ref-type="bibr" rid="B296">Tudu et al. 2018</xref>: table 1. <xref ref-type="bibr" rid="B306">Wells et al. 2021</xref>: 146.</comment></tp:nomenclature-citation><tp:nomenclature-citation><tp:taxon-name><tp:taxon-name-part taxon-name-part-type="genus" reg="Ellobium">Ellobium</tp:taxon-name-part> (<tp:taxon-name-part taxon-name-part-type="subgenus" reg="Ellobium">Ellobium</tp:taxon-name-part>) <tp:taxon-name-part taxon-name-part-type="uncertainty-rank">cf.</tp:taxon-name-part> <tp:taxon-name-part taxon-name-part-type="species" reg="aurisjudae">aurisjudae</tp:taxon-name-part></tp:taxon-name><comment>. <xref ref-type="bibr" rid="B163">Matsubara and Komori 2007</xref>: 326–328, fig. 2a–d.</comment></tp:nomenclature-citation><tp:nomenclature-citation><tp:taxon-name><tp:taxon-name-part taxon-name-part-type="genus" reg="Ellobium">Ellobium</tp:taxon-name-part> (<tp:taxon-name-part taxon-name-part-type="subgenus" reg="Ellobium">Ellobium</tp:taxon-name-part>) <tp:taxon-name-part taxon-name-part-type="species" reg="aurisjudae">aurisjudae</tp:taxon-name-part></tp:taxon-name><comment>. <xref ref-type="bibr" rid="B163">Matsubara and Komori 2007</xref>: fig. 2e–h.</comment></tp:nomenclature-citation></tp:nomenclature-citation-list></tp:nomenclature><tp:treatment-sec sec-type="material" id="SECID0EDXDK"><title>Referred material.</title><p><abbrev xmlns:xlink="http://www.w3.org/1999/xlink" xlink:title="Chulalongkorn fossil collection" id="ABBRID0EJXDK" xlink:type="simple">CUF</abbrev>-<abbrev xmlns:xlink="http://www.w3.org/1999/xlink" xlink:title="Nakhon Nayok" id="ABBRID0ENXDK" xlink:type="simple">NKNY</abbrev>-G65 (25 shells; Figs <xref ref-type="fig" rid="F4">4G</xref>, <xref ref-type="fig" rid="F11">11B</xref>).</p></tp:treatment-sec><tp:treatment-sec sec-type="habitat" id="SECID0EZXDK"><title>Habitat.</title><p>In estuaries, mangrove and coastal forests, on salt marshes above the normal high tide line in or under rotting wood, and on sandy soil bordering a sandy beach (<xref ref-type="bibr" rid="B228">Raven and Vermeulen 2007</xref>).</p></tp:treatment-sec><tp:treatment-sec sec-type="distribution" id="SECID0EDYDK"><title>Distribution.</title><p>Arabian Gulf and Indian Ocean; Indo-West Pacific, from South China Sea to Australia (<xref ref-type="bibr" rid="B215">Poutiers 1998b</xref>; <xref ref-type="bibr" rid="B238">Robba et al. 2004</xref>). Records of fossils from the Early Miocene to Holocene in Indonesia, Japan, Malaysia, and Thailand (<xref ref-type="bibr" rid="B238">Robba et al. 2004</xref>; <xref ref-type="bibr" rid="B63">Dharma 2005</xref>; <xref ref-type="bibr" rid="B163">Matsubara and Komori 2007</xref>; <xref ref-type="bibr" rid="B228">Raven and Vermeulen 2007</xref>).</p></tp:treatment-sec><tp:treatment-sec sec-type="Record in Thailand" id="SECID0EBZDK"><title>Record in Thailand.</title><p>Gulf of Thailand and Andaman Sea (<xref ref-type="bibr" rid="B306">Wells et al. 2021</xref>).</p></tp:treatment-sec><tp:treatment-sec sec-type="Taxonomic remarks and comparisons" id="SECID0ELZDK"><title>Taxonomic remarks and comparisons.</title><p>This species is recognised based on the descriptions and figures in <xref ref-type="bibr" rid="B28">Brandt (1974)</xref>, <xref ref-type="bibr" rid="B215">Poutiers (1998b)</xref>, and <xref ref-type="bibr" rid="B238">Robba et al. (2004)</xref>, specifically in having an elongate-oval and unshouldered shell with the sculpture of numerous axial grooves and fine spiral lines.</p><p>
                  <bold><italic><tp:taxon-name><tp:taxon-name-part taxon-name-part-type="genus" reg="Cassidula">Cassidula</tp:taxon-name-part></tp:taxon-name></italic> Férussac, 1821</bold>
                </p></tp:treatment-sec><tp:treatment-sec><!--Section generated to contain objects referenced in tp:taxon-treatment.--><fig id="F4" position="float" orientation="portrait"><object-id xmlns:xlink="http://www.w3.org/1999/xlink" content-type="doi" xlink:type="simple">10.3897/zookeys.1202.119389.figure4</object-id><object-id xmlns:xlink="http://www.w3.org/1999/xlink" content-type="arpha" xlink:type="simple">7B4A7775-A986-57BF-8DAC-AB3AD64611E4</object-id><label>Figure 4.</label><caption><p>Size comparison of gastropods found in this study <bold>A</bold><italic><tp:taxon-name><tp:taxon-name-part taxon-name-part-type="genus" reg="Brunneifusus">Brunneifusus</tp:taxon-name-part><tp:taxon-name-part taxon-name-part-type="species" reg="ternatanus">ternatanus</tp:taxon-name-part></tp:taxon-name></italic><bold>B</bold><italic><tp:taxon-name><tp:taxon-name-part taxon-name-part-type="genus" reg="Murex">Murex</tp:taxon-name-part><tp:taxon-name-part taxon-name-part-type="species" reg="trapa">trapa</tp:taxon-name-part></tp:taxon-name></italic><bold>C</bold><italic><tp:taxon-name><tp:taxon-name-part taxon-name-part-type="genus" reg="Indothais">Indothais</tp:taxon-name-part><tp:taxon-name-part taxon-name-part-type="species" reg="lacera">lacera</tp:taxon-name-part></tp:taxon-name></italic><bold>D</bold><italic><tp:taxon-name><tp:taxon-name-part taxon-name-part-type="genus" reg="Pristiterebra">Pristiterebra</tp:taxon-name-part><tp:taxon-name-part taxon-name-part-type="species" reg="miranda">miranda</tp:taxon-name-part></tp:taxon-name></italic><bold>E</bold><italic><tp:taxon-name><tp:taxon-name-part taxon-name-part-type="genus" reg="Chicoreus">Chicoreus</tp:taxon-name-part><tp:taxon-name-part taxon-name-part-type="species" reg="capucinus">capucinus</tp:taxon-name-part></tp:taxon-name></italic><bold>F</bold><italic><tp:taxon-name><tp:taxon-name-part taxon-name-part-type="genus" reg="Indothais">Indothais</tp:taxon-name-part><tp:taxon-name-part taxon-name-part-type="species" reg="gradata">gradata</tp:taxon-name-part></tp:taxon-name></italic><bold>G</bold><italic><tp:taxon-name><tp:taxon-name-part taxon-name-part-type="genus" reg="Ellobium">Ellobium</tp:taxon-name-part><tp:taxon-name-part taxon-name-part-type="species" reg="aurisjudae">aurisjudae</tp:taxon-name-part></tp:taxon-name></italic><bold>H</bold><italic><tp:taxon-name><tp:taxon-name-part taxon-name-part-type="genus" reg="Inquisitor">Inquisitor</tp:taxon-name-part><tp:taxon-name-part taxon-name-part-type="species" reg="vulpionis">vulpionis</tp:taxon-name-part></tp:taxon-name></italic><bold>I</bold><italic><tp:taxon-name><tp:taxon-name-part taxon-name-part-type="genus" reg="Turricula">Turricula</tp:taxon-name-part><tp:taxon-name-part taxon-name-part-type="species" reg="javana">javana</tp:taxon-name-part></tp:taxon-name></italic><bold>J</bold><italic><tp:taxon-name><tp:taxon-name-part taxon-name-part-type="genus" reg="Architectonica">Architectonica</tp:taxon-name-part><tp:taxon-name-part taxon-name-part-type="species" reg="perdix">perdix</tp:taxon-name-part></tp:taxon-name></italic><bold>K</bold><italic><tp:taxon-name><tp:taxon-name-part taxon-name-part-type="genus" reg="Pseudoneptunea">Pseudoneptunea</tp:taxon-name-part><tp:taxon-name-part taxon-name-part-type="species" reg="varicosa">varicosa</tp:taxon-name-part></tp:taxon-name></italic><bold>L</bold><italic><tp:taxon-name><tp:taxon-name-part taxon-name-part-type="genus" reg="Cassidula">Cassidula</tp:taxon-name-part><tp:taxon-name-part taxon-name-part-type="species" reg="nucleus">nucleus</tp:taxon-name-part></tp:taxon-name></italic><bold>M</bold><italic><tp:taxon-name><tp:taxon-name-part taxon-name-part-type="genus" reg="Pseudoetrema">Pseudoetrema</tp:taxon-name-part><tp:taxon-name-part taxon-name-part-type="species" reg="fortilirata">fortilirata</tp:taxon-name-part></tp:taxon-name></italic><bold>N</bold><italic><tp:taxon-name><tp:taxon-name-part taxon-name-part-type="genus" reg="Paradrillia">Paradrillia</tp:taxon-name-part><tp:taxon-name-part taxon-name-part-type="species" reg="melvilli">melvilli</tp:taxon-name-part></tp:taxon-name></italic><bold>O</bold><italic><tp:taxon-name><tp:taxon-name-part taxon-name-part-type="genus" reg="Duplicaria">Duplicaria</tp:taxon-name-part><tp:taxon-name-part taxon-name-part-type="species" reg="tricincta">tricincta</tp:taxon-name-part></tp:taxon-name></italic><bold>P</bold><italic><tp:taxon-name><tp:taxon-name-part taxon-name-part-type="genus" reg="Granuliterebra">Granuliterebra</tp:taxon-name-part><tp:taxon-name-part taxon-name-part-type="species" reg="bathyrhaphe">bathyrhaphe</tp:taxon-name-part></tp:taxon-name></italic><bold>Q</bold><italic><tp:taxon-name><tp:taxon-name-part taxon-name-part-type="genus" reg="Comitas">Comitas</tp:taxon-name-part><tp:taxon-name-part taxon-name-part-type="species" reg="ilariae">ilariae</tp:taxon-name-part></tp:taxon-name></italic><bold>R</bold><italic><tp:taxon-name><tp:taxon-name-part taxon-name-part-type="genus" reg="Cylichna">Cylichna</tp:taxon-name-part><tp:taxon-name-part taxon-name-part-type="species" reg="modesta">modesta</tp:taxon-name-part></tp:taxon-name></italic><bold>S</bold><italic><tp:taxon-name><tp:taxon-name-part taxon-name-part-type="genus" reg="Maoritomella">Maoritomella</tp:taxon-name-part><tp:taxon-name-part taxon-name-part-type="species" reg="vallata">vallata</tp:taxon-name-part></tp:taxon-name></italic>.</p></caption><graphic xmlns:xlink="http://www.w3.org/1999/xlink" xlink:href="zookeys-1202-001_article-119389__-g004.jpg" position="float" orientation="portrait" xlink:type="simple" id="oo_1049892.jpg"><uri content-type="original_file" xlink:type="simple">https://binary.pensoft.net/fig/1049892</uri></graphic></fig><fig id="F11" position="float" orientation="portrait"><object-id xmlns:xlink="http://www.w3.org/1999/xlink" content-type="doi" xlink:type="simple">10.3897/zookeys.1202.119389.figure11</object-id><object-id xmlns:xlink="http://www.w3.org/1999/xlink" content-type="arpha" xlink:type="simple">05A344D0-93A7-56BC-93C8-75C493235EA7</object-id><label>Figure 11.</label><caption><p>Gastropods and bivalves <bold>A</bold><italic><tp:taxon-name><tp:taxon-name-part taxon-name-part-type="genus" reg="Architectonica">Architectonica</tp:taxon-name-part><tp:taxon-name-part taxon-name-part-type="species" reg="perdix">perdix</tp:taxon-name-part></tp:taxon-name></italic><bold>B</bold><italic><tp:taxon-name><tp:taxon-name-part taxon-name-part-type="genus" reg="Ellobium">Ellobium</tp:taxon-name-part><tp:taxon-name-part taxon-name-part-type="species" reg="aurisjudae">aurisjudae</tp:taxon-name-part></tp:taxon-name></italic><bold>C</bold><italic><tp:taxon-name><tp:taxon-name-part taxon-name-part-type="genus" reg="Cassidula">Cassidula</tp:taxon-name-part><tp:taxon-name-part taxon-name-part-type="species" reg="nucleus">nucleus</tp:taxon-name-part></tp:taxon-name></italic><bold>D</bold><italic><tp:taxon-name><tp:taxon-name-part taxon-name-part-type="genus" reg="Anadara">Anadara</tp:taxon-name-part><tp:taxon-name-part taxon-name-part-type="species" reg="inaequivalvis">inaequivalvis</tp:taxon-name-part></tp:taxon-name></italic><bold>E</bold><italic><tp:taxon-name><tp:taxon-name-part taxon-name-part-type="genus" reg="Anadara">Anadara</tp:taxon-name-part><tp:taxon-name-part taxon-name-part-type="species" reg="indica">indica</tp:taxon-name-part></tp:taxon-name></italic><bold>F</bold><italic><tp:taxon-name><tp:taxon-name-part taxon-name-part-type="genus" reg="Tegillarca">Tegillarca</tp:taxon-name-part><tp:taxon-name-part taxon-name-part-type="species" reg="granosa">granosa</tp:taxon-name-part></tp:taxon-name></italic>.</p></caption><graphic xmlns:xlink="http://www.w3.org/1999/xlink" xlink:href="zookeys-1202-001_article-119389__-g011.jpg" position="float" orientation="portrait" xlink:type="simple" id="oo_1049900.jpg"><uri content-type="original_file" xlink:type="simple">https://binary.pensoft.net/fig/1049900</uri></graphic></fig></tp:treatment-sec><ref-list><ref id="B37"><mixed-citation xmlns:xlink="http://www.w3.org/1999/xlink" xlink:type="simple"><person-group><name name-style="western"><surname>Cernohorsky</surname><given-names>WO</given-names></name></person-group> (<year>1972</year>) <source>Marine Shells of the Pacific: v. 2.</source><publisher-name>Pacific Publications</publisher-name>, <publisher-loc>Sydney</publisher-loc>, <size units="page">411 pp</size>.</mixed-citation></ref><ref id="B28"><mixed-citation xmlns:xlink="http://www.w3.org/1999/xlink" xlink:type="simple"><person-group><name name-style="western"><surname>Brandt</surname><given-names>RAM</given-names></name></person-group> (<year>1974</year>) <article-title>The non-marine aquatic <tp:taxon-name><tp:taxon-name-part taxon-name-part-type="phylum">Mollusca</tp:taxon-name-part></tp:taxon-name> of Thailand.</article-title><source>Archiv für Molluskenkunde</source><volume>105</volume>: <fpage>1</fpage>–<lpage>423</lpage>.</mixed-citation></ref><ref id="B285"><mixed-citation xmlns:xlink="http://www.w3.org/1999/xlink" xlink:type="simple"><person-group><name name-style="western"><surname>Tantanasiriwong</surname><given-names>R</given-names></name></person-group> (<year>1978</year>) <article-title>An illustrated checklist of marine shelled gastropods from Phuket Island, adjacent mainland and offshore island, western peninsular Thailand.</article-title><source>Research Bulletin - Phuket Marine Biological Center</source><volume>21</volume>: <fpage>1</fpage>–<lpage>63</lpage>.</mixed-citation></ref><ref id="B185"><mixed-citation xmlns:xlink="http://www.w3.org/1999/xlink" xlink:type="simple"><person-group><name name-style="western"><surname>Nateewathana</surname><given-names>A</given-names></name><name name-style="western"><surname>Tantichodok</surname><given-names>P</given-names></name><name name-style="western"><surname>Bussarawich</surname><given-names>S</given-names></name><name name-style="western"><surname>Sirivejabandhu</surname><given-names>R</given-names></name></person-group> (<year>1981</year>) <article-title>Marine organisms in the Reference Collection.</article-title><source>Research Bulletin - Phuket Marine Biological Center</source><volume>28</volume>: <fpage>43</fpage>–<lpage>86</lpage>.</mixed-citation></ref><ref id="B305"><mixed-citation xmlns:xlink="http://www.w3.org/1999/xlink" xlink:type="simple"><person-group><name name-style="western"><surname>Way</surname><given-names>K</given-names></name><name name-style="western"><surname>Purchon</surname><given-names>RD</given-names></name></person-group> (<year>1981</year>) <article-title>The marine shelled <tp:taxon-name><tp:taxon-name-part taxon-name-part-type="phylum">Mollusca</tp:taxon-name-part></tp:taxon-name> of West Malaysia and Singapore part 2. <tp:taxon-name><tp:taxon-name-part taxon-name-part-type="class">Polyplacophora</tp:taxon-name-part></tp:taxon-name> and <tp:taxon-name><tp:taxon-name-part taxon-name-part-type="class">Gastropoda</tp:taxon-name-part></tp:taxon-name>.</article-title><source>Journal of Molluscan Studies</source><volume>47</volume>: <fpage>313</fpage>–<lpage>321</lpage>. <ext-link xlink:href="10.1093/oxfordjournals.mollus.a065574" ext-link-type="doi" xlink:type="simple">https://doi.org/10.1093/oxfordjournals.mollus.a065574</ext-link></mixed-citation></ref><ref id="B25"><mixed-citation xmlns:xlink="http://www.w3.org/1999/xlink" xlink:type="simple"><person-group><name name-style="western"><surname>Bosch</surname><given-names>DT</given-names></name><name name-style="western"><surname>Dance</surname><given-names>SP</given-names></name><name name-style="western"><surname>Moolenbeek</surname><given-names>RG</given-names></name><name name-style="western"><surname>Oliver</surname><given-names>PG</given-names></name></person-group> (<year>1995</year>) <source>Seashells of Eastern Arabia.</source><publisher-name>Montivate Publsihing</publisher-name>, <publisher-loc>Dubai</publisher-loc>, <size units="page">296 pp</size>.</mixed-citation></ref><ref id="B184"><mixed-citation xmlns:xlink="http://www.w3.org/1999/xlink" xlink:type="simple"><person-group><name name-style="western"><surname>Nateewathana</surname><given-names>A</given-names></name></person-group> (<year>1995</year>) <article-title>Taxonomic account of commercial and edible molluscs, excluding cephalopods, of Thailand.</article-title><source>Phuket Marine Biological Center Special Publication</source><volume>15</volume>: <fpage>93</fpage>–<lpage>116</lpage>.</mixed-citation></ref><ref id="B215"><mixed-citation xmlns:xlink="http://www.w3.org/1999/xlink" xlink:type="simple"><person-group><name name-style="western"><surname>Poutiers</surname><given-names>JM</given-names></name></person-group> (<year>1998b</year>) <article-title>Gastropods.</article-title> In: <person-group><name name-style="western"><surname>Carpenter</surname><given-names>KE</given-names></name><name name-style="western"><surname>Niem</surname><given-names>VH</given-names></name></person-group> (<role>Eds</role>) <issue-title>FAO Species Identification Guide for Fishery Purposes The Living Marine Resources of the Western Central Pacific Volume 1 Seaweeds, corals, bivalves and gastropods.</issue-title><source>Food and Agriculture Organization of the United Nations, Rome, Italy</source>, <fpage>363</fpage>–<lpage>648</lpage>.</mixed-citation></ref><ref id="B278"><mixed-citation xmlns:xlink="http://www.w3.org/1999/xlink" xlink:type="simple"><person-group><name name-style="western"><surname>Subba Rao</surname><given-names>NV</given-names></name><name name-style="western"><surname>Dey</surname><given-names>A</given-names></name></person-group> (<year>2000</year>) <article-title>Catalogue of the marine molluscs of Andaman and Nicobar Islands.</article-title><source>Records of the Zoological Survey of India, Occasional Paper</source><volume>187</volume>: <fpage>1</fpage>–<lpage>323</lpage>. <ext-link xlink:href="https://faunaofindia.nic.in/PDFVolumes/occpapers/187/index.pdf" ext-link-type="uri" xlink:type="simple">https://faunaofindia.nic.in/PDFVolumes/occpapers/187/index.pdf</ext-link></mixed-citation></ref><ref id="B280"><mixed-citation xmlns:xlink="http://www.w3.org/1999/xlink" xlink:type="simple"><person-group><name name-style="western"><surname>Swennen</surname><given-names>C</given-names></name><name name-style="western"><surname>Moolenbeek</surname><given-names>RG</given-names></name><name name-style="western"><surname>Ruttanadakul</surname><given-names>N</given-names></name><name name-style="western"><surname>Hobbelink</surname><given-names>H</given-names></name><name name-style="western"><surname>Dekker</surname><given-names>H</given-names></name><name name-style="western"><surname>Hajisamae</surname><given-names>S</given-names></name></person-group> (<year>2001</year>) <source>The Molluscs of the Southern Gulf of Thailand.</source><publisher-name>The Biodiversity Research and Training Program</publisher-name>, <publisher-loc>Bangkok</publisher-loc>, <size units="page">210 pp</size>.</mixed-citation></ref><ref id="B78"><mixed-citation xmlns:xlink="http://www.w3.org/1999/xlink" xlink:type="simple"><person-group><name name-style="western"><surname>Gemert</surname><given-names>L van</given-names></name></person-group> (<year>2003</year>) <article-title>Marine schelpen verzamelen op Ko Samui (Golf van Thailand).</article-title><source>De Kreukel</source><volume>39</volume>: <fpage>95</fpage>–<lpage>109</lpage>.</mixed-citation></ref><ref id="B114"><mixed-citation xmlns:xlink="http://www.w3.org/1999/xlink" xlink:type="simple"><person-group><name name-style="western"><surname>Hylleberg</surname><given-names>J</given-names></name><name name-style="western"><surname>Kilburn</surname><given-names>RN</given-names></name></person-group> (<year>2003</year>) <article-title>Marine molluscs of Vietnam: annotations, voucher material, and species in need of verification.</article-title><source>Phuket Marine Biological Center Special Publication</source><volume>28</volume>: <fpage>1</fpage>–<lpage>300</lpage>.</mixed-citation></ref><ref id="B237"><mixed-citation xmlns:xlink="http://www.w3.org/1999/xlink" xlink:type="simple"><person-group><name name-style="western"><surname>Robba</surname><given-names>E</given-names></name><name name-style="western"><surname>Di Geronimo</surname><given-names>I</given-names></name><name name-style="western"><surname>Chaimanee</surname><given-names>N</given-names></name><name name-style="western"><surname>Negri</surname><given-names>M</given-names></name><name name-style="western"><surname>Sanfilippo</surname><given-names>R</given-names></name></person-group> (<year>2003</year>) <article-title>Mollusc associations of the Northern Gulf of Thailand and Holocene analogs from the Bangkok Clay.</article-title><source>Mahasarakham University Journal</source><volume>22</volume>: <fpage>191</fpage>–<lpage>213</lpage>.</mixed-citation></ref><ref id="B238"><mixed-citation xmlns:xlink="http://www.w3.org/1999/xlink" xlink:type="simple"><person-group><name name-style="western"><surname>Robba</surname><given-names>E</given-names></name><name name-style="western"><surname>Di Geronimo</surname><given-names>I</given-names></name><name name-style="western"><surname>Chaimanee</surname><given-names>N</given-names></name><name name-style="western"><surname>Negri</surname><given-names>MP</given-names></name><name name-style="western"><surname>Sanfilippo</surname><given-names>R</given-names></name></person-group> (<year>2004</year>) <article-title>Holocene and recent shallow soft-bottom mollusks from the Northern Gulf of Thailand area: <tp:taxon-name><tp:taxon-name-part taxon-name-part-type="class">Scaphopoda</tp:taxon-name-part></tp:taxon-name>, <tp:taxon-name><tp:taxon-name-part taxon-name-part-type="class">Gastropoda</tp:taxon-name-part></tp:taxon-name>, additions to <tp:taxon-name><tp:taxon-name-part taxon-name-part-type="class">Bivalvia</tp:taxon-name-part></tp:taxon-name>. La Conchiglia.</article-title><source>International Shell Magazine</source><volume>35</volume>: <fpage>1</fpage>–<lpage>290</lpage>.</mixed-citation></ref><ref id="B274"><mixed-citation xmlns:xlink="http://www.w3.org/1999/xlink" xlink:type="simple"><person-group><name name-style="western"><surname>Sri-aroon</surname><given-names>P</given-names></name><name name-style="western"><surname>Lohachit</surname><given-names>C</given-names></name><name name-style="western"><surname>Harada</surname><given-names>M</given-names></name></person-group> (<year>2004</year>) <article-title>Survey of brackish-water snails in eastern Thailand.</article-title><source>The Southeast Asian Journal of Tropical Medicine and Public Health</source><volume>35</volume>: <fpage>150</fpage>–<lpage>155</lpage>. <ext-link xlink:href="https://www.tm.mahidol.ac.th/seameo/2004-35-suppl-1/27-150.pdf" ext-link-type="uri" xlink:type="simple">https://www.tm.mahidol.ac.th/seameo/2004-35-suppl-1/27-150.pdf</ext-link></mixed-citation></ref><ref id="B63"><mixed-citation xmlns:xlink="http://www.w3.org/1999/xlink" xlink:type="simple"><person-group><name name-style="western"><surname>Dharma</surname><given-names>B</given-names></name></person-group> (<year>2005</year>) <source>Recent and fossil Indonesian shells.</source><publisher-name>ConchBooks</publisher-name>, <publisher-loc>Hackenheim</publisher-loc>, <size units="page">424 pp</size>.</mixed-citation></ref><ref id="B275"><mixed-citation xmlns:xlink="http://www.w3.org/1999/xlink" xlink:type="simple"><person-group><name name-style="western"><surname>Sri-aroon</surname><given-names>P</given-names></name><name name-style="western"><surname>Lohachit</surname><given-names>C</given-names></name><name name-style="western"><surname>Harada</surname><given-names>M</given-names></name></person-group> (<year>2005</year>) <article-title>Brackish-water mollusks of Surat Thani Province, southern Thailand.</article-title><source>The Southeast Asian Journal of Tropical Medicine and Public Health</source><volume>36</volume>: <fpage>180</fpage>–<lpage>188</lpage>. <ext-link xlink:href="https://www.tm.mahidol.ac.th/seameo/2005_36_spp4/36sup4_180.pdf" ext-link-type="uri" xlink:type="simple">https://www.tm.mahidol.ac.th/seameo/2005_36_spp4/36sup4_180.pdf</ext-link></mixed-citation></ref><ref id="B291"><mixed-citation xmlns:xlink="http://www.w3.org/1999/xlink" xlink:type="simple"><person-group><name name-style="western"><surname>Thach</surname><given-names>NN</given-names></name></person-group> (<year>2005</year>) <source>Shells of Vietnam.</source><publisher-name>ConchBooks</publisher-name>, <publisher-loc>Hackenheim</publisher-loc>, <size units="page">338 pp</size>.</mixed-citation></ref><ref id="B61"><mixed-citation xmlns:xlink="http://www.w3.org/1999/xlink" xlink:type="simple"><person-group><name name-style="western"><surname>Dey</surname><given-names>A</given-names></name></person-group> (<year>2006</year>) Handbook on mangrove associate molluscs of Sundarbans. Zoological Survey of Inida, Kolkata, xi + 96 pp.</mixed-citation></ref><ref id="B228"><mixed-citation xmlns:xlink="http://www.w3.org/1999/xlink" xlink:type="simple"><person-group><name name-style="western"><surname>Raven</surname><given-names>H</given-names></name><name name-style="western"><surname>Vermeulen</surname><given-names>JJ</given-names></name></person-group> (<year>2007</year>) <article-title>Notes on molluscs from NW Borneo and Singapore. 2. A synopsis of the <tp:taxon-name><tp:taxon-name-part taxon-name-part-type="family">Ellobiidae</tp:taxon-name-part></tp:taxon-name> (<tp:taxon-name><tp:taxon-name-part taxon-name-part-type="class">Gastropoda</tp:taxon-name-part></tp:taxon-name>, <tp:taxon-name><tp:taxon-name-part taxon-name-part-type="infraclass">Pulmonata</tp:taxon-name-part></tp:taxon-name>).</article-title><source>Vita Malacologica</source><volume>4</volume>: <fpage>29</fpage>–<lpage>62</lpage>.</mixed-citation></ref><ref id="B239"><mixed-citation xmlns:xlink="http://www.w3.org/1999/xlink" xlink:type="simple"><person-group><name name-style="western"><surname>Robba</surname><given-names>E</given-names></name><name name-style="western"><surname>Di Geronimo</surname><given-names>I</given-names></name><name name-style="western"><surname>Chaimanee</surname><given-names>N</given-names></name><name name-style="western"><surname>Negri</surname><given-names>MP</given-names></name><name name-style="western"><surname>Sanfilippo</surname><given-names>R</given-names></name></person-group> (<year>2007</year>) <article-title>Holocene and recent shallow soft-bottom mollusks from the Western Gulf of Thailand: Pak Phanang Bay and additions to Phetchaburi fauna.</article-title><source>Bollettino Malacologico</source><volume>43</volume>: <fpage>1</fpage>–<lpage>98</lpage>.</mixed-citation></ref><ref id="B220"><mixed-citation xmlns:xlink="http://www.w3.org/1999/xlink" xlink:type="simple"><person-group><name name-style="western"><surname>Printrakoon</surname><given-names>C</given-names></name><name name-style="western"><surname>Wells</surname><given-names>FE</given-names></name><name name-style="western"><surname>Chitramvong</surname><given-names>Y</given-names></name></person-group> (<year>2008</year>) <article-title>Distribution of molluscs in mangroves at six sites in the upper Gulf of Thailand.</article-title><source>The Raffles Bulletin of Zoology</source><volume>18</volume>: <fpage>247</fpage>–<lpage>257</lpage>. <ext-link xlink:href="https://lkcnhm.nus.edu.sg/wp-content/uploads/sites/10/app/uploads/2017/04/s18rbz247-257.pdf" ext-link-type="uri" xlink:type="simple">https://lkcnhm.nus.edu.sg/wp-content/uploads/sites/10/app/uploads/2017/04/s18rbz247-257.pdf</ext-link></mixed-citation></ref><ref id="B126"><mixed-citation xmlns:xlink="http://www.w3.org/1999/xlink" xlink:type="simple"><person-group><name name-style="western"><surname>Kesavan</surname><given-names>K</given-names></name><name name-style="western"><surname>Palpandi</surname><given-names>C</given-names></name><name name-style="western"><surname>Shanmugam</surname><given-names>A</given-names></name></person-group> (<year>2009</year>) <article-title>A checklist of malacofauna of the Vellar Estuarine Mangroves, India.</article-title><source>Journal of Threatened Taxa</source><volume>1</volume>(<issue>7</issue>): <fpage>382</fpage>–<lpage>384</lpage>. <ext-link xlink:href="10.11609/JoTT.o1912.382-4" ext-link-type="doi" xlink:type="simple">https://doi.org/10.11609/JoTT.o1912.382-4</ext-link></mixed-citation></ref><ref id="B181"><mixed-citation xmlns:xlink="http://www.w3.org/1999/xlink" xlink:type="simple"><person-group><name name-style="western"><surname>Nabhitabhata</surname><given-names>J</given-names></name></person-group> (<year>2009</year>) <source>Checklist of <tp:taxon-name><tp:taxon-name-part taxon-name-part-type="phylum">Mollusca</tp:taxon-name-part></tp:taxon-name> Fauna in Thailand.</source><publisher-name>Office of Natural Resources and Environmental Policy and Planning</publisher-name>, <publisher-loc>Bangkok</publisher-loc>, <size units="page">576 pp</size>.</mixed-citation></ref><ref id="B86"><mixed-citation xmlns:xlink="http://www.w3.org/1999/xlink" xlink:type="simple"><person-group><name name-style="western"><surname>Groh</surname><given-names>K</given-names></name></person-group> (<year>2010</year>) <article-title><tp:taxon-name><tp:taxon-name-part taxon-name-part-type="family">Ellobiidae</tp:taxon-name-part></tp:taxon-name>.</article-title> In: <person-group><name name-style="western"><surname>Poppe</surname><given-names>GT</given-names></name></person-group> (<role>Ed.</role>) <issue-title>Philippine Marine Mollusks Volume III.</issue-title><source>ConchBooks, Hackenheim, Germany</source>, <fpage>446</fpage>–<lpage>457</lpage>.</mixed-citation></ref><ref id="B89"><mixed-citation xmlns:xlink="http://www.w3.org/1999/xlink" xlink:type="simple"><person-group><name name-style="western"><surname>Hamli</surname><given-names>H</given-names></name><name name-style="western"><surname>Idris</surname><given-names>MH</given-names></name><name name-style="western"><surname>Abu Hena</surname><given-names>MK</given-names></name><name name-style="western"><surname>Wong</surname><given-names>SK</given-names></name><name name-style="western"><surname>Arshad</surname><given-names>A</given-names></name></person-group> (<year>2013</year>) <article-title>Checklist and habitat descriptions of edible gastropods from Sarawak, Malaysia.</article-title><source>Journal of Fisheries and Aquatic Science</source><volume>8</volume>(<issue>2</issue>): <fpage>412</fpage>–<lpage>418</lpage>. <ext-link xlink:href="10.3923/jfas.2013.412.418" ext-link-type="doi" xlink:type="simple">https://doi.org/10.3923/jfas.2013.412.418</ext-link></mixed-citation></ref><ref id="B113"><mixed-citation xmlns:xlink="http://www.w3.org/1999/xlink" xlink:type="simple"><person-group><name name-style="western"><surname>Hylleberg</surname><given-names>J</given-names></name><name name-style="western"><surname>Aungtonya</surname><given-names>C</given-names></name></person-group> (<year>2013</year>) <article-title>Biodiversity survey in Chalong Bay and surrounding areas, east coast of Phuket Island.</article-title><source>Phuket Marine Biological Center Special Publication</source><volume>32</volume>: <fpage>81</fpage>–<lpage>112</lpage>.</mixed-citation></ref><ref id="B250"><mixed-citation xmlns:xlink="http://www.w3.org/1999/xlink" xlink:type="simple"><person-group><name name-style="western"><surname>Sanpanich</surname><given-names>K</given-names></name><name name-style="western"><surname>Duangdee</surname><given-names>T</given-names></name></person-group> (<year>2013</year>) <article-title>The biodiversity of marine gastropods of Thailand in the late decade. Malaysian Journal of Science.</article-title><source>Series B, Physical &amp; Earth Sciences</source><volume>32</volume>(<issue>3</issue>): <fpage>47</fpage>–<lpage>64</lpage>. <ext-link xlink:href="10.22452/mjs.vol32no3.5" ext-link-type="doi" xlink:type="simple">https://doi.org/10.22452/mjs.vol32no3.5</ext-link></mixed-citation></ref><ref id="B57"><mixed-citation xmlns:xlink="http://www.w3.org/1999/xlink" xlink:type="simple"><person-group><name name-style="western"><surname>Dechruksa</surname><given-names>W</given-names></name><name name-style="western"><surname>Sritongtae</surname><given-names>S</given-names></name><name name-style="western"><surname>Namchote</surname><given-names>S</given-names></name><name name-style="western"><surname>Krailas</surname><given-names>D</given-names></name></person-group> (<year>2014</year>) Species diversity of molluscs obtained from mangrove forest and estuary of river in the Eastern coast of Thailand. Tokyo International Conference on Life Science and Biological Engineering, Tokyo, Japan, 931–937.</mixed-citation></ref><ref id="B16"><mixed-citation xmlns:xlink="http://www.w3.org/1999/xlink" xlink:type="simple">BEDO (<year>2017b</year>) <source>Marine Gastropods: Checklist of Molluscan Biodiversity in Thailand.</source><publisher-name>BEDO</publisher-name>, <publisher-loc>Bangkok</publisher-loc>, <size units="page">376 pp</size>. [in Thai]</mixed-citation></ref><ref id="B296"><mixed-citation xmlns:xlink="http://www.w3.org/1999/xlink" xlink:type="simple"><person-group><name name-style="western"><surname>Tudu</surname><given-names>PC</given-names></name><name name-style="western"><surname>Yennawar</surname><given-names>P</given-names></name><name name-style="western"><surname>Ghorai</surname><given-names>N</given-names></name><name name-style="western"><surname>Tripathy</surname><given-names>B</given-names></name><name name-style="western"><surname>Mohapatra</surname><given-names>A</given-names></name></person-group> (<year>2018</year>) <article-title>An updated checklist of marine and estuarine mollusc of Odisha coast.</article-title><source>Indian Journal of Geo-Marine Sciences</source><volume>47</volume>: <fpage>1537</fpage>–<lpage>1560</lpage>. <ext-link xlink:href="http://nopr.niscpr.res.in/handle/123456789/44778" ext-link-type="uri" xlink:type="simple">http://nopr.niscpr.res.in/handle/123456789/44778</ext-link></mixed-citation></ref><ref id="B306"><mixed-citation xmlns:xlink="http://www.w3.org/1999/xlink" xlink:type="simple"><person-group><name name-style="western"><surname>Wells</surname><given-names>FE</given-names></name><name name-style="western"><surname>Sanpanich</surname><given-names>K</given-names></name><name name-style="western"><surname>Tan</surname><given-names>SK</given-names></name><name name-style="western"><surname>Duangdee</surname><given-names>T</given-names></name></person-group> (<year>2021</year>) <source>The Marine and Estuarine Molluscs of Thailand.</source><publisher-name>Lee Kong Chian Natural History Museum National University of Singapore</publisher-name>, <publisher-loc>Singapore</publisher-loc>, <size units="page">195 pp</size>. <ext-link xlink:href="https://lkcnhm.nus.edu.sg/wp-content/uploads/sites/10/2021/01/LKCNHM-EBOOK-2021-0001.pdf" ext-link-type="uri" xlink:type="simple">https://lkcnhm.nus.edu.sg/wp-content/uploads/sites/10/2021/01/LKCNHM-EBOOK-2021-0001.pdf</ext-link></mixed-citation></ref><ref id="B163"><mixed-citation xmlns:xlink="http://www.w3.org/1999/xlink" xlink:type="simple"><person-group><name name-style="western"><surname>Matsubara</surname><given-names>T</given-names></name><name name-style="western"><surname>Komori</surname><given-names>K</given-names></name></person-group> (<year>2007</year>) <article-title>The first record of fossil <italic><tp:taxon-name><tp:taxon-name-part taxon-name-part-type="genus">Ellobium</tp:taxon-name-part></tp:taxon-name></italic> (<tp:taxon-name><tp:taxon-name-part taxon-name-part-type="class">Gastropoda</tp:taxon-name-part></tp:taxon-name>: <tp:taxon-name><tp:taxon-name-part taxon-name-part-type="family">Ellobiidae</tp:taxon-name-part></tp:taxon-name>) from northeastern Japan.</article-title><source><tp:taxon-name><tp:taxon-name-part taxon-name-part-type="genus">Venus</tp:taxon-name-part></tp:taxon-name></source><volume>65</volume>: <fpage>325</fpage>–<lpage>331</lpage>. <ext-link xlink:href="10.18941/venus.65.4_325" ext-link-type="doi" xlink:type="simple">https://doi.org/10.18941/venus.65.4_325</ext-link></mixed-citation></ref></ref-list></tp:taxon-treatment>
