# Supplementary material for: ﻿Mid-Holocene marine faunas from the Bangkok Clay deposits in Nakhon Nayok, the Central Plain of Thailand
Source: Zookeys. 2024 May 15;1202:1–110. doi: 10.3897/zookeys.1202.119389 (PMC11112167; doi:10.3897/zookeys.1202.119389)
Supplement: XML Treatment for Saccella mauritiana [file zookeys.1202.119389-treatment38.xml]

<!DOCTYPE tp:taxon-treatment
  PUBLIC "-//TaxonX//DTD Taxonomic Treatment Publishing DTD v0 20100105//EN" "tax-treatment-NSO.dtd">
<tp:taxon-treatment xmlns:tp="http://www.plazi.org/taxpub"><tp:treatment-meta><kwd-group><label>Taxon classification</label><kwd>
                    <named-content content-type="kingdom">Animalia</named-content>
                  </kwd><kwd>
                    <named-content content-type="order">Nuculanida</named-content>
                  </kwd><kwd>
                    <named-content content-type="family">Nuculanidae</named-content>
                  </kwd></kwd-group><mixed-citation publication-type="journal"><person-group><name><surname>Jirapatrasilp</surname><given-names>Parin</given-names></name><name><surname>Cuny</surname><given-names>Gilles</given-names></name><name><surname>Kocsis</surname><given-names>László</given-names></name><name><surname>Sutcharit</surname><given-names>Chirasak</given-names></name><name><surname>Ngamnisai</surname><given-names>Nom</given-names></name><name><surname>Charoentitirat</surname><given-names>Thasinee</given-names></name><name><surname>Kumpitak</surname><given-names>Satapat</given-names></name><name><surname>Suraprasit</surname><given-names>Kantapon</given-names></name></person-group><article-title>﻿Mid-Holocene marine faunas from the Bangkok Clay deposits in Nakhon Nayok, the Central Plain of Thailand</article-title><source>Zookeys</source><day>15</day><month>05</month><year>2024</year><volume>1202</volume><fpage>1</fpage><lpage>110</lpage><pub-id pub-id-type="doi">10.3897/zookeys.1202.119389</pub-id></mixed-citation></tp:treatment-meta><tp:nomenclature><label>﻿</label><tp:taxon-name>
                  <object-id xmlns:xlink="http://www.w3.org/1999/xlink" content-type="arpha" xlink:type="simple">2926F175-C064-5BAF-BB63-6ACA28A5252B</object-id>
                  <tp:taxon-name-part taxon-name-part-type="genus" reg="Saccella">Saccella</tp:taxon-name-part>
                  <tp:taxon-name-part taxon-name-part-type="species" reg="mauritiana">mauritiana</tp:taxon-name-part>
                </tp:taxon-name><tp:taxon-authority>(Sowerby I, 1833)</tp:taxon-authority><xref ref-type="fig" rid="F10">Figs 10D</xref><xref ref-type="fig" rid="F12">, 12P</xref><tp:nomenclature-citation-list><tp:nomenclature-citation><tp:taxon-name>
                      <tp:taxon-name-part taxon-name-part-type="genus" reg="Nucula">Nucula</tp:taxon-name-part>
                      <tp:taxon-name-part taxon-name-part-type="species" reg="mauritiana">mauritiana</tp:taxon-name-part>
                    </tp:taxon-name><comment>Sowerby I, 1833: 15, fig. 7. Type locality: Mauritius.</comment></tp:nomenclature-citation><tp:nomenclature-citation><tp:taxon-name>
                      <tp:taxon-name-part taxon-name-part-type="genus" reg="Nuculana">Nuculana</tp:taxon-name-part>
                      <tp:taxon-name-part taxon-name-part-type="species" reg="mauritiana">mauritiana</tp:taxon-name-part>
                    </tp:taxon-name><comment>. <xref ref-type="bibr" rid="B156">Lynge 1909</xref>: 105. <xref ref-type="bibr" rid="B280">Swennen et al. 2001</xref>: 43, 62, fig. 4. <xref ref-type="bibr" rid="B82">Gopalakrishnan et al. 2012</xref>: 61.</comment></tp:nomenclature-citation><tp:nomenclature-citation><tp:taxon-name><tp:taxon-name-part taxon-name-part-type="genus" reg="Nuculana">Nuculana</tp:taxon-name-part> (<tp:taxon-name-part taxon-name-part-type="subgenus" reg="Scaeoleda">Scaeoleda</tp:taxon-name-part>) <tp:taxon-name-part taxon-name-part-type="species" reg="caspidata">caspidata</tp:taxon-name-part></tp:taxon-name><comment>[non Gould]. <xref ref-type="bibr" rid="B236">Robba et al. 2002</xref>: 53, pl. 1, fig. 3a, b.</comment></tp:nomenclature-citation><tp:nomenclature-citation><tp:taxon-name><tp:taxon-name-part taxon-name-part-type="genus" reg="Nuculana">Nuculana</tp:taxon-name-part> (<tp:taxon-name-part taxon-name-part-type="subgenus" reg="Scaeoleda">Scaeoleda</tp:taxon-name-part>) <tp:taxon-name-part taxon-name-part-type="species" reg="mauritiana">mauritiana</tp:taxon-name-part></tp:taxon-name><comment>. <xref ref-type="bibr" rid="B237">Robba et al. 2003</xref>: tables 1, 3, 5. <xref ref-type="bibr" rid="B238">Robba et al. 2004</xref>: 245. <xref ref-type="bibr" rid="B239">Robba et al. 2007</xref>: 83 (appendix). <xref ref-type="bibr" rid="B188">Negri et al. 2014</xref>: table 3.</comment></tp:nomenclature-citation><tp:nomenclature-citation><tp:taxon-name>
                      <tp:taxon-name-part taxon-name-part-type="genus" reg="Sacella">Sacella</tp:taxon-name-part>
                      <tp:taxon-name-part taxon-name-part-type="species" reg="mauritiana">mauritiana</tp:taxon-name-part>
                    </tp:taxon-name><comment>[sic]. <xref ref-type="bibr" rid="B181">Nabhitabhata 2009</xref>: 278.</comment></tp:nomenclature-citation><tp:nomenclature-citation><tp:taxon-name><tp:taxon-name-part taxon-name-part-type="genus" reg="Nuculana">Nuculana</tp:taxon-name-part> (<tp:taxon-name-part taxon-name-part-type="subgenus" reg="Saccella">Saccella</tp:taxon-name-part>) <tp:taxon-name-part taxon-name-part-type="species" reg="mauritiana">mauritiana</tp:taxon-name-part></tp:taxon-name><comment>. <xref ref-type="bibr" rid="B111">Huber 2010</xref>: 97, with in-text fig. <xref ref-type="bibr" rid="B112">Huber 2015</xref>: C612.</comment></tp:nomenclature-citation><tp:nomenclature-citation><tp:taxon-name>
                      <tp:taxon-name-part taxon-name-part-type="genus" reg="Saccella">Saccella</tp:taxon-name-part>
                      <tp:taxon-name-part taxon-name-part-type="species" reg="mauritiana">mauritiana</tp:taxon-name-part>
                    </tp:taxon-name><comment>. <xref ref-type="bibr" rid="B306">Wells et al. 2021</xref>: 50.</comment></tp:nomenclature-citation></tp:nomenclature-citation-list></tp:nomenclature><tp:treatment-sec sec-type="material" id="SECID0E32EK"><title>Referred material.</title><p><abbrev xmlns:xlink="http://www.w3.org/1999/xlink" xlink:title="Chulalongkorn fossil collection" id="ABBRID0EC3EK" xlink:type="simple">CUF</abbrev>-<abbrev xmlns:xlink="http://www.w3.org/1999/xlink" xlink:title="Nakhon Nayok" id="ABBRID0EG3EK" xlink:type="simple">NKNY</abbrev>-B24 (20 shells; Figs <xref ref-type="fig" rid="F10">10D</xref>, <xref ref-type="fig" rid="F12">12P</xref>).</p></tp:treatment-sec><tp:treatment-sec sec-type="habitat" id="SECID0ES3EK"><title>Habitat.</title><p>Sublittoral on mainly mud and clay with sand and shells at a depth from 11 to 92 m (<xref ref-type="bibr" rid="B112">Huber 2015</xref>).</p></tp:treatment-sec><tp:treatment-sec sec-type="distribution" id="SECID0E33EK"><title>Distribution.</title><p>Indian Ocean; Indo-West Pacific, from China to Indonesia (<xref ref-type="bibr" rid="B112">Huber 2015</xref>). Records of fossils from the Holocene in Thailand (<xref ref-type="bibr" rid="B236">Robba et al. 2002</xref>).</p></tp:treatment-sec><tp:treatment-sec sec-type="Record in Thailand" id="SECID0EK4EK"><title>Record in Thailand.</title><p>Gulf of Thailand and Andaman Sea (<xref ref-type="bibr" rid="B280">Swennen et al. 2001</xref>; <xref ref-type="bibr" rid="B181">Nabhitabhata 2009</xref>; <xref ref-type="bibr" rid="B306">Wells et al. 2021</xref>).</p></tp:treatment-sec><tp:treatment-sec sec-type="Taxonomic remarks and comparisons" id="SECID0E34EK"><title>Taxonomic remarks and comparisons.</title><p>This species is recognised based on the descriptions and figures in <xref ref-type="bibr" rid="B236">Robba et al. (2002)</xref> and <xref ref-type="bibr" rid="B111">Huber (2010)</xref>, specifically in having strong commarginal ridges in the umbonal area then changing into flat and somewhat imbricate low rugae which are more raised on crossing the postero-dorsal keel. This species often co-occurs with <italic><tp:taxon-name><tp:taxon-name-part taxon-name-part-type="genus" reg="Jupiteria">Jupiteria</tp:taxon-name-part><tp:taxon-name-part taxon-name-part-type="species" reg="puellata">puellata</tp:taxon-name-part></tp:taxon-name></italic>, which has an unsculptured shell (<xref ref-type="bibr" rid="B236">Robba et al. 2002</xref>).</p><p>
                  <bold>Superorder <tp:taxon-name><tp:taxon-name-part taxon-name-part-type="subclass">Pteriomorphia</tp:taxon-name-part></tp:taxon-name> Beurlen, 1944</bold>
                </p><p>
                  <bold>Order <tp:taxon-name><tp:taxon-name-part taxon-name-part-type="order">Arcida</tp:taxon-name-part></tp:taxon-name> Stoliczka, 1871</bold>
                </p><p>
                  <bold>Superfamily <tp:taxon-name><tp:taxon-name-part taxon-name-part-type="superfamily">Arcoidea</tp:taxon-name-part></tp:taxon-name> Lamarck, 1809</bold>
                </p></tp:treatment-sec><tp:treatment-sec><!--Section generated to contain objects referenced in tp:taxon-treatment.--><fig id="F10" position="float" orientation="portrait"><object-id xmlns:xlink="http://www.w3.org/1999/xlink" content-type="doi" xlink:type="simple">10.3897/zookeys.1202.119389.figure10</object-id><object-id xmlns:xlink="http://www.w3.org/1999/xlink" content-type="arpha" xlink:type="simple">10A49E4F-2069-5ED5-9228-96ABFC26A43C</object-id><label>Figure 10.</label><caption><p>Gastropods and bivalves. <bold>A</bold><italic><tp:taxon-name><tp:taxon-name-part taxon-name-part-type="genus" reg="Duplicaria">Duplicaria</tp:taxon-name-part><tp:taxon-name-part taxon-name-part-type="species" reg="tricincta">tricincta</tp:taxon-name-part></tp:taxon-name></italic><bold>B</bold><italic><tp:taxon-name><tp:taxon-name-part taxon-name-part-type="genus" reg="Cylichna">Cylichna</tp:taxon-name-part><tp:taxon-name-part taxon-name-part-type="species" reg="modesta">modesta</tp:taxon-name-part></tp:taxon-name></italic><bold>C</bold><italic><tp:taxon-name><tp:taxon-name-part taxon-name-part-type="genus" reg="Jupiteria">Jupiteria</tp:taxon-name-part><tp:taxon-name-part taxon-name-part-type="species" reg="puellata">puellata</tp:taxon-name-part></tp:taxon-name></italic><bold>D</bold><italic><tp:taxon-name><tp:taxon-name-part taxon-name-part-type="genus" reg="Saccella">Saccella</tp:taxon-name-part><tp:taxon-name-part taxon-name-part-type="species" reg="mauritiana">mauritiana</tp:taxon-name-part></tp:taxon-name></italic>.</p></caption><graphic xmlns:xlink="http://www.w3.org/1999/xlink" xlink:href="zookeys-1202-001_article-119389__-g010.jpg" position="float" orientation="portrait" xlink:type="simple" id="oo_1049899.jpg"><uri content-type="original_file" xlink:type="simple">https://binary.pensoft.net/fig/1049899</uri></graphic></fig><fig id="F12" position="float" orientation="portrait"><object-id xmlns:xlink="http://www.w3.org/1999/xlink" content-type="doi" xlink:type="simple">10.3897/zookeys.1202.119389.figure12</object-id><object-id xmlns:xlink="http://www.w3.org/1999/xlink" content-type="arpha" xlink:type="simple">14C5832D-3428-5060-A57A-E4B13D582572</object-id><label>Figure 12.</label><caption><p>Size comparison of bivalves, scaphopod and other invertebrates found in this study <bold>A</bold><italic><tp:taxon-name><tp:taxon-name-part taxon-name-part-type="genus" reg="Tegillarca">Tegillarca</tp:taxon-name-part><tp:taxon-name-part taxon-name-part-type="species" reg="nodifera">nodifera</tp:taxon-name-part></tp:taxon-name></italic><bold>B</bold><italic><tp:taxon-name><tp:taxon-name-part taxon-name-part-type="genus" reg="Volachlamys">Volachlamys</tp:taxon-name-part><tp:taxon-name-part taxon-name-part-type="species" reg="singaporina">singaporina</tp:taxon-name-part></tp:taxon-name></italic><bold>C</bold><italic><tp:taxon-name><tp:taxon-name-part taxon-name-part-type="genus" reg="Tegillarca">Tegillarca</tp:taxon-name-part><tp:taxon-name-part taxon-name-part-type="species" reg="granosa">granosa</tp:taxon-name-part></tp:taxon-name></italic><bold>D</bold><italic><tp:taxon-name><tp:taxon-name-part taxon-name-part-type="genus" reg="Noetiella">Noetiella</tp:taxon-name-part><tp:taxon-name-part taxon-name-part-type="species" reg="pectunculiformis">pectunculiformis</tp:taxon-name-part></tp:taxon-name></italic><bold>E</bold><tp:taxon-name><tp:taxon-name-part taxon-name-part-type="genus" reg="Magallana">Magallana</tp:taxon-name-part><tp:taxon-name-part taxon-name-part-type="uncertainty-rank">cf.</tp:taxon-name-part><tp:taxon-name-part taxon-name-part-type="species" reg="gigas">gigas</tp:taxon-name-part></tp:taxon-name><bold>F</bold><italic><tp:taxon-name><tp:taxon-name-part taxon-name-part-type="genus" reg="Estellacar">Estellacar</tp:taxon-name-part><tp:taxon-name-part taxon-name-part-type="species" reg="olivacea">olivacea</tp:taxon-name-part></tp:taxon-name></italic><bold>G</bold><italic><tp:taxon-name><tp:taxon-name-part taxon-name-part-type="genus" reg="Anadara">Anadara</tp:taxon-name-part><tp:taxon-name-part taxon-name-part-type="species" reg="indica">indica</tp:taxon-name-part></tp:taxon-name></italic><bold>H</bold><italic><tp:taxon-name><tp:taxon-name-part taxon-name-part-type="genus" reg="Dentalium">Dentalium</tp:taxon-name-part><tp:taxon-name-part taxon-name-part-type="species" reg="variabile">variabile</tp:taxon-name-part></tp:taxon-name></italic><bold>I</bold><italic><tp:taxon-name><tp:taxon-name-part taxon-name-part-type="genus" reg="Siliqua">Siliqua</tp:taxon-name-part><tp:taxon-name-part taxon-name-part-type="species" reg="minima">minima</tp:taxon-name-part></tp:taxon-name></italic><bold>J</bold><italic><tp:taxon-name><tp:taxon-name-part taxon-name-part-type="genus" reg="Corbula">Corbula</tp:taxon-name-part><tp:taxon-name-part taxon-name-part-type="species" reg="fortisulcata">fortisulcata</tp:taxon-name-part></tp:taxon-name></italic><bold>K</bold><italic><tp:taxon-name><tp:taxon-name-part taxon-name-part-type="genus" reg="Fistulobalanus">Fistulobalanus</tp:taxon-name-part><tp:taxon-name-part taxon-name-part-type="species" reg="kondakovi">kondakovi</tp:taxon-name-part></tp:taxon-name></italic><bold>L</bold><italic><tp:taxon-name><tp:taxon-name-part taxon-name-part-type="genus" reg="Placamen">Placamen</tp:taxon-name-part><tp:taxon-name-part taxon-name-part-type="species" reg="lamellatum">lamellatum</tp:taxon-name-part></tp:taxon-name></italic><bold>M</bold><italic><tp:taxon-name><tp:taxon-name-part taxon-name-part-type="genus" reg="Martesia">Martesia</tp:taxon-name-part><tp:taxon-name-part taxon-name-part-type="species" reg="striata">striata</tp:taxon-name-part></tp:taxon-name></italic><bold>N</bold><italic><tp:taxon-name><tp:taxon-name-part taxon-name-part-type="genus" reg="Potamocorbula">Potamocorbula</tp:taxon-name-part></tp:taxon-name></italic> sp. <bold>O</bold><italic><tp:taxon-name><tp:taxon-name-part taxon-name-part-type="genus" reg="Jupiteria">Jupiteria</tp:taxon-name-part><tp:taxon-name-part taxon-name-part-type="species" reg="puellata">puellata</tp:taxon-name-part></tp:taxon-name></italic><bold>P</bold><italic><tp:taxon-name><tp:taxon-name-part taxon-name-part-type="genus" reg="Saccella">Saccella</tp:taxon-name-part><tp:taxon-name-part taxon-name-part-type="species" reg="mauritiana">mauritiana</tp:taxon-name-part></tp:taxon-name></italic><bold>Q</bold><italic><tp:taxon-name><tp:taxon-name-part taxon-name-part-type="genus" reg="Paratapes">Paratapes</tp:taxon-name-part><tp:taxon-name-part taxon-name-part-type="species" reg="undulatus">undulatus</tp:taxon-name-part></tp:taxon-name></italic><bold>R</bold><italic><tp:taxon-name><tp:taxon-name-part taxon-name-part-type="genus" reg="Dosinia">Dosinia</tp:taxon-name-part><tp:taxon-name-part taxon-name-part-type="species" reg="dilecta">dilecta</tp:taxon-name-part></tp:taxon-name></italic><bold>S</bold><italic><tp:taxon-name><tp:taxon-name-part taxon-name-part-type="genus" reg="Joannisiella">Joannisiella</tp:taxon-name-part><tp:taxon-name-part taxon-name-part-type="species" reg="oblonga">oblonga</tp:taxon-name-part></tp:taxon-name></italic><bold>T</bold><italic><tp:taxon-name><tp:taxon-name-part taxon-name-part-type="genus" reg="Temnotrema">Temnotrema</tp:taxon-name-part><tp:taxon-name-part taxon-name-part-type="species" reg="siamense">siamense</tp:taxon-name-part></tp:taxon-name></italic><bold>U</bold><italic><tp:taxon-name><tp:taxon-name-part taxon-name-part-type="genus" reg="Pholas">Pholas</tp:taxon-name-part><tp:taxon-name-part taxon-name-part-type="species" reg="orientalis">orientalis</tp:taxon-name-part></tp:taxon-name></italic>.</p></caption><graphic xmlns:xlink="http://www.w3.org/1999/xlink" xlink:href="zookeys-1202-001_article-119389__-g012.jpg" position="float" orientation="portrait" xlink:type="simple" id="oo_1049901.jpg"><uri content-type="original_file" xlink:type="simple">https://binary.pensoft.net/fig/1049901</uri></graphic></fig></tp:treatment-sec><ref-list><ref id="B156"><mixed-citation xmlns:xlink="http://www.w3.org/1999/xlink" xlink:type="simple"><person-group><name name-style="western"><surname>Lynge</surname><given-names>H</given-names></name></person-group> (<year>1909</year>) Marine Lamellibranchia. The Danish Expedition to Siam 1899–1900. Det Kongelige Danske Videnskabernes Selskab Skrifter, Naturvidenskab og Mathematik Afdeling, Ser 7 5: 97–299. <ext-link xlink:href="https://www.biodiversitylibrary.org/part/25913" ext-link-type="uri" xlink:type="simple">https://www.biodiversitylibrary.org/part/25913</ext-link></mixed-citation></ref><ref id="B280"><mixed-citation xmlns:xlink="http://www.w3.org/1999/xlink" xlink:type="simple"><person-group><name name-style="western"><surname>Swennen</surname><given-names>C</given-names></name><name name-style="western"><surname>Moolenbeek</surname><given-names>RG</given-names></name><name name-style="western"><surname>Ruttanadakul</surname><given-names>N</given-names></name><name name-style="western"><surname>Hobbelink</surname><given-names>H</given-names></name><name name-style="western"><surname>Dekker</surname><given-names>H</given-names></name><name name-style="western"><surname>Hajisamae</surname><given-names>S</given-names></name></person-group> (<year>2001</year>) <source>The Molluscs of the Southern Gulf of Thailand.</source><publisher-name>The Biodiversity Research and Training Program</publisher-name>, <publisher-loc>Bangkok</publisher-loc>, <size units="page">210 pp</size>.</mixed-citation></ref><ref id="B82"><mixed-citation xmlns:xlink="http://www.w3.org/1999/xlink" xlink:type="simple"><person-group><name name-style="western"><surname>Gopalakrishnan</surname><given-names>A</given-names></name><name name-style="western"><surname>Divya</surname><given-names>PR</given-names></name><name name-style="western"><surname>Basheer</surname><given-names>VS</given-names></name><name name-style="western"><surname>Swaminathan</surname><given-names>TR</given-names></name><name name-style="western"><surname>Kathirvelpandian</surname><given-names>A</given-names></name><name name-style="western"><surname>Bineesh</surname><given-names>KK</given-names></name><name name-style="western"><surname>Kumar</surname><given-names>RG</given-names></name><name name-style="western"><surname>Jena</surname><given-names>JK</given-names></name></person-group> (<year>2012</year>) <source>Macro Flora &amp; Fauna of the Gulf of Mannar: a checklist.</source><publisher-name>National Bureau of Fish Genetic Resources</publisher-name>, <publisher-loc>Lucknow</publisher-loc>, <size units="page">127 pp</size>.</mixed-citation></ref><ref id="B236"><mixed-citation xmlns:xlink="http://www.w3.org/1999/xlink" xlink:type="simple"><person-group><name name-style="western"><surname>Robba</surname><given-names>E</given-names></name><name name-style="western"><surname>Di Geronimo</surname><given-names>I</given-names></name><name name-style="western"><surname>Chaimanee</surname><given-names>N</given-names></name><name name-style="western"><surname>Negri</surname><given-names>MP</given-names></name><name name-style="western"><surname>Sanfilippo</surname><given-names>R</given-names></name></person-group> (<year>2002</year>) <article-title>Holocene and Recent shallow soft-bottom mollusks from the northern Gulf of Thailand area: <tp:taxon-name><tp:taxon-name-part taxon-name-part-type="class">Bivalvia</tp:taxon-name-part></tp:taxon-name>.</article-title><source>Bollettino Malacologico</source><volume>38</volume>: <fpage>49</fpage>–<lpage>132</lpage>.</mixed-citation></ref><ref id="B237"><mixed-citation xmlns:xlink="http://www.w3.org/1999/xlink" xlink:type="simple"><person-group><name name-style="western"><surname>Robba</surname><given-names>E</given-names></name><name name-style="western"><surname>Di Geronimo</surname><given-names>I</given-names></name><name name-style="western"><surname>Chaimanee</surname><given-names>N</given-names></name><name name-style="western"><surname>Negri</surname><given-names>M</given-names></name><name name-style="western"><surname>Sanfilippo</surname><given-names>R</given-names></name></person-group> (<year>2003</year>) <article-title>Mollusc associations of the Northern Gulf of Thailand and Holocene analogs from the Bangkok Clay.</article-title><source>Mahasarakham University Journal</source><volume>22</volume>: <fpage>191</fpage>–<lpage>213</lpage>.</mixed-citation></ref><ref id="B238"><mixed-citation xmlns:xlink="http://www.w3.org/1999/xlink" xlink:type="simple"><person-group><name name-style="western"><surname>Robba</surname><given-names>E</given-names></name><name name-style="western"><surname>Di Geronimo</surname><given-names>I</given-names></name><name name-style="western"><surname>Chaimanee</surname><given-names>N</given-names></name><name name-style="western"><surname>Negri</surname><given-names>MP</given-names></name><name name-style="western"><surname>Sanfilippo</surname><given-names>R</given-names></name></person-group> (<year>2004</year>) <article-title>Holocene and recent shallow soft-bottom mollusks from the Northern Gulf of Thailand area: <tp:taxon-name><tp:taxon-name-part taxon-name-part-type="class">Scaphopoda</tp:taxon-name-part></tp:taxon-name>, <tp:taxon-name><tp:taxon-name-part taxon-name-part-type="class">Gastropoda</tp:taxon-name-part></tp:taxon-name>, additions to <tp:taxon-name><tp:taxon-name-part taxon-name-part-type="class">Bivalvia</tp:taxon-name-part></tp:taxon-name>. La Conchiglia.</article-title><source>International Shell Magazine</source><volume>35</volume>: <fpage>1</fpage>–<lpage>290</lpage>.</mixed-citation></ref><ref id="B239"><mixed-citation xmlns:xlink="http://www.w3.org/1999/xlink" xlink:type="simple"><person-group><name name-style="western"><surname>Robba</surname><given-names>E</given-names></name><name name-style="western"><surname>Di Geronimo</surname><given-names>I</given-names></name><name name-style="western"><surname>Chaimanee</surname><given-names>N</given-names></name><name name-style="western"><surname>Negri</surname><given-names>MP</given-names></name><name name-style="western"><surname>Sanfilippo</surname><given-names>R</given-names></name></person-group> (<year>2007</year>) <article-title>Holocene and recent shallow soft-bottom mollusks from the Western Gulf of Thailand: Pak Phanang Bay and additions to Phetchaburi fauna.</article-title><source>Bollettino Malacologico</source><volume>43</volume>: <fpage>1</fpage>–<lpage>98</lpage>.</mixed-citation></ref><ref id="B188"><mixed-citation xmlns:xlink="http://www.w3.org/1999/xlink" xlink:type="simple"><person-group><name name-style="western"><surname>Negri</surname><given-names>MP</given-names></name><name name-style="western"><surname>Sanfilippo</surname><given-names>R</given-names></name><name name-style="western"><surname>Basso</surname><given-names>D</given-names></name><name name-style="western"><surname>Rosso</surname><given-names>A</given-names></name><name name-style="western"><surname>Di Geronimo</surname><given-names>SI</given-names></name></person-group> (<year>2014</year>) <article-title>Molluscan associations from the Pak Phanang Bay (SW Gulf of Thailand) as a record of natural and anthropogenic changes.</article-title><source>Continental Shelf Research</source><volume>84</volume>: <fpage>204</fpage>–<lpage>218</lpage>. <ext-link xlink:href="10.1016/j.csr.2014.04.019" ext-link-type="doi" xlink:type="simple">https://doi.org/10.1016/j.csr.2014.04.019</ext-link></mixed-citation></ref><ref id="B181"><mixed-citation xmlns:xlink="http://www.w3.org/1999/xlink" xlink:type="simple"><person-group><name name-style="western"><surname>Nabhitabhata</surname><given-names>J</given-names></name></person-group> (<year>2009</year>) <source>Checklist of <tp:taxon-name><tp:taxon-name-part taxon-name-part-type="phylum">Mollusca</tp:taxon-name-part></tp:taxon-name> Fauna in Thailand.</source><publisher-name>Office of Natural Resources and Environmental Policy and Planning</publisher-name>, <publisher-loc>Bangkok</publisher-loc>, <size units="page">576 pp</size>.</mixed-citation></ref><ref id="B111"><mixed-citation xmlns:xlink="http://www.w3.org/1999/xlink" xlink:type="simple"><person-group><name name-style="western"><surname>Huber</surname><given-names>M</given-names></name></person-group> (<year>2010</year>) <source>Compendium of bivalves. A full-color guide to 3,300 of the world’s marine bivalves. A status on <tp:taxon-name><tp:taxon-name-part taxon-name-part-type="class">Bivalvia</tp:taxon-name-part></tp:taxon-name> after 250 years of research.</source><publisher-name>ConchBooks</publisher-name>, <publisher-loc>Hackenheim</publisher-loc>, <size units="page">901 pp</size>.</mixed-citation></ref><ref id="B112"><mixed-citation xmlns:xlink="http://www.w3.org/1999/xlink" xlink:type="simple"><person-group><name name-style="western"><surname>Huber</surname><given-names>M</given-names></name></person-group> (<year>2015</year>) Compendium of Bivalves 2. A Full-Color Guide to the Remaining Seven Families. A Systematic Listing of 8'500 Bivalve Species and 10'500 Synonyms. ConchBooks, Hackenheim.</mixed-citation></ref><ref id="B306"><mixed-citation xmlns:xlink="http://www.w3.org/1999/xlink" xlink:type="simple"><person-group><name name-style="western"><surname>Wells</surname><given-names>FE</given-names></name><name name-style="western"><surname>Sanpanich</surname><given-names>K</given-names></name><name name-style="western"><surname>Tan</surname><given-names>SK</given-names></name><name name-style="western"><surname>Duangdee</surname><given-names>T</given-names></name></person-group> (<year>2021</year>) <source>The Marine and Estuarine Molluscs of Thailand.</source><publisher-name>Lee Kong Chian Natural History Museum National University of Singapore</publisher-name>, <publisher-loc>Singapore</publisher-loc>, <size units="page">195 pp</size>. <ext-link xlink:href="https://lkcnhm.nus.edu.sg/wp-content/uploads/sites/10/2021/01/LKCNHM-EBOOK-2021-0001.pdf" ext-link-type="uri" xlink:type="simple">https://lkcnhm.nus.edu.sg/wp-content/uploads/sites/10/2021/01/LKCNHM-EBOOK-2021-0001.pdf</ext-link></mixed-citation></ref></ref-list></tp:taxon-treatment>
