# Supplementary material for: ﻿Mid-Holocene marine faunas from the Bangkok Clay deposits in Nakhon Nayok, the Central Plain of Thailand
Source: Zookeys. 2024 May 15;1202:1–110. doi: 10.3897/zookeys.1202.119389 (PMC11112167; doi:10.3897/zookeys.1202.119389)
Supplement: XML Treatment for Placuna placenta [file zookeys.1202.119389-treatment46.xml]

<!DOCTYPE tp:taxon-treatment
  PUBLIC "-//TaxonX//DTD Taxonomic Treatment Publishing DTD v0 20100105//EN" "tax-treatment-NSO.dtd">
<tp:taxon-treatment xmlns:tp="http://www.plazi.org/taxpub"><tp:treatment-meta><kwd-group><label>Taxon classification</label><kwd>
                    <named-content content-type="kingdom">Animalia</named-content>
                  </kwd><kwd>
                    <named-content content-type="order">Pectinida</named-content>
                  </kwd><kwd>
                    <named-content content-type="family">Placunidae</named-content>
                  </kwd></kwd-group><mixed-citation publication-type="journal"><person-group><name><surname>Jirapatrasilp</surname><given-names>Parin</given-names></name><name><surname>Cuny</surname><given-names>Gilles</given-names></name><name><surname>Kocsis</surname><given-names>László</given-names></name><name><surname>Sutcharit</surname><given-names>Chirasak</given-names></name><name><surname>Ngamnisai</surname><given-names>Nom</given-names></name><name><surname>Charoentitirat</surname><given-names>Thasinee</given-names></name><name><surname>Kumpitak</surname><given-names>Satapat</given-names></name><name><surname>Suraprasit</surname><given-names>Kantapon</given-names></name></person-group><article-title>﻿Mid-Holocene marine faunas from the Bangkok Clay deposits in Nakhon Nayok, the Central Plain of Thailand</article-title><source>Zookeys</source><day>15</day><month>05</month><year>2024</year><volume>1202</volume><fpage>1</fpage><lpage>110</lpage><pub-id pub-id-type="doi">10.3897/zookeys.1202.119389</pub-id></mixed-citation></tp:treatment-meta><tp:nomenclature><label>﻿</label><tp:taxon-name>
                  <object-id xmlns:xlink="http://www.w3.org/1999/xlink" content-type="arpha" xlink:type="simple">604AFB1C-1072-59EB-A4CF-014F14112E38</object-id>
                  <tp:taxon-name-part taxon-name-part-type="genus" reg="Placuna">Placuna</tp:taxon-name-part>
                  <tp:taxon-name-part taxon-name-part-type="species" reg="placenta">placenta</tp:taxon-name-part>
                </tp:taxon-name><tp:taxon-authority>(Linnaeus, 1758)</tp:taxon-authority><xref ref-type="fig" rid="F13">Figs 13A</xref><xref ref-type="fig" rid="F14">, 14E</xref><tp:nomenclature-citation-list><tp:nomenclature-citation><tp:taxon-name>
                      <tp:taxon-name-part taxon-name-part-type="genus" reg="Anomia">Anomia</tp:taxon-name-part>
                      <tp:taxon-name-part taxon-name-part-type="species" reg="placenta">placenta</tp:taxon-name-part>
                    </tp:taxon-name><comment>Linnaeus, 1758: 703. Type locality: unknown.</comment></tp:nomenclature-citation><tp:nomenclature-citation><tp:taxon-name>
                      <tp:taxon-name-part taxon-name-part-type="genus" reg="Placuna">Placuna</tp:taxon-name-part>
                      <tp:taxon-name-part taxon-name-part-type="species" reg="placenta">placenta</tp:taxon-name-part>
                    </tp:taxon-name><comment>. <xref ref-type="bibr" rid="B156">Lynge 1909</xref>: 107–108. <xref ref-type="bibr" rid="B286">Tantanasiriwong 1979</xref>: 6. <xref ref-type="bibr" rid="B172">Morris and Purchon 1981</xref>: 324. <xref ref-type="bibr" rid="B185">Nateewathana et al. 1981</xref>: 64. <xref ref-type="bibr" rid="B199">Oliver 1992</xref>: 86, pl. 17, fig. 6a, b. <xref ref-type="bibr" rid="B25">Bosch et al. 1995</xref>: 234, fig. 1018. <xref ref-type="bibr" rid="B214">Poutiers 1998a</xref>: 218, with in-text figs. <xref ref-type="bibr" rid="B10">Aungtonya et al. 1999</xref>: 376. <xref ref-type="bibr" rid="B278">Subba Rao and Dey 2000</xref>: 230. <xref ref-type="bibr" rid="B280">Swennen et al. 2001</xref>: 46, 76, text-fig. 80, fig. 80. <xref ref-type="bibr" rid="B236">Robba et al. 2002</xref>: 77, pl. 6, fig. 10a, b. <xref ref-type="bibr" rid="B114">Hylleberg and Kilburn 2003</xref>: 169–170. <xref ref-type="bibr" rid="B237">Robba et al. 2003</xref>: table 5. <xref ref-type="bibr" rid="B63">Dharma 2005</xref>: 246, pl. 98, fig. 17. Dey and Ramakrishna 2007: 154, 197. <xref ref-type="bibr" rid="B239">Robba et al. 2007</xref>: 84 (appendix). <xref ref-type="bibr" rid="B181">Nabhitabhata 2009</xref>: 20, with in-text fig., 347. <xref ref-type="bibr" rid="B111">Huber 2010</xref>: 190, with in-text fig. <xref ref-type="bibr" rid="B249">Sanpanich 2011</xref>: table 2. <xref ref-type="bibr" rid="B112">Huber 2015</xref>: C5627. <xref ref-type="bibr" rid="B319">Yang et al. 2017</xref>: 176, fig. 681. <xref ref-type="bibr" rid="B279">Surakiatchai et al. 2018</xref>: table 6, pl. 3, fig. 8a, b. <xref ref-type="bibr" rid="B296">Tudu et al. 2018</xref>: table 1. <xref ref-type="bibr" rid="B306">Wells et al. 2021</xref>: 64.</comment></tp:nomenclature-citation><tp:nomenclature-citation><tp:taxon-name><tp:taxon-name-part taxon-name-part-type="genus" reg="Placuna">Placuna</tp:taxon-name-part> (<tp:taxon-name-part taxon-name-part-type="subgenus" reg="Placuna">Placuna</tp:taxon-name-part>) <tp:taxon-name-part taxon-name-part-type="species" reg="placenta">placenta</tp:taxon-name-part></tp:taxon-name><comment>. <xref ref-type="bibr" rid="B64">Dheeradilok et al. 1984</xref>: pl. 2, fig. 14. <xref ref-type="bibr" rid="B291">Thach 2005</xref>: 266, pl. 81, fig. 4.</comment></tp:nomenclature-citation></tp:nomenclature-citation-list></tp:nomenclature><tp:treatment-sec sec-type="material" id="SECID0EBQHK"><title>Referred material.</title><p><abbrev xmlns:xlink="http://www.w3.org/1999/xlink" xlink:title="Chulalongkorn fossil collection" id="ABBRID0EHQHK" xlink:type="simple">CUF</abbrev>-<abbrev xmlns:xlink="http://www.w3.org/1999/xlink" xlink:title="Nakhon Nayok" id="ABBRID0ELQHK" xlink:type="simple">NKNY</abbrev>-B22 (19L+18R shells; Figs <xref ref-type="fig" rid="F13">13A</xref>, <xref ref-type="fig" rid="F14">14E</xref>).</p></tp:treatment-sec><tp:treatment-sec sec-type="habitat" id="SECID0EXQHK"><title>Habitat.</title><p>Sandy mud in intertidal zones and shallow waters down to 35 m depth, in quiet waters of lagoons, protected bays, and mangrove areas, or near estuaries (<xref ref-type="bibr" rid="B214">Poutiers 1998a</xref>; <xref ref-type="bibr" rid="B291">Thach 2005</xref>; <xref ref-type="bibr" rid="B319">Yang et al. 2017</xref>).</p></tp:treatment-sec><tp:treatment-sec sec-type="distribution" id="SECID0EJRHK"><title>Distribution.</title><p>Indian Ocean; Indo-West Pacific, from Japan to Australia (<xref ref-type="bibr" rid="B112">Huber 2015</xref>). Records of fossils from the Late Miocene to Holocene in Indonesia, Japan, the Philippines, Taiwan, and Thailand (<xref ref-type="bibr" rid="B236">Robba et al. 2002</xref>; <xref ref-type="bibr" rid="B279">Surakiatchai et al. 2018</xref>).</p></tp:treatment-sec><tp:treatment-sec sec-type="Record in Thailand" id="SECID0E2RHK"><title>Record in Thailand.</title><p>Gulf of Thailand and Andaman Sea (<xref ref-type="bibr" rid="B306">Wells et al. 2021</xref>).</p></tp:treatment-sec><tp:treatment-sec sec-type="Taxonomic remarks and comparisons" id="SECID0EFSHK"><title>Taxonomic remarks and comparisons.</title><p>This species differs from its similar species, <italic><tp:taxon-name><tp:taxon-name-part taxon-name-part-type="genus" reg="Placuna">Placuna</tp:taxon-name-part><tp:taxon-name-part taxon-name-part-type="species" reg="ephippium">ephippium</tp:taxon-name-part></tp:taxon-name></italic> (Philipsson, 1788), by having an almost circular shell and a right valve bearing a hinge plate with arrowhead-shaped lamellar teeth with the posterior ridge distinctly longer than the anterior one (<xref ref-type="bibr" rid="B214">Poutiers 1998a</xref>; <xref ref-type="bibr" rid="B280">Swennen et al. 2001</xref>).</p><p>
                  <bold>Superfamily <tp:taxon-name><tp:taxon-name-part taxon-name-part-type="superfamily">Pectinoidea</tp:taxon-name-part></tp:taxon-name> Rafinesque, 1815</bold>
                </p></tp:treatment-sec><tp:treatment-sec><!--Section generated to contain objects referenced in tp:taxon-treatment.--><fig id="F13" position="float" orientation="portrait"><object-id xmlns:xlink="http://www.w3.org/1999/xlink" content-type="doi" xlink:type="simple">10.3897/zookeys.1202.119389.figure13</object-id><object-id xmlns:xlink="http://www.w3.org/1999/xlink" content-type="arpha" xlink:type="simple">4C0B40C5-AA5F-5843-90A5-C844C7D8CB30</object-id><label>Figure 13.</label><caption><p>Size comparison of bivalves and other invertebrates found in this study <bold>A</bold><italic><tp:taxon-name><tp:taxon-name-part taxon-name-part-type="genus" reg="Placuna">Placuna</tp:taxon-name-part><tp:taxon-name-part taxon-name-part-type="species" reg="placenta">placenta</tp:taxon-name-part></tp:taxon-name></italic><bold>B</bold><italic><tp:taxon-name><tp:taxon-name-part taxon-name-part-type="genus" reg="Standella">Standella</tp:taxon-name-part><tp:taxon-name-part taxon-name-part-type="species" reg="pellucida">pellucida</tp:taxon-name-part></tp:taxon-name></italic><bold>C</bold><italic><tp:taxon-name><tp:taxon-name-part taxon-name-part-type="genus" reg="Geloina">Geloina</tp:taxon-name-part><tp:taxon-name-part taxon-name-part-type="species" reg="bengalensis">bengalensis</tp:taxon-name-part></tp:taxon-name></italic><bold>D</bold><italic><tp:taxon-name><tp:taxon-name-part taxon-name-part-type="genus" reg="Anadara">Anadara</tp:taxon-name-part><tp:taxon-name-part taxon-name-part-type="species" reg="inaequivalvis">inaequivalvis</tp:taxon-name-part></tp:taxon-name></italic><bold>E</bold><italic><tp:taxon-name><tp:taxon-name-part taxon-name-part-type="genus" reg="Pegophysema">Pegophysema</tp:taxon-name-part><tp:taxon-name-part taxon-name-part-type="species" reg="bialata">bialata</tp:taxon-name-part></tp:taxon-name></italic><bold>F</bold><tp:taxon-name><tp:taxon-name-part taxon-name-part-type="genus" reg="Megabalanus">Megabalanus</tp:taxon-name-part><tp:taxon-name-part taxon-name-part-type="uncertainty-rank">cf.</tp:taxon-name-part><tp:taxon-name-part taxon-name-part-type="species" reg="tintinnabulum">tintinnabulum</tp:taxon-name-part></tp:taxon-name><bold>G</bold><italic><tp:taxon-name><tp:taxon-name-part taxon-name-part-type="genus" reg="Cultellus">Cultellus</tp:taxon-name-part><tp:taxon-name-part taxon-name-part-type="species" reg="maximus">maximus</tp:taxon-name-part></tp:taxon-name></italic><bold>H</bold><italic><tp:taxon-name><tp:taxon-name-part taxon-name-part-type="genus" reg="Lutraria">Lutraria</tp:taxon-name-part><tp:taxon-name-part taxon-name-part-type="species" reg="complanata">complanata</tp:taxon-name-part></tp:taxon-name></italic><bold>I</bold><italic><tp:taxon-name><tp:taxon-name-part taxon-name-part-type="genus" reg="Thalassina">Thalassina</tp:taxon-name-part></tp:taxon-name></italic> sp. <bold>J</bold><italic><tp:taxon-name><tp:taxon-name-part taxon-name-part-type="genus" reg="Tellinides">Tellinides</tp:taxon-name-part><tp:taxon-name-part taxon-name-part-type="species" reg="conspicuus">conspicuus</tp:taxon-name-part></tp:taxon-name></italic>.</p></caption><graphic xmlns:xlink="http://www.w3.org/1999/xlink" xlink:href="zookeys-1202-001_article-119389__-g013.jpg" position="float" orientation="portrait" xlink:type="simple" id="oo_1049902.jpg"><uri content-type="original_file" xlink:type="simple">https://binary.pensoft.net/fig/1049902</uri></graphic></fig><fig id="F14" position="float" orientation="portrait"><object-id xmlns:xlink="http://www.w3.org/1999/xlink" content-type="doi" xlink:type="simple">10.3897/zookeys.1202.119389.figure14</object-id><object-id xmlns:xlink="http://www.w3.org/1999/xlink" content-type="arpha" xlink:type="simple">A3C637C0-9D9F-5991-AD86-DCEB2D853D1F</object-id><label>Figure 14.</label><caption><p>Bivalves <bold>A</bold><italic><tp:taxon-name><tp:taxon-name-part taxon-name-part-type="genus" reg="Tegillarca">Tegillarca</tp:taxon-name-part><tp:taxon-name-part taxon-name-part-type="species" reg="nodifera">nodifera</tp:taxon-name-part></tp:taxon-name></italic><bold>B</bold><italic><tp:taxon-name><tp:taxon-name-part taxon-name-part-type="genus" reg="Estellacar">Estellacar</tp:taxon-name-part><tp:taxon-name-part taxon-name-part-type="species" reg="olivacea">olivacea</tp:taxon-name-part></tp:taxon-name></italic><bold>C</bold><italic><tp:taxon-name><tp:taxon-name-part taxon-name-part-type="genus" reg="Noetiella">Noetiella</tp:taxon-name-part><tp:taxon-name-part taxon-name-part-type="species" reg="pectunculiformis">pectunculiformis</tp:taxon-name-part></tp:taxon-name></italic><bold>D</bold><tp:taxon-name><tp:taxon-name-part taxon-name-part-type="genus" reg="Magallana">Magallana</tp:taxon-name-part><tp:taxon-name-part taxon-name-part-type="uncertainty-rank">cf.</tp:taxon-name-part><tp:taxon-name-part taxon-name-part-type="species" reg="gigas">gigas</tp:taxon-name-part></tp:taxon-name><bold>E</bold><italic><tp:taxon-name><tp:taxon-name-part taxon-name-part-type="genus" reg="Placuna">Placuna</tp:taxon-name-part><tp:taxon-name-part taxon-name-part-type="species" reg="placenta">placenta</tp:taxon-name-part></tp:taxon-name></italic><bold>F</bold><italic><tp:taxon-name><tp:taxon-name-part taxon-name-part-type="genus" reg="Volachlamys">Volachlamys</tp:taxon-name-part><tp:taxon-name-part taxon-name-part-type="species" reg="singaporina">singaporina</tp:taxon-name-part></tp:taxon-name></italic>.</p></caption><graphic xmlns:xlink="http://www.w3.org/1999/xlink" xlink:href="zookeys-1202-001_article-119389__-g014.jpg" position="float" orientation="portrait" xlink:type="simple" id="oo_1049903.jpg"><uri content-type="original_file" xlink:type="simple">https://binary.pensoft.net/fig/1049903</uri></graphic></fig></tp:treatment-sec><ref-list><ref id="B156"><mixed-citation xmlns:xlink="http://www.w3.org/1999/xlink" xlink:type="simple"><person-group><name name-style="western"><surname>Lynge</surname><given-names>H</given-names></name></person-group> (<year>1909</year>) Marine Lamellibranchia. The Danish Expedition to Siam 1899–1900. Det Kongelige Danske Videnskabernes Selskab Skrifter, Naturvidenskab og Mathematik Afdeling, Ser 7 5: 97–299. <ext-link xlink:href="https://www.biodiversitylibrary.org/part/25913" ext-link-type="uri" xlink:type="simple">https://www.biodiversitylibrary.org/part/25913</ext-link></mixed-citation></ref><ref id="B286"><mixed-citation xmlns:xlink="http://www.w3.org/1999/xlink" xlink:type="simple"><person-group><name name-style="western"><surname>Tantanasiriwong</surname><given-names>R</given-names></name></person-group> (<year>1979</year>) <article-title>A checklist of marine bivalves from Phuket Island, adjacent mainland and offshore island, western peninsular Thailand.</article-title><source>Research Bulletin - Phuket Marine Biological Center</source><volume>27</volume>: <fpage>1</fpage>–<lpage>15</lpage>.</mixed-citation></ref><ref id="B172"><mixed-citation xmlns:xlink="http://www.w3.org/1999/xlink" xlink:type="simple"><person-group><name name-style="western"><surname>Morris</surname><given-names>S</given-names></name><name name-style="western"><surname>Purchon</surname><given-names>RD</given-names></name></person-group> (<year>1981</year>) <article-title>The marine shelled <tp:taxon-name><tp:taxon-name-part taxon-name-part-type="phylum">Mollusca</tp:taxon-name-part></tp:taxon-name> of West Malaysia and Singapore part 3, <tp:taxon-name><tp:taxon-name-part taxon-name-part-type="class">Bivalvia</tp:taxon-name-part></tp:taxon-name>.</article-title><source>Journal of Molluscan Studies</source><volume>47</volume>: <fpage>322</fpage>–<lpage>327</lpage>. <ext-link xlink:href="10.1093/oxfordjournals.mollus.a065575" ext-link-type="doi" xlink:type="simple">https://doi.org/10.1093/oxfordjournals.mollus.a065575</ext-link></mixed-citation></ref><ref id="B185"><mixed-citation xmlns:xlink="http://www.w3.org/1999/xlink" xlink:type="simple"><person-group><name name-style="western"><surname>Nateewathana</surname><given-names>A</given-names></name><name name-style="western"><surname>Tantichodok</surname><given-names>P</given-names></name><name name-style="western"><surname>Bussarawich</surname><given-names>S</given-names></name><name name-style="western"><surname>Sirivejabandhu</surname><given-names>R</given-names></name></person-group> (<year>1981</year>) <article-title>Marine organisms in the Reference Collection.</article-title><source>Research Bulletin - Phuket Marine Biological Center</source><volume>28</volume>: <fpage>43</fpage>–<lpage>86</lpage>.</mixed-citation></ref><ref id="B199"><mixed-citation xmlns:xlink="http://www.w3.org/1999/xlink" xlink:type="simple"><person-group><name name-style="western"><surname>Oliver</surname><given-names>PG</given-names></name></person-group> (<year>1992</year>) <source>Bivalved seashells of the Red Sea.</source><publisher-name>National Museum of Wales</publisher-name>, <publisher-loc>Cardiff</publisher-loc>, <size units="page">330 pp</size>.</mixed-citation></ref><ref id="B25"><mixed-citation xmlns:xlink="http://www.w3.org/1999/xlink" xlink:type="simple"><person-group><name name-style="western"><surname>Bosch</surname><given-names>DT</given-names></name><name name-style="western"><surname>Dance</surname><given-names>SP</given-names></name><name name-style="western"><surname>Moolenbeek</surname><given-names>RG</given-names></name><name name-style="western"><surname>Oliver</surname><given-names>PG</given-names></name></person-group> (<year>1995</year>) <source>Seashells of Eastern Arabia.</source><publisher-name>Montivate Publsihing</publisher-name>, <publisher-loc>Dubai</publisher-loc>, <size units="page">296 pp</size>.</mixed-citation></ref><ref id="B214"><mixed-citation xmlns:xlink="http://www.w3.org/1999/xlink" xlink:type="simple"><person-group><name name-style="western"><surname>Poutiers</surname><given-names>JM</given-names></name></person-group> (<year>1998a</year>) <article-title>Bivalve (Acephala, Lamellibranchia, <tp:taxon-name><tp:taxon-name-part taxon-name-part-type="class">Pelecypoda</tp:taxon-name-part></tp:taxon-name>).</article-title> In: <person-group><name name-style="western"><surname>Carpenter</surname><given-names>KE</given-names></name><name name-style="western"><surname>Niem</surname><given-names>VH</given-names></name></person-group> (<role>Eds</role>) <issue-title>FAO Species Identification Guide for Fishery Purposes The Living Marine Resources of the Western Central Pacific Volume 1 Seaweeds, corals, bivalves and gastropods.</issue-title><source>Food and Agriculture Organization of the United Nations, Rome, Italy</source>, <fpage>123</fpage>–<lpage>362</lpage>.</mixed-citation></ref><ref id="B10"><mixed-citation xmlns:xlink="http://www.w3.org/1999/xlink" xlink:type="simple"><person-group><name name-style="western"><surname>Aungtonya</surname><given-names>C</given-names></name><name name-style="western"><surname>Thaiklang</surname><given-names>N</given-names></name><name name-style="western"><surname>Srisawan</surname><given-names>D</given-names></name></person-group> (<year>1999</year>) <article-title>Recent records of <tp:taxon-name><tp:taxon-name-part taxon-name-part-type="class">Bivalvia</tp:taxon-name-part></tp:taxon-name> in the reference collection of Phuket Marine Biological Center, Thailand.</article-title><source>Phuket Marine Biological Center Special Publication</source><volume>19</volume>: <fpage>371</fpage>–<lpage>383</lpage>.</mixed-citation></ref><ref id="B278"><mixed-citation xmlns:xlink="http://www.w3.org/1999/xlink" xlink:type="simple"><person-group><name name-style="western"><surname>Subba Rao</surname><given-names>NV</given-names></name><name name-style="western"><surname>Dey</surname><given-names>A</given-names></name></person-group> (<year>2000</year>) <article-title>Catalogue of the marine molluscs of Andaman and Nicobar Islands.</article-title><source>Records of the Zoological Survey of India, Occasional Paper</source><volume>187</volume>: <fpage>1</fpage>–<lpage>323</lpage>. <ext-link xlink:href="https://faunaofindia.nic.in/PDFVolumes/occpapers/187/index.pdf" ext-link-type="uri" xlink:type="simple">https://faunaofindia.nic.in/PDFVolumes/occpapers/187/index.pdf</ext-link></mixed-citation></ref><ref id="B280"><mixed-citation xmlns:xlink="http://www.w3.org/1999/xlink" xlink:type="simple"><person-group><name name-style="western"><surname>Swennen</surname><given-names>C</given-names></name><name name-style="western"><surname>Moolenbeek</surname><given-names>RG</given-names></name><name name-style="western"><surname>Ruttanadakul</surname><given-names>N</given-names></name><name name-style="western"><surname>Hobbelink</surname><given-names>H</given-names></name><name name-style="western"><surname>Dekker</surname><given-names>H</given-names></name><name name-style="western"><surname>Hajisamae</surname><given-names>S</given-names></name></person-group> (<year>2001</year>) <source>The Molluscs of the Southern Gulf of Thailand.</source><publisher-name>The Biodiversity Research and Training Program</publisher-name>, <publisher-loc>Bangkok</publisher-loc>, <size units="page">210 pp</size>.</mixed-citation></ref><ref id="B236"><mixed-citation xmlns:xlink="http://www.w3.org/1999/xlink" xlink:type="simple"><person-group><name name-style="western"><surname>Robba</surname><given-names>E</given-names></name><name name-style="western"><surname>Di Geronimo</surname><given-names>I</given-names></name><name name-style="western"><surname>Chaimanee</surname><given-names>N</given-names></name><name name-style="western"><surname>Negri</surname><given-names>MP</given-names></name><name name-style="western"><surname>Sanfilippo</surname><given-names>R</given-names></name></person-group> (<year>2002</year>) <article-title>Holocene and Recent shallow soft-bottom mollusks from the northern Gulf of Thailand area: <tp:taxon-name><tp:taxon-name-part taxon-name-part-type="class">Bivalvia</tp:taxon-name-part></tp:taxon-name>.</article-title><source>Bollettino Malacologico</source><volume>38</volume>: <fpage>49</fpage>–<lpage>132</lpage>.</mixed-citation></ref><ref id="B114"><mixed-citation xmlns:xlink="http://www.w3.org/1999/xlink" xlink:type="simple"><person-group><name name-style="western"><surname>Hylleberg</surname><given-names>J</given-names></name><name name-style="western"><surname>Kilburn</surname><given-names>RN</given-names></name></person-group> (<year>2003</year>) <article-title>Marine molluscs of Vietnam: annotations, voucher material, and species in need of verification.</article-title><source>Phuket Marine Biological Center Special Publication</source><volume>28</volume>: <fpage>1</fpage>–<lpage>300</lpage>.</mixed-citation></ref><ref id="B237"><mixed-citation xmlns:xlink="http://www.w3.org/1999/xlink" xlink:type="simple"><person-group><name name-style="western"><surname>Robba</surname><given-names>E</given-names></name><name name-style="western"><surname>Di Geronimo</surname><given-names>I</given-names></name><name name-style="western"><surname>Chaimanee</surname><given-names>N</given-names></name><name name-style="western"><surname>Negri</surname><given-names>M</given-names></name><name name-style="western"><surname>Sanfilippo</surname><given-names>R</given-names></name></person-group> (<year>2003</year>) <article-title>Mollusc associations of the Northern Gulf of Thailand and Holocene analogs from the Bangkok Clay.</article-title><source>Mahasarakham University Journal</source><volume>22</volume>: <fpage>191</fpage>–<lpage>213</lpage>.</mixed-citation></ref><ref id="B63"><mixed-citation xmlns:xlink="http://www.w3.org/1999/xlink" xlink:type="simple"><person-group><name name-style="western"><surname>Dharma</surname><given-names>B</given-names></name></person-group> (<year>2005</year>) <source>Recent and fossil Indonesian shells.</source><publisher-name>ConchBooks</publisher-name>, <publisher-loc>Hackenheim</publisher-loc>, <size units="page">424 pp</size>.</mixed-citation></ref><ref id="B239"><mixed-citation xmlns:xlink="http://www.w3.org/1999/xlink" xlink:type="simple"><person-group><name name-style="western"><surname>Robba</surname><given-names>E</given-names></name><name name-style="western"><surname>Di Geronimo</surname><given-names>I</given-names></name><name name-style="western"><surname>Chaimanee</surname><given-names>N</given-names></name><name name-style="western"><surname>Negri</surname><given-names>MP</given-names></name><name name-style="western"><surname>Sanfilippo</surname><given-names>R</given-names></name></person-group> (<year>2007</year>) <article-title>Holocene and recent shallow soft-bottom mollusks from the Western Gulf of Thailand: Pak Phanang Bay and additions to Phetchaburi fauna.</article-title><source>Bollettino Malacologico</source><volume>43</volume>: <fpage>1</fpage>–<lpage>98</lpage>.</mixed-citation></ref><ref id="B181"><mixed-citation xmlns:xlink="http://www.w3.org/1999/xlink" xlink:type="simple"><person-group><name name-style="western"><surname>Nabhitabhata</surname><given-names>J</given-names></name></person-group> (<year>2009</year>) <source>Checklist of <tp:taxon-name><tp:taxon-name-part taxon-name-part-type="phylum">Mollusca</tp:taxon-name-part></tp:taxon-name> Fauna in Thailand.</source><publisher-name>Office of Natural Resources and Environmental Policy and Planning</publisher-name>, <publisher-loc>Bangkok</publisher-loc>, <size units="page">576 pp</size>.</mixed-citation></ref><ref id="B111"><mixed-citation xmlns:xlink="http://www.w3.org/1999/xlink" xlink:type="simple"><person-group><name name-style="western"><surname>Huber</surname><given-names>M</given-names></name></person-group> (<year>2010</year>) <source>Compendium of bivalves. A full-color guide to 3,300 of the world’s marine bivalves. A status on <tp:taxon-name><tp:taxon-name-part taxon-name-part-type="class">Bivalvia</tp:taxon-name-part></tp:taxon-name> after 250 years of research.</source><publisher-name>ConchBooks</publisher-name>, <publisher-loc>Hackenheim</publisher-loc>, <size units="page">901 pp</size>.</mixed-citation></ref><ref id="B249"><mixed-citation xmlns:xlink="http://www.w3.org/1999/xlink" xlink:type="simple"><person-group><name name-style="western"><surname>Sanpanich</surname><given-names>K</given-names></name></person-group> (<year>2011</year>) <article-title>Marine bivalves occurring on the east coast of the Gulf of Thailand.</article-title><source>ScienceAsia</source><volume>37</volume>(<issue>3</issue>): <fpage>195</fpage>–<lpage>204</lpage>. <ext-link xlink:href="10.2306/scienceasia1513-1874.2011.37.195" ext-link-type="doi" xlink:type="simple">https://doi.org/10.2306/scienceasia1513-1874.2011.37.195</ext-link></mixed-citation></ref><ref id="B112"><mixed-citation xmlns:xlink="http://www.w3.org/1999/xlink" xlink:type="simple"><person-group><name name-style="western"><surname>Huber</surname><given-names>M</given-names></name></person-group> (<year>2015</year>) Compendium of Bivalves 2. A Full-Color Guide to the Remaining Seven Families. A Systematic Listing of 8'500 Bivalve Species and 10'500 Synonyms. ConchBooks, Hackenheim.</mixed-citation></ref><ref id="B319"><mixed-citation xmlns:xlink="http://www.w3.org/1999/xlink" xlink:type="simple"><person-group><name name-style="western"><surname>Yang</surname><given-names>W</given-names></name><name name-style="western"><surname>Cai</surname><given-names>Y</given-names></name><name name-style="western"><surname>Kuang</surname><given-names>X</given-names></name></person-group> (<year>2017</year>) <source>Color Atlas of Molluscs of the South China Sea.</source><publisher-name>China Agriculture Press</publisher-name>, <publisher-loc>Beijing</publisher-loc>, <size units="page">275 pp</size>.</mixed-citation></ref><ref id="B279"><mixed-citation xmlns:xlink="http://www.w3.org/1999/xlink" xlink:type="simple"><person-group><name name-style="western"><surname>Surakiatchai</surname><given-names>P</given-names></name><name name-style="western"><surname>Choowong</surname><given-names>M</given-names></name><name name-style="western"><surname>Charusiri</surname><given-names>P</given-names></name><name name-style="western"><surname>Charoentitirat</surname><given-names>T</given-names></name><name name-style="western"><surname>Chawchai</surname><given-names>S</given-names></name><name name-style="western"><surname>Pailoplee</surname><given-names>S</given-names></name><name name-style="western"><surname>Chabangborn</surname><given-names>A</given-names></name><name name-style="western"><surname>Phantuwongraj</surname><given-names>S</given-names></name><name name-style="western"><surname>Chutakositkanon</surname><given-names>V</given-names></name><name name-style="western"><surname>Kongsen</surname><given-names>S</given-names></name><name name-style="western"><surname>Nimnate</surname><given-names>P</given-names></name><name name-style="western"><surname>Bissen</surname><given-names>R</given-names></name></person-group> (<year>2018</year>) <article-title>Paleogeographic reconstruction and history of the sea level change at Sam Roi Yot National Park, Gulf of Thailand.</article-title><source>Tropical Natural History</source><volume>18</volume>: <fpage>112</fpage>–<lpage>134</lpage>. <ext-link xlink:href="https://li01.tci-thaijo.org/index.php/tnh/article/view/148171" ext-link-type="uri" xlink:type="simple">https://li01.tci-thaijo.org/index.php/tnh/article/view/148171</ext-link></mixed-citation></ref><ref id="B296"><mixed-citation xmlns:xlink="http://www.w3.org/1999/xlink" xlink:type="simple"><person-group><name name-style="western"><surname>Tudu</surname><given-names>PC</given-names></name><name name-style="western"><surname>Yennawar</surname><given-names>P</given-names></name><name name-style="western"><surname>Ghorai</surname><given-names>N</given-names></name><name name-style="western"><surname>Tripathy</surname><given-names>B</given-names></name><name name-style="western"><surname>Mohapatra</surname><given-names>A</given-names></name></person-group> (<year>2018</year>) <article-title>An updated checklist of marine and estuarine mollusc of Odisha coast.</article-title><source>Indian Journal of Geo-Marine Sciences</source><volume>47</volume>: <fpage>1537</fpage>–<lpage>1560</lpage>. <ext-link xlink:href="http://nopr.niscpr.res.in/handle/123456789/44778" ext-link-type="uri" xlink:type="simple">http://nopr.niscpr.res.in/handle/123456789/44778</ext-link></mixed-citation></ref><ref id="B306"><mixed-citation xmlns:xlink="http://www.w3.org/1999/xlink" xlink:type="simple"><person-group><name name-style="western"><surname>Wells</surname><given-names>FE</given-names></name><name name-style="western"><surname>Sanpanich</surname><given-names>K</given-names></name><name name-style="western"><surname>Tan</surname><given-names>SK</given-names></name><name name-style="western"><surname>Duangdee</surname><given-names>T</given-names></name></person-group> (<year>2021</year>) <source>The Marine and Estuarine Molluscs of Thailand.</source><publisher-name>Lee Kong Chian Natural History Museum National University of Singapore</publisher-name>, <publisher-loc>Singapore</publisher-loc>, <size units="page">195 pp</size>. <ext-link xlink:href="https://lkcnhm.nus.edu.sg/wp-content/uploads/sites/10/2021/01/LKCNHM-EBOOK-2021-0001.pdf" ext-link-type="uri" xlink:type="simple">https://lkcnhm.nus.edu.sg/wp-content/uploads/sites/10/2021/01/LKCNHM-EBOOK-2021-0001.pdf</ext-link></mixed-citation></ref><ref id="B64"><mixed-citation xmlns:xlink="http://www.w3.org/1999/xlink" xlink:type="simple"><person-group><name name-style="western"><surname>Dheeradilok</surname><given-names>P</given-names></name><name name-style="western"><surname>Chaimanee</surname><given-names>N</given-names></name><name name-style="western"><surname>Piccoli</surname><given-names>G</given-names></name><name name-style="western"><surname>Robba</surname><given-names>E</given-names></name></person-group> (<year>1984</year>) <article-title>On the Quaternary stratigraphy and fossls of Senanivate Housing Project area, Bangkok Metropolis.</article-title><source>Memorie di Scienze Geologiche</source><volume>36</volume>: <fpage>413</fpage>–<lpage>426</lpage>.</mixed-citation></ref><ref id="B291"><mixed-citation xmlns:xlink="http://www.w3.org/1999/xlink" xlink:type="simple"><person-group><name name-style="western"><surname>Thach</surname><given-names>NN</given-names></name></person-group> (<year>2005</year>) <source>Shells of Vietnam.</source><publisher-name>ConchBooks</publisher-name>, <publisher-loc>Hackenheim</publisher-loc>, <size units="page">338 pp</size>.</mixed-citation></ref></ref-list></tp:taxon-treatment>
