# Supplementary material for: ﻿Mid-Holocene marine faunas from the Bangkok Clay deposits in Nakhon Nayok, the Central Plain of Thailand
Source: Zookeys. 2024 May 15;1202:1–110. doi: 10.3897/zookeys.1202.119389 (PMC11112167; doi:10.3897/zookeys.1202.119389)
Supplement: XML Treatment for Volachlamys singaporina [file zookeys.1202.119389-treatment47.xml]

<!DOCTYPE tp:taxon-treatment
  PUBLIC "-//TaxonX//DTD Taxonomic Treatment Publishing DTD v0 20100105//EN" "tax-treatment-NSO.dtd">
<tp:taxon-treatment xmlns:tp="http://www.plazi.org/taxpub"><tp:treatment-meta><kwd-group><label>Taxon classification</label><kwd>
                    <named-content content-type="kingdom">Animalia</named-content>
                  </kwd><kwd>
                    <named-content content-type="order">Pectinida</named-content>
                  </kwd><kwd>
                    <named-content content-type="family">Pectinidae</named-content>
                  </kwd></kwd-group><mixed-citation publication-type="journal"><person-group><name><surname>Jirapatrasilp</surname><given-names>Parin</given-names></name><name><surname>Cuny</surname><given-names>Gilles</given-names></name><name><surname>Kocsis</surname><given-names>László</given-names></name><name><surname>Sutcharit</surname><given-names>Chirasak</given-names></name><name><surname>Ngamnisai</surname><given-names>Nom</given-names></name><name><surname>Charoentitirat</surname><given-names>Thasinee</given-names></name><name><surname>Kumpitak</surname><given-names>Satapat</given-names></name><name><surname>Suraprasit</surname><given-names>Kantapon</given-names></name></person-group><article-title>﻿Mid-Holocene marine faunas from the Bangkok Clay deposits in Nakhon Nayok, the Central Plain of Thailand</article-title><source>Zookeys</source><day>15</day><month>05</month><year>2024</year><volume>1202</volume><fpage>1</fpage><lpage>110</lpage><pub-id pub-id-type="doi">10.3897/zookeys.1202.119389</pub-id></mixed-citation></tp:treatment-meta><tp:nomenclature><label>﻿</label><tp:taxon-name>
                  <object-id xmlns:xlink="http://www.w3.org/1999/xlink" content-type="arpha" xlink:type="simple">7B0D5932-8AF5-5EF2-AF0F-0A68112D2C1A</object-id>
                  <tp:taxon-name-part taxon-name-part-type="genus" reg="Volachlamys">Volachlamys</tp:taxon-name-part>
                  <tp:taxon-name-part taxon-name-part-type="species" reg="singaporina">singaporina</tp:taxon-name-part>
                </tp:taxon-name><tp:taxon-authority>(Sowerby II, 1842)</tp:taxon-authority><xref ref-type="fig" rid="F12">Figs 12B</xref><xref ref-type="fig" rid="F14">, 14F</xref><tp:nomenclature-citation-list><tp:nomenclature-citation><tp:taxon-name>
                      <tp:taxon-name-part taxon-name-part-type="genus" reg="Pecten">Pecten</tp:taxon-name-part>
                      <tp:taxon-name-part taxon-name-part-type="species" reg="singaporinus">singaporinus</tp:taxon-name-part>
                    </tp:taxon-name><comment>Sowerby II, 1842: 74, pl. 13, fig. 55; pl. 14, fig. 71. Type locality: Singapore. <xref ref-type="bibr" rid="B156">Lynge 1909</xref>: 155.</comment></tp:nomenclature-citation><tp:nomenclature-citation><tp:taxon-name>
                      <tp:taxon-name-part taxon-name-part-type="genus" reg="Volachlamys">Volachlamys</tp:taxon-name-part>
                      <tp:taxon-name-part taxon-name-part-type="species" reg="singaporina">singaporina</tp:taxon-name-part>
                    </tp:taxon-name><comment>. <xref ref-type="bibr" rid="B243">Roussy 1991</xref>: 21. <xref ref-type="bibr" rid="B214">Poutiers 1998a</xref>: 210, with in-text figs. <xref ref-type="bibr" rid="B10">Aungtonya et al. 1999</xref>: 376. <xref ref-type="bibr" rid="B280">Swennen et al. 2001</xref>: 45, 74, fig. 70. <xref ref-type="bibr" rid="B78">Gemert 2003</xref>: 108. <xref ref-type="bibr" rid="B114">Hylleberg and Kilburn 2003</xref>: 169. <xref ref-type="bibr" rid="B63">Dharma 2005</xref>: 248, pl. 99, fig. 13a–e; 364, pl. 147, fig. 3a, b. <xref ref-type="bibr" rid="B291">Thach 2005</xref>: 263, pl. 80, fig. 13. <xref ref-type="bibr" rid="B181">Nabhitabhata 2009</xref>: 342. <xref ref-type="bibr" rid="B111">Huber 2010</xref>: 203, with in-text fig. <xref ref-type="bibr" rid="B112">Huber 2015</xref>: C6118. <xref ref-type="bibr" rid="B15">BEDO 2017a</xref>: 236, with in-text fig. <xref ref-type="bibr" rid="B319">Yang et al. 2017</xref>: 172, fig. 667. <xref ref-type="bibr" rid="B65">Dijkstra and Beu 2018</xref>: 296–298, figs 98, 100j, l, 101d, e. <xref ref-type="bibr" rid="B306">Wells et al. 2021</xref>: 67.</comment></tp:nomenclature-citation></tp:nomenclature-citation-list></tp:nomenclature><tp:treatment-sec sec-type="material" id="SECID0EGYHK"><title>Referred material.</title><p><abbrev xmlns:xlink="http://www.w3.org/1999/xlink" xlink:title="Chulalongkorn fossil collection" id="ABBRID0EMYHK" xlink:type="simple">CUF</abbrev>-<abbrev xmlns:xlink="http://www.w3.org/1999/xlink" xlink:title="Nakhon Nayok" id="ABBRID0EQYHK" xlink:type="simple">NKNY</abbrev>-B07 (32L+32R shells; Figs <xref ref-type="fig" rid="F12">12B</xref>, <xref ref-type="fig" rid="F14">14F</xref>).</p></tp:treatment-sec><tp:treatment-sec sec-type="habitat" id="SECID0E3YHK"><title>Habitat.</title><p>Byssally attached under coral boulders and rocks, on sand and sandy mud in intertidal zones down to 22 m depth (<xref ref-type="bibr" rid="B112">Huber 2015</xref>).</p></tp:treatment-sec><tp:treatment-sec sec-type="distribution" id="SECID0EGZHK"><title>Distribution.</title><p>Indo-West Pacific, from China to Australia (<xref ref-type="bibr" rid="B112">Huber 2015</xref>; <xref ref-type="bibr" rid="B65">Dijkstra and Beu 2018</xref>). Records of fossils from the Middle to Late Pliocene in Indonesia (<xref ref-type="bibr" rid="B63">Dharma 2005</xref>).</p></tp:treatment-sec><tp:treatment-sec sec-type="Record in Thailand" id="SECID0EYZHK"><title>Record in Thailand.</title><p>Gulf of Thailand and Andaman Sea (<xref ref-type="bibr" rid="B306">Wells et al. 2021</xref>).</p></tp:treatment-sec><tp:treatment-sec sec-type="Taxonomic remarks and comparisons" id="SECID0EC1HK"><title>Taxonomic remarks and comparisons.</title><p>This species differs from its similar species, <italic><tp:taxon-name><tp:taxon-name-part taxon-name-part-type="genus" reg="Volachlamys">Volachlamys</tp:taxon-name-part><tp:taxon-name-part taxon-name-part-type="species" reg="tranquebaria">tranquebaria</tp:taxon-name-part></tp:taxon-name></italic> (Gmelin, 1791) and <italic><tp:taxon-name><tp:taxon-name-part taxon-name-part-type="genus" reg="Volachlamys">V.</tp:taxon-name-part><tp:taxon-name-part taxon-name-part-type="species" reg="hirasei">hirasei</tp:taxon-name-part></tp:taxon-name></italic> (Bavay, 1904), by having square and well-defined 18–24 ribs with wider interspaces between the ribs (<xref ref-type="bibr" rid="B63">Dharma 2005</xref>; <xref ref-type="bibr" rid="B65">Dijkstra and Beu 2018</xref>). See also comprehensive taxonomic remarks in <xref ref-type="bibr" rid="B65">Dijkstra and Beu (2018)</xref></p><p>
                  <bold>Superorder <tp:taxon-name><tp:taxon-name-part taxon-name-part-type="superorder">Heteroconchia</tp:taxon-name-part></tp:taxon-name> Gray, 1854</bold>
                </p><p>
                  <bold>Order <tp:taxon-name><tp:taxon-name-part taxon-name-part-type="order">Lucinida</tp:taxon-name-part></tp:taxon-name> Gray, 1854</bold>
                </p><p>
                  <bold>Superfamily <tp:taxon-name><tp:taxon-name-part taxon-name-part-type="superfamily">Lucinoidea</tp:taxon-name-part></tp:taxon-name> J. Fleming, 1828</bold>
                </p></tp:treatment-sec><tp:treatment-sec><!--Section generated to contain objects referenced in tp:taxon-treatment.--><fig id="F12" position="float" orientation="portrait"><object-id xmlns:xlink="http://www.w3.org/1999/xlink" content-type="doi" xlink:type="simple">10.3897/zookeys.1202.119389.figure12</object-id><object-id xmlns:xlink="http://www.w3.org/1999/xlink" content-type="arpha" xlink:type="simple">14C5832D-3428-5060-A57A-E4B13D582572</object-id><label>Figure 12.</label><caption><p>Size comparison of bivalves, scaphopod and other invertebrates found in this study <bold>A</bold><italic><tp:taxon-name><tp:taxon-name-part taxon-name-part-type="genus" reg="Tegillarca">Tegillarca</tp:taxon-name-part><tp:taxon-name-part taxon-name-part-type="species" reg="nodifera">nodifera</tp:taxon-name-part></tp:taxon-name></italic><bold>B</bold><italic><tp:taxon-name><tp:taxon-name-part taxon-name-part-type="genus" reg="Volachlamys">Volachlamys</tp:taxon-name-part><tp:taxon-name-part taxon-name-part-type="species" reg="singaporina">singaporina</tp:taxon-name-part></tp:taxon-name></italic><bold>C</bold><italic><tp:taxon-name><tp:taxon-name-part taxon-name-part-type="genus" reg="Tegillarca">Tegillarca</tp:taxon-name-part><tp:taxon-name-part taxon-name-part-type="species" reg="granosa">granosa</tp:taxon-name-part></tp:taxon-name></italic><bold>D</bold><italic><tp:taxon-name><tp:taxon-name-part taxon-name-part-type="genus" reg="Noetiella">Noetiella</tp:taxon-name-part><tp:taxon-name-part taxon-name-part-type="species" reg="pectunculiformis">pectunculiformis</tp:taxon-name-part></tp:taxon-name></italic><bold>E</bold><tp:taxon-name><tp:taxon-name-part taxon-name-part-type="genus" reg="Magallana">Magallana</tp:taxon-name-part><tp:taxon-name-part taxon-name-part-type="uncertainty-rank">cf.</tp:taxon-name-part><tp:taxon-name-part taxon-name-part-type="species" reg="gigas">gigas</tp:taxon-name-part></tp:taxon-name><bold>F</bold><italic><tp:taxon-name><tp:taxon-name-part taxon-name-part-type="genus" reg="Estellacar">Estellacar</tp:taxon-name-part><tp:taxon-name-part taxon-name-part-type="species" reg="olivacea">olivacea</tp:taxon-name-part></tp:taxon-name></italic><bold>G</bold><italic><tp:taxon-name><tp:taxon-name-part taxon-name-part-type="genus" reg="Anadara">Anadara</tp:taxon-name-part><tp:taxon-name-part taxon-name-part-type="species" reg="indica">indica</tp:taxon-name-part></tp:taxon-name></italic><bold>H</bold><italic><tp:taxon-name><tp:taxon-name-part taxon-name-part-type="genus" reg="Dentalium">Dentalium</tp:taxon-name-part><tp:taxon-name-part taxon-name-part-type="species" reg="variabile">variabile</tp:taxon-name-part></tp:taxon-name></italic><bold>I</bold><italic><tp:taxon-name><tp:taxon-name-part taxon-name-part-type="genus" reg="Siliqua">Siliqua</tp:taxon-name-part><tp:taxon-name-part taxon-name-part-type="species" reg="minima">minima</tp:taxon-name-part></tp:taxon-name></italic><bold>J</bold><italic><tp:taxon-name><tp:taxon-name-part taxon-name-part-type="genus" reg="Corbula">Corbula</tp:taxon-name-part><tp:taxon-name-part taxon-name-part-type="species" reg="fortisulcata">fortisulcata</tp:taxon-name-part></tp:taxon-name></italic><bold>K</bold><italic><tp:taxon-name><tp:taxon-name-part taxon-name-part-type="genus" reg="Fistulobalanus">Fistulobalanus</tp:taxon-name-part><tp:taxon-name-part taxon-name-part-type="species" reg="kondakovi">kondakovi</tp:taxon-name-part></tp:taxon-name></italic><bold>L</bold><italic><tp:taxon-name><tp:taxon-name-part taxon-name-part-type="genus" reg="Placamen">Placamen</tp:taxon-name-part><tp:taxon-name-part taxon-name-part-type="species" reg="lamellatum">lamellatum</tp:taxon-name-part></tp:taxon-name></italic><bold>M</bold><italic><tp:taxon-name><tp:taxon-name-part taxon-name-part-type="genus" reg="Martesia">Martesia</tp:taxon-name-part><tp:taxon-name-part taxon-name-part-type="species" reg="striata">striata</tp:taxon-name-part></tp:taxon-name></italic><bold>N</bold><italic><tp:taxon-name><tp:taxon-name-part taxon-name-part-type="genus" reg="Potamocorbula">Potamocorbula</tp:taxon-name-part></tp:taxon-name></italic> sp. <bold>O</bold><italic><tp:taxon-name><tp:taxon-name-part taxon-name-part-type="genus" reg="Jupiteria">Jupiteria</tp:taxon-name-part><tp:taxon-name-part taxon-name-part-type="species" reg="puellata">puellata</tp:taxon-name-part></tp:taxon-name></italic><bold>P</bold><italic><tp:taxon-name><tp:taxon-name-part taxon-name-part-type="genus" reg="Saccella">Saccella</tp:taxon-name-part><tp:taxon-name-part taxon-name-part-type="species" reg="mauritiana">mauritiana</tp:taxon-name-part></tp:taxon-name></italic><bold>Q</bold><italic><tp:taxon-name><tp:taxon-name-part taxon-name-part-type="genus" reg="Paratapes">Paratapes</tp:taxon-name-part><tp:taxon-name-part taxon-name-part-type="species" reg="undulatus">undulatus</tp:taxon-name-part></tp:taxon-name></italic><bold>R</bold><italic><tp:taxon-name><tp:taxon-name-part taxon-name-part-type="genus" reg="Dosinia">Dosinia</tp:taxon-name-part><tp:taxon-name-part taxon-name-part-type="species" reg="dilecta">dilecta</tp:taxon-name-part></tp:taxon-name></italic><bold>S</bold><italic><tp:taxon-name><tp:taxon-name-part taxon-name-part-type="genus" reg="Joannisiella">Joannisiella</tp:taxon-name-part><tp:taxon-name-part taxon-name-part-type="species" reg="oblonga">oblonga</tp:taxon-name-part></tp:taxon-name></italic><bold>T</bold><italic><tp:taxon-name><tp:taxon-name-part taxon-name-part-type="genus" reg="Temnotrema">Temnotrema</tp:taxon-name-part><tp:taxon-name-part taxon-name-part-type="species" reg="siamense">siamense</tp:taxon-name-part></tp:taxon-name></italic><bold>U</bold><italic><tp:taxon-name><tp:taxon-name-part taxon-name-part-type="genus" reg="Pholas">Pholas</tp:taxon-name-part><tp:taxon-name-part taxon-name-part-type="species" reg="orientalis">orientalis</tp:taxon-name-part></tp:taxon-name></italic>.</p></caption><graphic xmlns:xlink="http://www.w3.org/1999/xlink" xlink:href="zookeys-1202-001_article-119389__-g012.jpg" position="float" orientation="portrait" xlink:type="simple" id="oo_1049901.jpg"><uri content-type="original_file" xlink:type="simple">https://binary.pensoft.net/fig/1049901</uri></graphic></fig><fig id="F14" position="float" orientation="portrait"><object-id xmlns:xlink="http://www.w3.org/1999/xlink" content-type="doi" xlink:type="simple">10.3897/zookeys.1202.119389.figure14</object-id><object-id xmlns:xlink="http://www.w3.org/1999/xlink" content-type="arpha" xlink:type="simple">A3C637C0-9D9F-5991-AD86-DCEB2D853D1F</object-id><label>Figure 14.</label><caption><p>Bivalves <bold>A</bold><italic><tp:taxon-name><tp:taxon-name-part taxon-name-part-type="genus" reg="Tegillarca">Tegillarca</tp:taxon-name-part><tp:taxon-name-part taxon-name-part-type="species" reg="nodifera">nodifera</tp:taxon-name-part></tp:taxon-name></italic><bold>B</bold><italic><tp:taxon-name><tp:taxon-name-part taxon-name-part-type="genus" reg="Estellacar">Estellacar</tp:taxon-name-part><tp:taxon-name-part taxon-name-part-type="species" reg="olivacea">olivacea</tp:taxon-name-part></tp:taxon-name></italic><bold>C</bold><italic><tp:taxon-name><tp:taxon-name-part taxon-name-part-type="genus" reg="Noetiella">Noetiella</tp:taxon-name-part><tp:taxon-name-part taxon-name-part-type="species" reg="pectunculiformis">pectunculiformis</tp:taxon-name-part></tp:taxon-name></italic><bold>D</bold><tp:taxon-name><tp:taxon-name-part taxon-name-part-type="genus" reg="Magallana">Magallana</tp:taxon-name-part><tp:taxon-name-part taxon-name-part-type="uncertainty-rank">cf.</tp:taxon-name-part><tp:taxon-name-part taxon-name-part-type="species" reg="gigas">gigas</tp:taxon-name-part></tp:taxon-name><bold>E</bold><italic><tp:taxon-name><tp:taxon-name-part taxon-name-part-type="genus" reg="Placuna">Placuna</tp:taxon-name-part><tp:taxon-name-part taxon-name-part-type="species" reg="placenta">placenta</tp:taxon-name-part></tp:taxon-name></italic><bold>F</bold><italic><tp:taxon-name><tp:taxon-name-part taxon-name-part-type="genus" reg="Volachlamys">Volachlamys</tp:taxon-name-part><tp:taxon-name-part taxon-name-part-type="species" reg="singaporina">singaporina</tp:taxon-name-part></tp:taxon-name></italic>.</p></caption><graphic xmlns:xlink="http://www.w3.org/1999/xlink" xlink:href="zookeys-1202-001_article-119389__-g014.jpg" position="float" orientation="portrait" xlink:type="simple" id="oo_1049903.jpg"><uri content-type="original_file" xlink:type="simple">https://binary.pensoft.net/fig/1049903</uri></graphic></fig></tp:treatment-sec><ref-list><ref id="B156"><mixed-citation xmlns:xlink="http://www.w3.org/1999/xlink" xlink:type="simple"><person-group><name name-style="western"><surname>Lynge</surname><given-names>H</given-names></name></person-group> (<year>1909</year>) Marine Lamellibranchia. The Danish Expedition to Siam 1899–1900. Det Kongelige Danske Videnskabernes Selskab Skrifter, Naturvidenskab og Mathematik Afdeling, Ser 7 5: 97–299. <ext-link xlink:href="https://www.biodiversitylibrary.org/part/25913" ext-link-type="uri" xlink:type="simple">https://www.biodiversitylibrary.org/part/25913</ext-link></mixed-citation></ref><ref id="B243"><mixed-citation xmlns:xlink="http://www.w3.org/1999/xlink" xlink:type="simple"><person-group><name name-style="western"><surname>Roussy</surname><given-names>H</given-names></name></person-group> (<year>1991</year>) Family <tp:taxon-name><tp:taxon-name-part taxon-name-part-type="family">Pectinidae</tp:taxon-name-part></tp:taxon-name> recorded – a checklist. Phuket Marine Biological Center Special Publication 9: 21.</mixed-citation></ref><ref id="B214"><mixed-citation xmlns:xlink="http://www.w3.org/1999/xlink" xlink:type="simple"><person-group><name name-style="western"><surname>Poutiers</surname><given-names>JM</given-names></name></person-group> (<year>1998a</year>) <article-title>Bivalve (Acephala, Lamellibranchia, <tp:taxon-name><tp:taxon-name-part taxon-name-part-type="class">Pelecypoda</tp:taxon-name-part></tp:taxon-name>).</article-title> In: <person-group><name name-style="western"><surname>Carpenter</surname><given-names>KE</given-names></name><name name-style="western"><surname>Niem</surname><given-names>VH</given-names></name></person-group> (<role>Eds</role>) <issue-title>FAO Species Identification Guide for Fishery Purposes The Living Marine Resources of the Western Central Pacific Volume 1 Seaweeds, corals, bivalves and gastropods.</issue-title><source>Food and Agriculture Organization of the United Nations, Rome, Italy</source>, <fpage>123</fpage>–<lpage>362</lpage>.</mixed-citation></ref><ref id="B10"><mixed-citation xmlns:xlink="http://www.w3.org/1999/xlink" xlink:type="simple"><person-group><name name-style="western"><surname>Aungtonya</surname><given-names>C</given-names></name><name name-style="western"><surname>Thaiklang</surname><given-names>N</given-names></name><name name-style="western"><surname>Srisawan</surname><given-names>D</given-names></name></person-group> (<year>1999</year>) <article-title>Recent records of <tp:taxon-name><tp:taxon-name-part taxon-name-part-type="class">Bivalvia</tp:taxon-name-part></tp:taxon-name> in the reference collection of Phuket Marine Biological Center, Thailand.</article-title><source>Phuket Marine Biological Center Special Publication</source><volume>19</volume>: <fpage>371</fpage>–<lpage>383</lpage>.</mixed-citation></ref><ref id="B280"><mixed-citation xmlns:xlink="http://www.w3.org/1999/xlink" xlink:type="simple"><person-group><name name-style="western"><surname>Swennen</surname><given-names>C</given-names></name><name name-style="western"><surname>Moolenbeek</surname><given-names>RG</given-names></name><name name-style="western"><surname>Ruttanadakul</surname><given-names>N</given-names></name><name name-style="western"><surname>Hobbelink</surname><given-names>H</given-names></name><name name-style="western"><surname>Dekker</surname><given-names>H</given-names></name><name name-style="western"><surname>Hajisamae</surname><given-names>S</given-names></name></person-group> (<year>2001</year>) <source>The Molluscs of the Southern Gulf of Thailand.</source><publisher-name>The Biodiversity Research and Training Program</publisher-name>, <publisher-loc>Bangkok</publisher-loc>, <size units="page">210 pp</size>.</mixed-citation></ref><ref id="B78"><mixed-citation xmlns:xlink="http://www.w3.org/1999/xlink" xlink:type="simple"><person-group><name name-style="western"><surname>Gemert</surname><given-names>L van</given-names></name></person-group> (<year>2003</year>) <article-title>Marine schelpen verzamelen op Ko Samui (Golf van Thailand).</article-title><source>De Kreukel</source><volume>39</volume>: <fpage>95</fpage>–<lpage>109</lpage>.</mixed-citation></ref><ref id="B114"><mixed-citation xmlns:xlink="http://www.w3.org/1999/xlink" xlink:type="simple"><person-group><name name-style="western"><surname>Hylleberg</surname><given-names>J</given-names></name><name name-style="western"><surname>Kilburn</surname><given-names>RN</given-names></name></person-group> (<year>2003</year>) <article-title>Marine molluscs of Vietnam: annotations, voucher material, and species in need of verification.</article-title><source>Phuket Marine Biological Center Special Publication</source><volume>28</volume>: <fpage>1</fpage>–<lpage>300</lpage>.</mixed-citation></ref><ref id="B63"><mixed-citation xmlns:xlink="http://www.w3.org/1999/xlink" xlink:type="simple"><person-group><name name-style="western"><surname>Dharma</surname><given-names>B</given-names></name></person-group> (<year>2005</year>) <source>Recent and fossil Indonesian shells.</source><publisher-name>ConchBooks</publisher-name>, <publisher-loc>Hackenheim</publisher-loc>, <size units="page">424 pp</size>.</mixed-citation></ref><ref id="B291"><mixed-citation xmlns:xlink="http://www.w3.org/1999/xlink" xlink:type="simple"><person-group><name name-style="western"><surname>Thach</surname><given-names>NN</given-names></name></person-group> (<year>2005</year>) <source>Shells of Vietnam.</source><publisher-name>ConchBooks</publisher-name>, <publisher-loc>Hackenheim</publisher-loc>, <size units="page">338 pp</size>.</mixed-citation></ref><ref id="B181"><mixed-citation xmlns:xlink="http://www.w3.org/1999/xlink" xlink:type="simple"><person-group><name name-style="western"><surname>Nabhitabhata</surname><given-names>J</given-names></name></person-group> (<year>2009</year>) <source>Checklist of <tp:taxon-name><tp:taxon-name-part taxon-name-part-type="phylum">Mollusca</tp:taxon-name-part></tp:taxon-name> Fauna in Thailand.</source><publisher-name>Office of Natural Resources and Environmental Policy and Planning</publisher-name>, <publisher-loc>Bangkok</publisher-loc>, <size units="page">576 pp</size>.</mixed-citation></ref><ref id="B111"><mixed-citation xmlns:xlink="http://www.w3.org/1999/xlink" xlink:type="simple"><person-group><name name-style="western"><surname>Huber</surname><given-names>M</given-names></name></person-group> (<year>2010</year>) <source>Compendium of bivalves. A full-color guide to 3,300 of the world’s marine bivalves. A status on <tp:taxon-name><tp:taxon-name-part taxon-name-part-type="class">Bivalvia</tp:taxon-name-part></tp:taxon-name> after 250 years of research.</source><publisher-name>ConchBooks</publisher-name>, <publisher-loc>Hackenheim</publisher-loc>, <size units="page">901 pp</size>.</mixed-citation></ref><ref id="B112"><mixed-citation xmlns:xlink="http://www.w3.org/1999/xlink" xlink:type="simple"><person-group><name name-style="western"><surname>Huber</surname><given-names>M</given-names></name></person-group> (<year>2015</year>) Compendium of Bivalves 2. A Full-Color Guide to the Remaining Seven Families. A Systematic Listing of 8'500 Bivalve Species and 10'500 Synonyms. ConchBooks, Hackenheim.</mixed-citation></ref><ref id="B15"><mixed-citation xmlns:xlink="http://www.w3.org/1999/xlink" xlink:type="simple">BEDO (<year>2017a</year>) <source>Marine Bivalves: Checklist of Molluscan Biodiversity in Thailand.</source><publisher-name>BEDO</publisher-name>, <publisher-loc>Bangkok</publisher-loc>, <size units="page">296 pp</size>. [in Thai]</mixed-citation></ref><ref id="B319"><mixed-citation xmlns:xlink="http://www.w3.org/1999/xlink" xlink:type="simple"><person-group><name name-style="western"><surname>Yang</surname><given-names>W</given-names></name><name name-style="western"><surname>Cai</surname><given-names>Y</given-names></name><name name-style="western"><surname>Kuang</surname><given-names>X</given-names></name></person-group> (<year>2017</year>) <source>Color Atlas of Molluscs of the South China Sea.</source><publisher-name>China Agriculture Press</publisher-name>, <publisher-loc>Beijing</publisher-loc>, <size units="page">275 pp</size>.</mixed-citation></ref><ref id="B65"><mixed-citation xmlns:xlink="http://www.w3.org/1999/xlink" xlink:type="simple"><person-group><name name-style="western"><surname>Dijkstra</surname><given-names>HH</given-names></name><name name-style="western"><surname>Beu</surname><given-names>AG</given-names></name></person-group> (<year>2018</year>) <article-title>Living scallops of Australia and adjacent waters (<tp:taxon-name><tp:taxon-name-part taxon-name-part-type="phylum">Mollusca</tp:taxon-name-part></tp:taxon-name>: <tp:taxon-name><tp:taxon-name-part taxon-name-part-type="class">Bivalvia</tp:taxon-name-part></tp:taxon-name>: <tp:taxon-name><tp:taxon-name-part taxon-name-part-type="superfamily">Pectinoidea</tp:taxon-name-part></tp:taxon-name>: <tp:taxon-name><tp:taxon-name-part taxon-name-part-type="family">Propeamussiidae</tp:taxon-name-part></tp:taxon-name>, <tp:taxon-name><tp:taxon-name-part taxon-name-part-type="family">Cyclochlamydidae</tp:taxon-name-part></tp:taxon-name> and <tp:taxon-name><tp:taxon-name-part taxon-name-part-type="family">Pectinidae</tp:taxon-name-part></tp:taxon-name>).</article-title><source>Records of the Australian Museum</source><volume>70</volume>(<issue>2</issue>): <fpage>113</fpage>–<lpage>330</lpage>. <ext-link xlink:href="10.3853/j.2201-4349.70.2018.1670" ext-link-type="doi" xlink:type="simple">https://doi.org/10.3853/j.2201-4349.70.2018.1670</ext-link></mixed-citation></ref><ref id="B306"><mixed-citation xmlns:xlink="http://www.w3.org/1999/xlink" xlink:type="simple"><person-group><name name-style="western"><surname>Wells</surname><given-names>FE</given-names></name><name name-style="western"><surname>Sanpanich</surname><given-names>K</given-names></name><name name-style="western"><surname>Tan</surname><given-names>SK</given-names></name><name name-style="western"><surname>Duangdee</surname><given-names>T</given-names></name></person-group> (<year>2021</year>) <source>The Marine and Estuarine Molluscs of Thailand.</source><publisher-name>Lee Kong Chian Natural History Museum National University of Singapore</publisher-name>, <publisher-loc>Singapore</publisher-loc>, <size units="page">195 pp</size>. <ext-link xlink:href="https://lkcnhm.nus.edu.sg/wp-content/uploads/sites/10/2021/01/LKCNHM-EBOOK-2021-0001.pdf" ext-link-type="uri" xlink:type="simple">https://lkcnhm.nus.edu.sg/wp-content/uploads/sites/10/2021/01/LKCNHM-EBOOK-2021-0001.pdf</ext-link></mixed-citation></ref></ref-list></tp:taxon-treatment>
