# Supplementary material for: ﻿Mid-Holocene marine faunas from the Bangkok Clay deposits in Nakhon Nayok, the Central Plain of Thailand
Source: Zookeys. 2024 May 15;1202:1–110. doi: 10.3897/zookeys.1202.119389 (PMC11112167; doi:10.3897/zookeys.1202.119389)
Supplement: XML Treatment for Lutraria complanata [file zookeys.1202.119389-treatment50.xml]

<!DOCTYPE tp:taxon-treatment
  PUBLIC "-//TaxonX//DTD Taxonomic Treatment Publishing DTD v0 20100105//EN" "tax-treatment-NSO.dtd">
<tp:taxon-treatment xmlns:tp="http://www.plazi.org/taxpub"><tp:treatment-meta><kwd-group><label>Taxon classification</label><kwd>
                    <named-content content-type="kingdom">Animalia</named-content>
                  </kwd><kwd>
                    <named-content content-type="order">Venerida</named-content>
                  </kwd><kwd>
                    <named-content content-type="family">Mactridae</named-content>
                  </kwd></kwd-group><mixed-citation publication-type="journal"><person-group><name><surname>Jirapatrasilp</surname><given-names>Parin</given-names></name><name><surname>Cuny</surname><given-names>Gilles</given-names></name><name><surname>Kocsis</surname><given-names>László</given-names></name><name><surname>Sutcharit</surname><given-names>Chirasak</given-names></name><name><surname>Ngamnisai</surname><given-names>Nom</given-names></name><name><surname>Charoentitirat</surname><given-names>Thasinee</given-names></name><name><surname>Kumpitak</surname><given-names>Satapat</given-names></name><name><surname>Suraprasit</surname><given-names>Kantapon</given-names></name></person-group><article-title>﻿Mid-Holocene marine faunas from the Bangkok Clay deposits in Nakhon Nayok, the Central Plain of Thailand</article-title><source>Zookeys</source><day>15</day><month>05</month><year>2024</year><volume>1202</volume><fpage>1</fpage><lpage>110</lpage><pub-id pub-id-type="doi">10.3897/zookeys.1202.119389</pub-id></mixed-citation></tp:treatment-meta><tp:nomenclature><label>﻿</label><tp:taxon-name>
                  <object-id xmlns:xlink="http://www.w3.org/1999/xlink" content-type="arpha" xlink:type="simple">2158F2C1-D81F-5DD7-AA69-8D85DCA95732</object-id>
                  <tp:taxon-name-part taxon-name-part-type="genus" reg="Lutraria">Lutraria</tp:taxon-name-part>
                  <tp:taxon-name-part taxon-name-part-type="species" reg="complanata">complanata</tp:taxon-name-part>
                </tp:taxon-name><tp:taxon-authority>(Gmelin, 1791)</tp:taxon-authority><xref ref-type="fig" rid="F13">Figs 13H</xref><xref ref-type="fig" rid="F15">, 15C</xref><tp:nomenclature-citation-list><tp:nomenclature-citation><tp:taxon-name>
                      <tp:taxon-name-part taxon-name-part-type="genus" reg="Mactra">Mactra</tp:taxon-name-part>
                      <tp:taxon-name-part taxon-name-part-type="species" reg="complanata">complanata</tp:taxon-name-part>
                    </tp:taxon-name><comment>Gmelin, 1791: 3261. Type locality: the Indian Ocean.</comment></tp:nomenclature-citation><tp:nomenclature-citation><tp:taxon-name><tp:taxon-name-part taxon-name-part-type="genus" reg="Lutraria">Lutraria</tp:taxon-name-part> (<tp:taxon-name-part taxon-name-part-type="subgenus" reg="Lutrophora">Lutrophora</tp:taxon-name-part>) <tp:taxon-name-part taxon-name-part-type="uncertainty-rank">cf.</tp:taxon-name-part> <tp:taxon-name-part taxon-name-part-type="species" reg="complanata">complanata</tp:taxon-name-part></tp:taxon-name><comment>. <xref ref-type="bibr" rid="B64">Dheeradilok et al. 1984</xref>: pl. 2, fig. 5.</comment></tp:nomenclature-citation><tp:nomenclature-citation><tp:taxon-name>
                      <tp:taxon-name-part taxon-name-part-type="genus" reg="Lutraria">Lutraria</tp:taxon-name-part>
                      <tp:taxon-name-part taxon-name-part-type="species" reg="complanata">complanata</tp:taxon-name-part>
                    </tp:taxon-name><comment>. <xref ref-type="bibr" rid="B280">Swennen et al. 2001</xref>: 47, 82, fig. 112. <xref ref-type="bibr" rid="B114">Hylleberg and Kilburn 2003</xref>: 186. <xref ref-type="bibr" rid="B319">Yang et al. 2017</xref>: 194, fig. 742. <xref ref-type="bibr" rid="B306">Wells et al. 2021</xref>: 40.</comment></tp:nomenclature-citation><tp:nomenclature-citation><tp:taxon-name><tp:taxon-name-part taxon-name-part-type="genus" reg="Lutraria">Lutraria</tp:taxon-name-part> (<tp:taxon-name-part taxon-name-part-type="subgenus" reg="Lutrophora">Lutrophora</tp:taxon-name-part>) <tp:taxon-name-part taxon-name-part-type="species" reg="complanata">complanata</tp:taxon-name-part></tp:taxon-name><comment>. <xref ref-type="bibr" rid="B236">Robba et al. 2002</xref>: 91, pl. 12, fig. 4. <xref ref-type="bibr" rid="B239">Robba et al. 2007</xref>: 86 (appendix). <xref ref-type="bibr" rid="B111">Huber 2010</xref>: 451, with in-text figs. <xref ref-type="bibr" rid="B112">Huber 2015</xref>: C21984.</comment></tp:nomenclature-citation><tp:nomenclature-citation><tp:taxon-name><tp:taxon-name-part taxon-name-part-type="genus" reg="Lutraria">Lutraria</tp:taxon-name-part> (<tp:taxon-name-part taxon-name-part-type="subgenus" reg="Goniomactra">Goniomactra</tp:taxon-name-part>) <tp:taxon-name-part taxon-name-part-type="species" reg="complanata">complanata</tp:taxon-name-part></tp:taxon-name><comment>. <xref ref-type="bibr" rid="B17">Beu 2006</xref>: 242.</comment></tp:nomenclature-citation><tp:nomenclature-citation><tp:taxon-name><tp:taxon-name-part taxon-name-part-type="genus" reg="Lutraria">Lutraria</tp:taxon-name-part> (<tp:taxon-name-part taxon-name-part-type="subgenus" reg="Lutropbora">Lutropbora</tp:taxon-name-part>) <tp:taxon-name-part taxon-name-part-type="species" reg="complanata">complanata</tp:taxon-name-part></tp:taxon-name><comment>[sic]. <xref ref-type="bibr" rid="B181">Nabhitabhata 2009</xref>: 412.</comment></tp:nomenclature-citation></tp:nomenclature-citation-list></tp:nomenclature><tp:treatment-sec sec-type="material" id="SECID0EQUAM"><title>Referred material.</title><p><abbrev xmlns:xlink="http://www.w3.org/1999/xlink" xlink:title="Chulalongkorn fossil collection" id="ABBRID0EWUAM" xlink:type="simple">CUF</abbrev>-<abbrev xmlns:xlink="http://www.w3.org/1999/xlink" xlink:title="Nakhon Nayok" id="ABBRID0E1UAM" xlink:type="simple">NKNY</abbrev>-B29 (1L+2R shells; Figs <xref ref-type="fig" rid="F13">13H</xref>, <xref ref-type="fig" rid="F15">15C</xref>).</p></tp:treatment-sec><tp:treatment-sec sec-type="habitat" id="SECID0EGVAM"><title>Habitat.</title><p>Sandy and muddy sand in subtidal zones from a depth of 8–20 m (<xref ref-type="bibr" rid="B112">Huber 2015</xref>).</p></tp:treatment-sec><tp:treatment-sec sec-type="distribution" id="SECID0EQVAM"><title>Distribution.</title><p>Indian Ocean; Indo-West Pacific, from South China to Indonesia (<xref ref-type="bibr" rid="B112">Huber 2015</xref>; <xref ref-type="bibr" rid="B319">Yang et al. 2017</xref>). Records of fossils from the Holocene in Thailand (<xref ref-type="bibr" rid="B236">Robba et al. 2002</xref>).</p></tp:treatment-sec><tp:treatment-sec sec-type="Record in Thailand" id="SECID0ECWAM"><title>Record in Thailand.</title><p>Gulf of Thailand (<xref ref-type="bibr" rid="B306">Wells et al. 2021</xref>).</p></tp:treatment-sec><tp:treatment-sec sec-type="Taxonomic remarks and comparisons" id="SECID0EMWAM"><title>Taxonomic remarks and comparisons.</title><p>This species is recognised based on the descriptions and figures in <xref ref-type="bibr" rid="B236">Robba et al. (2002)</xref> and <xref ref-type="bibr" rid="B111">Huber (2010)</xref>, specifically in having an elongate-elliptical and markedly inequilateral thin shell with arched anterior and posterior margins, and an outer surface sculptured with irregular crenulated growth lines.</p><p>
                  <bold><italic><tp:taxon-name><tp:taxon-name-part taxon-name-part-type="genus" reg="Standella">Standella</tp:taxon-name-part></tp:taxon-name></italic> Gray, 1853</bold>
                </p></tp:treatment-sec><tp:treatment-sec><!--Section generated to contain objects referenced in tp:taxon-treatment.--><fig id="F13" position="float" orientation="portrait"><object-id xmlns:xlink="http://www.w3.org/1999/xlink" content-type="doi" xlink:type="simple">10.3897/zookeys.1202.119389.figure13</object-id><object-id xmlns:xlink="http://www.w3.org/1999/xlink" content-type="arpha" xlink:type="simple">4C0B40C5-AA5F-5843-90A5-C844C7D8CB30</object-id><label>Figure 13.</label><caption><p>Size comparison of bivalves and other invertebrates found in this study <bold>A</bold><italic><tp:taxon-name><tp:taxon-name-part taxon-name-part-type="genus" reg="Placuna">Placuna</tp:taxon-name-part><tp:taxon-name-part taxon-name-part-type="species" reg="placenta">placenta</tp:taxon-name-part></tp:taxon-name></italic><bold>B</bold><italic><tp:taxon-name><tp:taxon-name-part taxon-name-part-type="genus" reg="Standella">Standella</tp:taxon-name-part><tp:taxon-name-part taxon-name-part-type="species" reg="pellucida">pellucida</tp:taxon-name-part></tp:taxon-name></italic><bold>C</bold><italic><tp:taxon-name><tp:taxon-name-part taxon-name-part-type="genus" reg="Geloina">Geloina</tp:taxon-name-part><tp:taxon-name-part taxon-name-part-type="species" reg="bengalensis">bengalensis</tp:taxon-name-part></tp:taxon-name></italic><bold>D</bold><italic><tp:taxon-name><tp:taxon-name-part taxon-name-part-type="genus" reg="Anadara">Anadara</tp:taxon-name-part><tp:taxon-name-part taxon-name-part-type="species" reg="inaequivalvis">inaequivalvis</tp:taxon-name-part></tp:taxon-name></italic><bold>E</bold><italic><tp:taxon-name><tp:taxon-name-part taxon-name-part-type="genus" reg="Pegophysema">Pegophysema</tp:taxon-name-part><tp:taxon-name-part taxon-name-part-type="species" reg="bialata">bialata</tp:taxon-name-part></tp:taxon-name></italic><bold>F</bold><tp:taxon-name><tp:taxon-name-part taxon-name-part-type="genus" reg="Megabalanus">Megabalanus</tp:taxon-name-part><tp:taxon-name-part taxon-name-part-type="uncertainty-rank">cf.</tp:taxon-name-part><tp:taxon-name-part taxon-name-part-type="species" reg="tintinnabulum">tintinnabulum</tp:taxon-name-part></tp:taxon-name><bold>G</bold><italic><tp:taxon-name><tp:taxon-name-part taxon-name-part-type="genus" reg="Cultellus">Cultellus</tp:taxon-name-part><tp:taxon-name-part taxon-name-part-type="species" reg="maximus">maximus</tp:taxon-name-part></tp:taxon-name></italic><bold>H</bold><italic><tp:taxon-name><tp:taxon-name-part taxon-name-part-type="genus" reg="Lutraria">Lutraria</tp:taxon-name-part><tp:taxon-name-part taxon-name-part-type="species" reg="complanata">complanata</tp:taxon-name-part></tp:taxon-name></italic><bold>I</bold><italic><tp:taxon-name><tp:taxon-name-part taxon-name-part-type="genus" reg="Thalassina">Thalassina</tp:taxon-name-part></tp:taxon-name></italic> sp. <bold>J</bold><italic><tp:taxon-name><tp:taxon-name-part taxon-name-part-type="genus" reg="Tellinides">Tellinides</tp:taxon-name-part><tp:taxon-name-part taxon-name-part-type="species" reg="conspicuus">conspicuus</tp:taxon-name-part></tp:taxon-name></italic>.</p></caption><graphic xmlns:xlink="http://www.w3.org/1999/xlink" xlink:href="zookeys-1202-001_article-119389__-g013.jpg" position="float" orientation="portrait" xlink:type="simple" id="oo_1049902.jpg"><uri content-type="original_file" xlink:type="simple">https://binary.pensoft.net/fig/1049902</uri></graphic></fig><fig id="F15" position="float" orientation="portrait"><object-id xmlns:xlink="http://www.w3.org/1999/xlink" content-type="doi" xlink:type="simple">10.3897/zookeys.1202.119389.figure15</object-id><object-id xmlns:xlink="http://www.w3.org/1999/xlink" content-type="arpha" xlink:type="simple">37F1EFD6-0E35-5018-9264-3ACCEA367A8C</object-id><label>Figure 15.</label><caption><p>Bivalves <bold>A</bold><italic><tp:taxon-name><tp:taxon-name-part taxon-name-part-type="genus" reg="Pegophysema">Pegophysema</tp:taxon-name-part><tp:taxon-name-part taxon-name-part-type="species" reg="bialata">bialata</tp:taxon-name-part></tp:taxon-name></italic><bold>B</bold><italic><tp:taxon-name><tp:taxon-name-part taxon-name-part-type="genus" reg="Geloina">Geloina</tp:taxon-name-part><tp:taxon-name-part taxon-name-part-type="species" reg="bengalensis">bengalensis</tp:taxon-name-part></tp:taxon-name></italic><bold>C</bold><italic><tp:taxon-name><tp:taxon-name-part taxon-name-part-type="genus" reg="Lutraria">Lutraria</tp:taxon-name-part><tp:taxon-name-part taxon-name-part-type="species" reg="complanata">complanata</tp:taxon-name-part></tp:taxon-name></italic><bold>D</bold><italic><tp:taxon-name><tp:taxon-name-part taxon-name-part-type="genus" reg="Standella">Standella</tp:taxon-name-part><tp:taxon-name-part taxon-name-part-type="species" reg="pellucida">pellucida</tp:taxon-name-part></tp:taxon-name></italic><bold>E</bold><italic><tp:taxon-name><tp:taxon-name-part taxon-name-part-type="genus" reg="Tellinides">Tellinides</tp:taxon-name-part><tp:taxon-name-part taxon-name-part-type="species" reg="conspicuus">conspicuus</tp:taxon-name-part></tp:taxon-name></italic><bold>F</bold><italic><tp:taxon-name><tp:taxon-name-part taxon-name-part-type="genus" reg="Joannisiella">Joannisiella</tp:taxon-name-part><tp:taxon-name-part taxon-name-part-type="species" reg="oblonga">oblonga</tp:taxon-name-part></tp:taxon-name></italic>.</p></caption><graphic xmlns:xlink="http://www.w3.org/1999/xlink" xlink:href="zookeys-1202-001_article-119389__-g015.jpg" position="float" orientation="portrait" xlink:type="simple" id="oo_1049904.jpg"><uri content-type="original_file" xlink:type="simple">https://binary.pensoft.net/fig/1049904</uri></graphic></fig></tp:treatment-sec><ref-list><ref id="B64"><mixed-citation xmlns:xlink="http://www.w3.org/1999/xlink" xlink:type="simple"><person-group><name name-style="western"><surname>Dheeradilok</surname><given-names>P</given-names></name><name name-style="western"><surname>Chaimanee</surname><given-names>N</given-names></name><name name-style="western"><surname>Piccoli</surname><given-names>G</given-names></name><name name-style="western"><surname>Robba</surname><given-names>E</given-names></name></person-group> (<year>1984</year>) <article-title>On the Quaternary stratigraphy and fossls of Senanivate Housing Project area, Bangkok Metropolis.</article-title><source>Memorie di Scienze Geologiche</source><volume>36</volume>: <fpage>413</fpage>–<lpage>426</lpage>.</mixed-citation></ref><ref id="B280"><mixed-citation xmlns:xlink="http://www.w3.org/1999/xlink" xlink:type="simple"><person-group><name name-style="western"><surname>Swennen</surname><given-names>C</given-names></name><name name-style="western"><surname>Moolenbeek</surname><given-names>RG</given-names></name><name name-style="western"><surname>Ruttanadakul</surname><given-names>N</given-names></name><name name-style="western"><surname>Hobbelink</surname><given-names>H</given-names></name><name name-style="western"><surname>Dekker</surname><given-names>H</given-names></name><name name-style="western"><surname>Hajisamae</surname><given-names>S</given-names></name></person-group> (<year>2001</year>) <source>The Molluscs of the Southern Gulf of Thailand.</source><publisher-name>The Biodiversity Research and Training Program</publisher-name>, <publisher-loc>Bangkok</publisher-loc>, <size units="page">210 pp</size>.</mixed-citation></ref><ref id="B114"><mixed-citation xmlns:xlink="http://www.w3.org/1999/xlink" xlink:type="simple"><person-group><name name-style="western"><surname>Hylleberg</surname><given-names>J</given-names></name><name name-style="western"><surname>Kilburn</surname><given-names>RN</given-names></name></person-group> (<year>2003</year>) <article-title>Marine molluscs of Vietnam: annotations, voucher material, and species in need of verification.</article-title><source>Phuket Marine Biological Center Special Publication</source><volume>28</volume>: <fpage>1</fpage>–<lpage>300</lpage>.</mixed-citation></ref><ref id="B319"><mixed-citation xmlns:xlink="http://www.w3.org/1999/xlink" xlink:type="simple"><person-group><name name-style="western"><surname>Yang</surname><given-names>W</given-names></name><name name-style="western"><surname>Cai</surname><given-names>Y</given-names></name><name name-style="western"><surname>Kuang</surname><given-names>X</given-names></name></person-group> (<year>2017</year>) <source>Color Atlas of Molluscs of the South China Sea.</source><publisher-name>China Agriculture Press</publisher-name>, <publisher-loc>Beijing</publisher-loc>, <size units="page">275 pp</size>.</mixed-citation></ref><ref id="B306"><mixed-citation xmlns:xlink="http://www.w3.org/1999/xlink" xlink:type="simple"><person-group><name name-style="western"><surname>Wells</surname><given-names>FE</given-names></name><name name-style="western"><surname>Sanpanich</surname><given-names>K</given-names></name><name name-style="western"><surname>Tan</surname><given-names>SK</given-names></name><name name-style="western"><surname>Duangdee</surname><given-names>T</given-names></name></person-group> (<year>2021</year>) <source>The Marine and Estuarine Molluscs of Thailand.</source><publisher-name>Lee Kong Chian Natural History Museum National University of Singapore</publisher-name>, <publisher-loc>Singapore</publisher-loc>, <size units="page">195 pp</size>. <ext-link xlink:href="https://lkcnhm.nus.edu.sg/wp-content/uploads/sites/10/2021/01/LKCNHM-EBOOK-2021-0001.pdf" ext-link-type="uri" xlink:type="simple">https://lkcnhm.nus.edu.sg/wp-content/uploads/sites/10/2021/01/LKCNHM-EBOOK-2021-0001.pdf</ext-link></mixed-citation></ref><ref id="B236"><mixed-citation xmlns:xlink="http://www.w3.org/1999/xlink" xlink:type="simple"><person-group><name name-style="western"><surname>Robba</surname><given-names>E</given-names></name><name name-style="western"><surname>Di Geronimo</surname><given-names>I</given-names></name><name name-style="western"><surname>Chaimanee</surname><given-names>N</given-names></name><name name-style="western"><surname>Negri</surname><given-names>MP</given-names></name><name name-style="western"><surname>Sanfilippo</surname><given-names>R</given-names></name></person-group> (<year>2002</year>) <article-title>Holocene and Recent shallow soft-bottom mollusks from the northern Gulf of Thailand area: <tp:taxon-name><tp:taxon-name-part taxon-name-part-type="class">Bivalvia</tp:taxon-name-part></tp:taxon-name>.</article-title><source>Bollettino Malacologico</source><volume>38</volume>: <fpage>49</fpage>–<lpage>132</lpage>.</mixed-citation></ref><ref id="B239"><mixed-citation xmlns:xlink="http://www.w3.org/1999/xlink" xlink:type="simple"><person-group><name name-style="western"><surname>Robba</surname><given-names>E</given-names></name><name name-style="western"><surname>Di Geronimo</surname><given-names>I</given-names></name><name name-style="western"><surname>Chaimanee</surname><given-names>N</given-names></name><name name-style="western"><surname>Negri</surname><given-names>MP</given-names></name><name name-style="western"><surname>Sanfilippo</surname><given-names>R</given-names></name></person-group> (<year>2007</year>) <article-title>Holocene and recent shallow soft-bottom mollusks from the Western Gulf of Thailand: Pak Phanang Bay and additions to Phetchaburi fauna.</article-title><source>Bollettino Malacologico</source><volume>43</volume>: <fpage>1</fpage>–<lpage>98</lpage>.</mixed-citation></ref><ref id="B111"><mixed-citation xmlns:xlink="http://www.w3.org/1999/xlink" xlink:type="simple"><person-group><name name-style="western"><surname>Huber</surname><given-names>M</given-names></name></person-group> (<year>2010</year>) <source>Compendium of bivalves. A full-color guide to 3,300 of the world’s marine bivalves. A status on <tp:taxon-name><tp:taxon-name-part taxon-name-part-type="class">Bivalvia</tp:taxon-name-part></tp:taxon-name> after 250 years of research.</source><publisher-name>ConchBooks</publisher-name>, <publisher-loc>Hackenheim</publisher-loc>, <size units="page">901 pp</size>.</mixed-citation></ref><ref id="B112"><mixed-citation xmlns:xlink="http://www.w3.org/1999/xlink" xlink:type="simple"><person-group><name name-style="western"><surname>Huber</surname><given-names>M</given-names></name></person-group> (<year>2015</year>) Compendium of Bivalves 2. A Full-Color Guide to the Remaining Seven Families. A Systematic Listing of 8'500 Bivalve Species and 10'500 Synonyms. ConchBooks, Hackenheim.</mixed-citation></ref><ref id="B17"><mixed-citation xmlns:xlink="http://www.w3.org/1999/xlink" xlink:type="simple"><person-group><name name-style="western"><surname>Beu</surname><given-names>AG</given-names></name></person-group> (<year>2006</year>) <article-title>Marine <tp:taxon-name><tp:taxon-name-part taxon-name-part-type="phylum">Mollusca</tp:taxon-name-part></tp:taxon-name> of oxygen isotope stages of the last 2 million years in New Zealand. Part 2. Biostratigraphically useful and new Pliocene to recent bivalves.</article-title><source>Journal of the Royal Society of New Zealand</source><volume>36</volume>(<issue>4</issue>): <fpage>151</fpage>–<lpage>338</lpage>. <ext-link xlink:href="10.1080/03014223.2006.9517808" ext-link-type="doi" xlink:type="simple">https://doi.org/10.1080/03014223.2006.9517808</ext-link></mixed-citation></ref><ref id="B181"><mixed-citation xmlns:xlink="http://www.w3.org/1999/xlink" xlink:type="simple"><person-group><name name-style="western"><surname>Nabhitabhata</surname><given-names>J</given-names></name></person-group> (<year>2009</year>) <source>Checklist of <tp:taxon-name><tp:taxon-name-part taxon-name-part-type="phylum">Mollusca</tp:taxon-name-part></tp:taxon-name> Fauna in Thailand.</source><publisher-name>Office of Natural Resources and Environmental Policy and Planning</publisher-name>, <publisher-loc>Bangkok</publisher-loc>, <size units="page">576 pp</size>.</mixed-citation></ref></ref-list></tp:taxon-treatment>
