# Supplementary material for: ﻿Mid-Holocene marine faunas from the Bangkok Clay deposits in Nakhon Nayok, the Central Plain of Thailand
Source: Zookeys. 2024 May 15;1202:1–110. doi: 10.3897/zookeys.1202.119389 (PMC11112167; doi:10.3897/zookeys.1202.119389)
Supplement: XML Treatment for Thalassina [file zookeys.1202.119389-treatment65.xml]

<!DOCTYPE tp:taxon-treatment
  PUBLIC "-//TaxonX//DTD Taxonomic Treatment Publishing DTD v0 20100105//EN" "tax-treatment-NSO.dtd">
<tp:taxon-treatment xmlns:tp="http://www.plazi.org/taxpub"><tp:treatment-meta><kwd-group><label>Taxon classification</label><kwd>
                    <named-content content-type="kingdom">Animalia</named-content>
                  </kwd><kwd>
                    <named-content content-type="order">Decapoda</named-content>
                  </kwd><kwd>
                    <named-content content-type="family">Thalassinidae</named-content>
                  </kwd></kwd-group><mixed-citation publication-type="journal"><person-group><name><surname>Jirapatrasilp</surname><given-names>Parin</given-names></name><name><surname>Cuny</surname><given-names>Gilles</given-names></name><name><surname>Kocsis</surname><given-names>László</given-names></name><name><surname>Sutcharit</surname><given-names>Chirasak</given-names></name><name><surname>Ngamnisai</surname><given-names>Nom</given-names></name><name><surname>Charoentitirat</surname><given-names>Thasinee</given-names></name><name><surname>Kumpitak</surname><given-names>Satapat</given-names></name><name><surname>Suraprasit</surname><given-names>Kantapon</given-names></name></person-group><article-title>﻿Mid-Holocene marine faunas from the Bangkok Clay deposits in Nakhon Nayok, the Central Plain of Thailand</article-title><source>Zookeys</source><day>15</day><month>05</month><year>2024</year><volume>1202</volume><fpage>1</fpage><lpage>110</lpage><pub-id pub-id-type="doi">10.3897/zookeys.1202.119389</pub-id></mixed-citation></tp:treatment-meta><tp:nomenclature><label>﻿</label><tp:taxon-name>
                  <object-id xmlns:xlink="http://www.w3.org/1999/xlink" content-type="arpha" xlink:type="simple">69AD01A2-762F-5798-82F7-8EAEDD689F08</object-id>
                  <tp:taxon-name-part taxon-name-part-type="genus" reg="Thalassina">Thalassina</tp:taxon-name-part>
                </tp:taxon-name><tp:taxon-authority>sp.</tp:taxon-authority><xref ref-type="fig" rid="F13">Figs 13I</xref><xref ref-type="fig" rid="F17">, 17D</xref></tp:nomenclature><tp:treatment-sec sec-type="material" id="SECID0EZTEM"><title>Referred material.</title><p><abbrev xmlns:xlink="http://www.w3.org/1999/xlink" xlink:title="Chulalongkorn fossil collection" id="ABBRID0E6TEM" xlink:type="simple">CUF</abbrev>-<abbrev xmlns:xlink="http://www.w3.org/1999/xlink" xlink:title="Nakhon Nayok" id="ABBRID0EDUEM" xlink:type="simple">NKNY</abbrev>-O09 (130 pieces; Figs <xref ref-type="fig" rid="F13">13I</xref>, <xref ref-type="fig" rid="F17">17D</xref>).</p></tp:treatment-sec><tp:treatment-sec sec-type="habitat" id="SECID0EPUEM"><title>Habitat.</title><p>Littoral and sublittoral zones, mangrove swamps and forests, and edges of estuaries (<xref ref-type="bibr" rid="B191">Ngoc-Ho and de Saint Laurent 2009</xref>).</p></tp:treatment-sec><tp:treatment-sec sec-type="distribution" id="SECID0EZUEM"><title>Distribution.</title><p>Indo-West Pacific, from Japan to Australia (<xref ref-type="bibr" rid="B115">Hyžný and de Angeli 2022</xref>). Records of fossils from the Miocene to Holocene in Indo-West Pacific, and from the Oligocene in Italy (<xref ref-type="bibr" rid="B115">Hyžný and de Angeli 2022</xref>).</p></tp:treatment-sec><tp:treatment-sec sec-type="Taxonomic remarks and comparisons" id="SECID0EHVEM"><title>Taxonomic remarks and comparisons.</title><p>These specimens are assigned to <italic><tp:taxon-name><tp:taxon-name-part taxon-name-part-type="genus" reg="Thalassina">Thalassina</tp:taxon-name-part></tp:taxon-name></italic> based on descriptions in <xref ref-type="bibr" rid="B191">Ngoc-Ho and de Saint Laurent (2009)</xref>, <xref ref-type="bibr" rid="B246">Sakai and Türkay (2012)</xref>, and <xref ref-type="bibr" rid="B115">Hyžný and de Angeli (2022)</xref>, specifically in having a subchelate pereiopod 1 with its propodus having dorsomesially tuberculated or spinuous carinae. There is a total of 13 species within this genus (<xref ref-type="bibr" rid="B115">Hyžný and de Angeli 2022</xref>), in which three species, <italic><tp:taxon-name><tp:taxon-name-part taxon-name-part-type="genus" reg="Thalassina">T.</tp:taxon-name-part><tp:taxon-name-part taxon-name-part-type="species" reg="anomala">anomala</tp:taxon-name-part></tp:taxon-name></italic> (Herbst, 1804), <italic><tp:taxon-name><tp:taxon-name-part taxon-name-part-type="genus" reg="Thalassina">T.</tp:taxon-name-part><tp:taxon-name-part taxon-name-part-type="species" reg="gracilis">gracilis</tp:taxon-name-part></tp:taxon-name></italic> Dana, 1852, and <italic><tp:taxon-name><tp:taxon-name-part taxon-name-part-type="genus" reg="Thalassina">T.</tp:taxon-name-part><tp:taxon-name-part taxon-name-part-type="species" reg="squamifera">squamifera</tp:taxon-name-part></tp:taxon-name></italic> De Man, 1915, are recorded from Thailand (<xref ref-type="bibr" rid="B191">Ngoc-Ho and de Saint Laurent 2009</xref>; <xref ref-type="bibr" rid="B246">Sakai and Türkay 2012</xref>) (but see the comment on the record of <italic><tp:taxon-name><tp:taxon-name-part taxon-name-part-type="genus" reg="Thalassina">T.</tp:taxon-name-part><tp:taxon-name-part taxon-name-part-type="species" reg="squamifera">squamifera</tp:taxon-name-part></tp:taxon-name></italic> in Thailand in <xref ref-type="bibr" rid="B170">Moh et al. (2013)</xref>). However, the pereiopod 1 observed in our specimens is shorter and has a more quadrate shape. The dactylus that has a hooked tip is nearly as long as the fixed finger, suggesting an as yet unidentified species.</p><p>﻿<bold>Class <tp:taxon-name><tp:taxon-name-part taxon-name-part-type="subclass">Thecostraca</tp:taxon-name-part></tp:taxon-name> Gruvel, 1905</bold></p><p>
                  <bold>Subclass <tp:taxon-name><tp:taxon-name-part taxon-name-part-type="infraclass">Cirripedia</tp:taxon-name-part></tp:taxon-name> Burmeister, 1834</bold>
                </p><p>
                  <bold>Order <tp:taxon-name><tp:taxon-name-part taxon-name-part-type="suborder">Balanomorpha</tp:taxon-name-part></tp:taxon-name> Pilsbry, 1916</bold>
                </p></tp:treatment-sec><tp:treatment-sec><!--Section generated to contain objects referenced in tp:taxon-treatment.--><fig id="F13" position="float" orientation="portrait"><object-id xmlns:xlink="http://www.w3.org/1999/xlink" content-type="doi" xlink:type="simple">10.3897/zookeys.1202.119389.figure13</object-id><object-id xmlns:xlink="http://www.w3.org/1999/xlink" content-type="arpha" xlink:type="simple">4C0B40C5-AA5F-5843-90A5-C844C7D8CB30</object-id><label>Figure 13.</label><caption><p>Size comparison of bivalves and other invertebrates found in this study <bold>A</bold><italic><tp:taxon-name><tp:taxon-name-part taxon-name-part-type="genus" reg="Placuna">Placuna</tp:taxon-name-part><tp:taxon-name-part taxon-name-part-type="species" reg="placenta">placenta</tp:taxon-name-part></tp:taxon-name></italic><bold>B</bold><italic><tp:taxon-name><tp:taxon-name-part taxon-name-part-type="genus" reg="Standella">Standella</tp:taxon-name-part><tp:taxon-name-part taxon-name-part-type="species" reg="pellucida">pellucida</tp:taxon-name-part></tp:taxon-name></italic><bold>C</bold><italic><tp:taxon-name><tp:taxon-name-part taxon-name-part-type="genus" reg="Geloina">Geloina</tp:taxon-name-part><tp:taxon-name-part taxon-name-part-type="species" reg="bengalensis">bengalensis</tp:taxon-name-part></tp:taxon-name></italic><bold>D</bold><italic><tp:taxon-name><tp:taxon-name-part taxon-name-part-type="genus" reg="Anadara">Anadara</tp:taxon-name-part><tp:taxon-name-part taxon-name-part-type="species" reg="inaequivalvis">inaequivalvis</tp:taxon-name-part></tp:taxon-name></italic><bold>E</bold><italic><tp:taxon-name><tp:taxon-name-part taxon-name-part-type="genus" reg="Pegophysema">Pegophysema</tp:taxon-name-part><tp:taxon-name-part taxon-name-part-type="species" reg="bialata">bialata</tp:taxon-name-part></tp:taxon-name></italic><bold>F</bold><tp:taxon-name><tp:taxon-name-part taxon-name-part-type="genus" reg="Megabalanus">Megabalanus</tp:taxon-name-part><tp:taxon-name-part taxon-name-part-type="uncertainty-rank">cf.</tp:taxon-name-part><tp:taxon-name-part taxon-name-part-type="species" reg="tintinnabulum">tintinnabulum</tp:taxon-name-part></tp:taxon-name><bold>G</bold><italic><tp:taxon-name><tp:taxon-name-part taxon-name-part-type="genus" reg="Cultellus">Cultellus</tp:taxon-name-part><tp:taxon-name-part taxon-name-part-type="species" reg="maximus">maximus</tp:taxon-name-part></tp:taxon-name></italic><bold>H</bold><italic><tp:taxon-name><tp:taxon-name-part taxon-name-part-type="genus" reg="Lutraria">Lutraria</tp:taxon-name-part><tp:taxon-name-part taxon-name-part-type="species" reg="complanata">complanata</tp:taxon-name-part></tp:taxon-name></italic><bold>I</bold><italic><tp:taxon-name><tp:taxon-name-part taxon-name-part-type="genus" reg="Thalassina">Thalassina</tp:taxon-name-part></tp:taxon-name></italic> sp. <bold>J</bold><italic><tp:taxon-name><tp:taxon-name-part taxon-name-part-type="genus" reg="Tellinides">Tellinides</tp:taxon-name-part><tp:taxon-name-part taxon-name-part-type="species" reg="conspicuus">conspicuus</tp:taxon-name-part></tp:taxon-name></italic>.</p></caption><graphic xmlns:xlink="http://www.w3.org/1999/xlink" xlink:href="zookeys-1202-001_article-119389__-g013.jpg" position="float" orientation="portrait" xlink:type="simple" id="oo_1049902.jpg"><uri content-type="original_file" xlink:type="simple">https://binary.pensoft.net/fig/1049902</uri></graphic></fig><fig id="F17" position="float" orientation="portrait"><object-id xmlns:xlink="http://www.w3.org/1999/xlink" content-type="doi" xlink:type="simple">10.3897/zookeys.1202.119389.figure17</object-id><object-id xmlns:xlink="http://www.w3.org/1999/xlink" content-type="arpha" xlink:type="simple">FE38908A-07EB-5D4E-9331-B6E4E4F3A585</object-id><label>Figure 17.</label><caption><p>Bivalves and other invertebrates <bold>A</bold><italic><tp:taxon-name><tp:taxon-name-part taxon-name-part-type="genus" reg="Cultellus">Cultellus</tp:taxon-name-part><tp:taxon-name-part taxon-name-part-type="species" reg="maximus">maximus</tp:taxon-name-part></tp:taxon-name></italic><bold>B</bold><italic><tp:taxon-name><tp:taxon-name-part taxon-name-part-type="genus" reg="Siliqua">Siliqua</tp:taxon-name-part><tp:taxon-name-part taxon-name-part-type="species" reg="minima">minima</tp:taxon-name-part></tp:taxon-name></italic><bold>C</bold><italic><tp:taxon-name><tp:taxon-name-part taxon-name-part-type="genus" reg="Dentalium">Dentalium</tp:taxon-name-part><tp:taxon-name-part taxon-name-part-type="species" reg="variabile">variabile</tp:taxon-name-part></tp:taxon-name></italic><bold>D</bold><italic><tp:taxon-name><tp:taxon-name-part taxon-name-part-type="genus" reg="Thalassina">Thalassina</tp:taxon-name-part></tp:taxon-name></italic> sp. <bold>E</bold><italic><tp:taxon-name><tp:taxon-name-part taxon-name-part-type="genus" reg="Fistulobalanus">Fistulobalanus</tp:taxon-name-part><tp:taxon-name-part taxon-name-part-type="species" reg="kondakovi">kondakovi</tp:taxon-name-part></tp:taxon-name></italic><bold>F</bold><tp:taxon-name><tp:taxon-name-part taxon-name-part-type="genus" reg="Megabalanus">Megabalanus</tp:taxon-name-part><tp:taxon-name-part taxon-name-part-type="uncertainty-rank">cf.</tp:taxon-name-part><tp:taxon-name-part taxon-name-part-type="species" reg="tintinnabulum">tintinnabulum</tp:taxon-name-part></tp:taxon-name><bold>G</bold><italic><tp:taxon-name><tp:taxon-name-part taxon-name-part-type="genus" reg="Temnotrema">Temnotrema</tp:taxon-name-part><tp:taxon-name-part taxon-name-part-type="species" reg="siamense">siamense</tp:taxon-name-part></tp:taxon-name></italic>.</p></caption><graphic xmlns:xlink="http://www.w3.org/1999/xlink" xlink:href="zookeys-1202-001_article-119389__-g017.jpg" position="float" orientation="portrait" xlink:type="simple" id="oo_1049906.jpg"><uri content-type="original_file" xlink:type="simple">https://binary.pensoft.net/fig/1049906</uri></graphic></fig></tp:treatment-sec><ref-list><ref id="B191"><mixed-citation xmlns:xlink="http://www.w3.org/1999/xlink" xlink:type="simple"><person-group><name name-style="western"><surname>Ngoc-Ho</surname><given-names>N</given-names></name><name name-style="western"><surname>de Saint Laurent</surname><given-names>M</given-names></name></person-group> (<year>2009</year>) The genus <italic><tp:taxon-name><tp:taxon-name-part taxon-name-part-type="genus">Thalassina</tp:taxon-name-part></tp:taxon-name></italic> Latreille, 1806 (<tp:taxon-name><tp:taxon-name-part taxon-name-part-type="subphylum">Crustacea</tp:taxon-name-part></tp:taxon-name>: <tp:taxon-name><tp:taxon-name-part taxon-name-part-type="infraorder">Thalassinidea</tp:taxon-name-part></tp:taxon-name>: <tp:taxon-name><tp:taxon-name-part taxon-name-part-type="family">Thalassinidae</tp:taxon-name-part></tp:taxon-name>). The Raffles Bulletin of Zoology (Supplement No. 20): 121–158. <ext-link xlink:href="https://lkcnhm.nus.edu.sg/app/uploads/2017/04/s20rbz121-158.pdf" ext-link-type="uri" xlink:type="simple">https://lkcnhm.nus.edu.sg/app/uploads/2017/04/s20rbz121-158.pdf</ext-link></mixed-citation></ref><ref id="B115"><mixed-citation xmlns:xlink="http://www.w3.org/1999/xlink" xlink:type="simple"><person-group><name name-style="western"><surname>Hyžný</surname><given-names>M</given-names></name><name name-style="western"><surname>de Angeli</surname><given-names>A</given-names></name></person-group> (<year>2022</year>) <article-title>Mud lobster <italic><tp:taxon-name><tp:taxon-name-part taxon-name-part-type="genus">Thalassina</tp:taxon-name-part></tp:taxon-name></italic> Latreille, 1806 (<tp:taxon-name><tp:taxon-name-part taxon-name-part-type="order">Decapoda</tp:taxon-name-part></tp:taxon-name>: <tp:taxon-name><tp:taxon-name-part taxon-name-part-type="infraorder">Gebiidea</tp:taxon-name-part></tp:taxon-name>: <tp:taxon-name><tp:taxon-name-part taxon-name-part-type="family">Thalassinidae</tp:taxon-name-part></tp:taxon-name>), its Cenozoic occurrences in Italy and palaeobiogeography.</article-title><source>Geodiversitas</source><volume>44</volume>(<issue>13</issue>): <fpage>417</fpage>–<lpage>425</lpage>. <ext-link xlink:href="10.5252/geodiversitas2022v44a13" ext-link-type="doi" xlink:type="simple">https://doi.org/10.5252/geodiversitas2022v44a13</ext-link></mixed-citation></ref><ref id="B246"><mixed-citation xmlns:xlink="http://www.w3.org/1999/xlink" xlink:type="simple"><person-group><name name-style="western"><surname>Sakai</surname><given-names>K</given-names></name><name name-style="western"><surname>Türkay</surname><given-names>M</given-names></name></person-group> (<year>2012</year>) <article-title>A review of the species of the genus <italic><tp:taxon-name><tp:taxon-name-part taxon-name-part-type="genus">Thalassina</tp:taxon-name-part></tp:taxon-name></italic> (<tp:taxon-name><tp:taxon-name-part taxon-name-part-type="infraorder">Thalassinidea</tp:taxon-name-part></tp:taxon-name>, <tp:taxon-name><tp:taxon-name-part taxon-name-part-type="family">Thalassinidae</tp:taxon-name-part></tp:taxon-name>).</article-title><source>Crustaceana</source><volume>85</volume>(<issue>11</issue>): <fpage>1339</fpage>–<lpage>1376</lpage>. <ext-link xlink:href="10.1163/15685403-00003114" ext-link-type="doi" xlink:type="simple">https://doi.org/10.1163/15685403-00003114</ext-link></mixed-citation></ref><ref id="B170"><mixed-citation xmlns:xlink="http://www.w3.org/1999/xlink" xlink:type="simple"><person-group><name name-style="western"><surname>Moh</surname><given-names>HH</given-names></name><name name-style="western"><surname>Chong</surname><given-names>VC</given-names></name><name name-style="western"><surname>Lim</surname><given-names>PE</given-names></name><name name-style="western"><surname>Tan</surname><given-names>J</given-names></name></person-group> (<year>2013</year>) <article-title>Verification of four species of the mud lobster genus <italic><tp:taxon-name><tp:taxon-name-part taxon-name-part-type="genus">Thalassina</tp:taxon-name-part></tp:taxon-name></italic> (<tp:taxon-name><tp:taxon-name-part taxon-name-part-type="subphylum">Crustacea</tp:taxon-name-part></tp:taxon-name>: <tp:taxon-name><tp:taxon-name-part taxon-name-part-type="order">Decapoda</tp:taxon-name-part></tp:taxon-name>: <tp:taxon-name><tp:taxon-name-part taxon-name-part-type="infraorder">Gebiidea</tp:taxon-name-part></tp:taxon-name>: <tp:taxon-name><tp:taxon-name-part taxon-name-part-type="family">Thalassinidae</tp:taxon-name-part></tp:taxon-name>) using molecular and morphological characters.</article-title><source>The Raffles Bulletin of Zoology</source><volume>61</volume>: <fpage>579</fpage>–<lpage>588</lpage>. <ext-link xlink:href="https://lkcnhm.nus.edu.sg/app/uploads/2017/06/61rbz579-588.pdf" ext-link-type="uri" xlink:type="simple">https://lkcnhm.nus.edu.sg/app/uploads/2017/06/61rbz579-588.pdf</ext-link></mixed-citation></ref></ref-list></tp:taxon-treatment>
