# Supplementary material for: ﻿Mid-Holocene marine faunas from the Bangkok Clay deposits in Nakhon Nayok, the Central Plain of Thailand
Source: Zookeys. 2024 May 15;1202:1–110. doi: 10.3897/zookeys.1202.119389 (PMC11112167; doi:10.3897/zookeys.1202.119389)
Supplement: XML Treatment for Fistulobalanus kondakovi [file zookeys.1202.119389-treatment66.xml]

<!DOCTYPE tp:taxon-treatment
  PUBLIC "-//TaxonX//DTD Taxonomic Treatment Publishing DTD v0 20100105//EN" "tax-treatment-NSO.dtd">
<tp:taxon-treatment xmlns:tp="http://www.plazi.org/taxpub"><tp:treatment-meta><kwd-group><label>Taxon classification</label><kwd>
                    <named-content content-type="kingdom">Animalia</named-content>
                  </kwd><kwd>
                    <named-content content-type="order">Balanomorpha</named-content>
                  </kwd><kwd>
                    <named-content content-type="family">Balanidae</named-content>
                  </kwd></kwd-group><mixed-citation publication-type="journal"><person-group><name><surname>Jirapatrasilp</surname><given-names>Parin</given-names></name><name><surname>Cuny</surname><given-names>Gilles</given-names></name><name><surname>Kocsis</surname><given-names>László</given-names></name><name><surname>Sutcharit</surname><given-names>Chirasak</given-names></name><name><surname>Ngamnisai</surname><given-names>Nom</given-names></name><name><surname>Charoentitirat</surname><given-names>Thasinee</given-names></name><name><surname>Kumpitak</surname><given-names>Satapat</given-names></name><name><surname>Suraprasit</surname><given-names>Kantapon</given-names></name></person-group><article-title>﻿Mid-Holocene marine faunas from the Bangkok Clay deposits in Nakhon Nayok, the Central Plain of Thailand</article-title><source>Zookeys</source><day>15</day><month>05</month><year>2024</year><volume>1202</volume><fpage>1</fpage><lpage>110</lpage><pub-id pub-id-type="doi">10.3897/zookeys.1202.119389</pub-id></mixed-citation></tp:treatment-meta><tp:nomenclature><label>﻿</label><tp:taxon-name>
                  <object-id xmlns:xlink="http://www.w3.org/1999/xlink" content-type="arpha" xlink:type="simple">D8017453-C481-522D-B58C-5272C75BB477</object-id>
                  <tp:taxon-name-part taxon-name-part-type="genus" reg="Fistulobalanus">Fistulobalanus</tp:taxon-name-part>
                  <tp:taxon-name-part taxon-name-part-type="species" reg="kondakovi">kondakovi</tp:taxon-name-part>
                </tp:taxon-name><tp:taxon-authority>(Tarasov &amp; Zevina, 1957)</tp:taxon-authority><xref ref-type="fig" rid="F12">Figs 12K</xref><xref ref-type="fig" rid="F17">, 17E</xref><tp:nomenclature-citation-list><tp:nomenclature-citation><tp:taxon-name>
                      <tp:taxon-name-part taxon-name-part-type="genus" reg="Balanus">Balanus</tp:taxon-name-part>
                      <tp:taxon-name-part taxon-name-part-type="species" reg="amphitrite">amphitrite</tp:taxon-name-part>
                      <tp:taxon-name-part taxon-name-part-type="infraspecific-rank">var.</tp:taxon-name-part>
                      <tp:taxon-name-part taxon-name-part-type="variety" reg="kondakovi">kondakovi</tp:taxon-name-part>
                    </tp:taxon-name><comment>Tarasov &amp; Zevina, 1957: 179, 191, fig. 76a–d. Type locality: Japan.</comment></tp:nomenclature-citation><tp:nomenclature-citation><tp:taxon-name>
                      <tp:taxon-name-part taxon-name-part-type="genus" reg="Balanus">Balanus</tp:taxon-name-part>
                      <tp:taxon-name-part taxon-name-part-type="species" reg="kondakovi">kondakovi</tp:taxon-name-part>
                    </tp:taxon-name><comment>. <xref ref-type="bibr" rid="B97">Henry and Mclaughlin 1975</xref>: 114–123, text-figs 21, 22b, c, f; pl. 2, figs a–m. <xref ref-type="bibr" rid="B316">Yamaguchi 1977a</xref>: pl. 19, figs 6, 7; pl. 20, figs 4, 8, 12; pl. 21, fig. 4; pl. 22, figs 13–18. <xref ref-type="bibr" rid="B317">Yamaguchi 1977b</xref>: 176, 178, text-fig. 18. <xref ref-type="bibr" rid="B130">Kim and Kim 1980</xref>: 176, pl. 6, figs 1–8. <xref ref-type="bibr" rid="B318">Yamaguchi 1980</xref>: tables 1, 2. <xref ref-type="bibr" rid="B120">Jones et al. 2000</xref>: 279. <xref ref-type="bibr" rid="B221">Puspasari et al. 2000</xref>: tables 1, 2. <xref ref-type="bibr" rid="B128">Kim 2011</xref>: 119–121, fig. 64.</comment></tp:nomenclature-citation><tp:nomenclature-citation><tp:taxon-name>
                      <tp:taxon-name-part taxon-name-part-type="genus" reg="Balanus">Balanus</tp:taxon-name-part>
                      <tp:taxon-name-part taxon-name-part-type="species" reg="amphitrite">amphitrite</tp:taxon-name-part>
                      <tp:taxon-name-part taxon-name-part-type="subspecies" reg="kondakovi">kondakovi</tp:taxon-name-part>
                    </tp:taxon-name><comment>. <xref ref-type="bibr" rid="B242">Rosell 1973</xref>: 88, fig. 8a–j. <xref ref-type="bibr" rid="B189">Newman and Ross 1976</xref>: 63.</comment></tp:nomenclature-citation><tp:nomenclature-citation><tp:taxon-name>
                      <tp:taxon-name-part taxon-name-part-type="genus" reg="Fistulobalanus">Fistulobalanus</tp:taxon-name-part>
                      <tp:taxon-name-part taxon-name-part-type="species" reg="kondakovi">kondakovi</tp:taxon-name-part>
                    </tp:taxon-name><comment>. <xref ref-type="bibr" rid="B323">Zullo 1984</xref>: 1330. <xref ref-type="bibr" rid="B208">Pitombo 2004</xref>: 275. <xref ref-type="bibr" rid="B218">Prabowo and Yamaguchi 2005</xref>: table 3, fig. 3f. <xref ref-type="bibr" rid="B45">Chan et al. 2009</xref>: 248–251, figs 214–217. <xref ref-type="bibr" rid="B119">Jones and Hosie 2016</xref>: 287–288. <xref ref-type="bibr" rid="B125">Kepel’ 2018</xref>: 50–51, fig. 1. <xref ref-type="bibr" rid="B129">Kim 2020</xref>: 75–78, figs 48, 49, table 2. <xref ref-type="bibr" rid="B124">Karasawa and Kobayashi 2022</xref>: 71, pl. 5, fig. 10a, b.</comment></tp:nomenclature-citation></tp:nomenclature-citation-list></tp:nomenclature><tp:treatment-sec sec-type="material" id="SECID0EN6EM"><title>Referred material.</title><p><abbrev xmlns:xlink="http://www.w3.org/1999/xlink" xlink:title="Chulalongkorn fossil collection" id="ABBRID0ET6EM" xlink:type="simple">CUF</abbrev>-<abbrev xmlns:xlink="http://www.w3.org/1999/xlink" xlink:title="Nakhon Nayok" id="ABBRID0EX6EM" xlink:type="simple">NKNY</abbrev>-O06-1 (217 individuals; Figs <xref ref-type="fig" rid="F12">12K</xref>, <xref ref-type="fig" rid="F17">17E</xref>).</p></tp:treatment-sec><tp:treatment-sec sec-type="habitat" id="SECID0EDAFM"><title>Habitat.</title><p>Attached to hard substrates, mainly shells of oysters and gastropod molluscs and stalks of seaweed, as well as wooden piles and supports, bamboo, various objects installed under water on muddy beds for oyster culture, and buoys, in freshened closed inner parts of bays and estuarine coastal areas, from intertidal to subtidal zones (<xref ref-type="bibr" rid="B97">Henry and Mclaughlin 1975</xref>; <xref ref-type="bibr" rid="B45">Chan et al. 2009</xref>; <xref ref-type="bibr" rid="B125">Kepel’ 2018</xref>).</p></tp:treatment-sec><tp:treatment-sec sec-type="distribution" id="SECID0EVAFM"><title>Distribution.</title><p>Indian Ocean; Indo-West Pacific, from Japan to New Zealand (<xref ref-type="bibr" rid="B97">Henry and Mclaughlin 1975</xref>; <xref ref-type="bibr" rid="B221">Puspasari et al. 2000</xref>; <xref ref-type="bibr" rid="B119">Jones and Hosie 2016</xref>). Records of fossils from the Pleistocene and Holocene in Japan (<xref ref-type="bibr" rid="B317">Yamaguchi 1977b</xref>; <xref ref-type="bibr" rid="B124">Karasawa and Kobayashi 2022</xref>).</p></tp:treatment-sec><tp:treatment-sec sec-type="Record in Thailand" id="SECID0EPBFM"><title>Record in Thailand.</title><p>Gulf of Thailand (<xref ref-type="bibr" rid="B97">Henry and Mclaughlin 1975</xref>; <xref ref-type="bibr" rid="B221">Puspasari et al. 2000</xref>).</p></tp:treatment-sec><tp:treatment-sec sec-type="Taxonomic remarks and comparisons" id="SECID0E4BFM"><title>Taxonomic remarks and comparisons.</title><p>The subfamily <tp:taxon-name><tp:taxon-name-part taxon-name-part-type="subfamily">Amphibalaninae</tp:taxon-name-part></tp:taxon-name> was erected to incorporate most of the species under the <italic><tp:taxon-name><tp:taxon-name-part taxon-name-part-type="genus" reg="Balanus">Balanus</tp:taxon-name-part><tp:taxon-name-part taxon-name-part-type="species" reg="amphitrite">amphitrite</tp:taxon-name-part></tp:taxon-name></italic> complex/group (<xref ref-type="bibr" rid="B208">Pitombo 2004</xref>). Currently, there are a total of six species from this subfamily recorded from Thailand: <italic><tp:taxon-name><tp:taxon-name-part taxon-name-part-type="genus" reg="Amphibalanus">Amphibalanus</tp:taxon-name-part><tp:taxon-name-part taxon-name-part-type="species" reg="amphitrite">amphitrite</tp:taxon-name-part></tp:taxon-name></italic> (Darwin, 1854), <italic><tp:taxon-name><tp:taxon-name-part taxon-name-part-type="genus" reg="Amphibalanus">A.</tp:taxon-name-part><tp:taxon-name-part taxon-name-part-type="species" reg="reticulatus">reticulatus</tp:taxon-name-part></tp:taxon-name></italic> (Utinomi, 1967), <italic><tp:taxon-name><tp:taxon-name-part taxon-name-part-type="genus" reg="Amphibalanus">A.</tp:taxon-name-part><tp:taxon-name-part taxon-name-part-type="species" reg="thailandicus">thailandicus</tp:taxon-name-part></tp:taxon-name></italic> (Puspasari, Yamaguchi &amp; Angsupanich, 2001), <italic><tp:taxon-name><tp:taxon-name-part taxon-name-part-type="genus" reg="Amphibalanus">A.</tp:taxon-name-part><tp:taxon-name-part taxon-name-part-type="species" reg="variegatus">variegatus</tp:taxon-name-part></tp:taxon-name></italic> (Darwin, 1854), <italic><tp:taxon-name><tp:taxon-name-part taxon-name-part-type="genus" reg="Fistulobalanus">Fistulobalanus</tp:taxon-name-part><tp:taxon-name-part taxon-name-part-type="species" reg="kondakovi">kondakovi</tp:taxon-name-part></tp:taxon-name></italic> (Tarasov &amp; Zevina, 1957), and <italic><tp:taxon-name><tp:taxon-name-part taxon-name-part-type="genus" reg="Fistulobalanus">F.</tp:taxon-name-part><tp:taxon-name-part taxon-name-part-type="species" reg="patelliformis">patelliformis</tp:taxon-name-part></tp:taxon-name></italic> (Bruguière, 1789) (<xref ref-type="bibr" rid="B97">Henry and Mclaughlin 1975</xref>; <xref ref-type="bibr" rid="B221">Puspasari et al. 2000</xref>, <xref ref-type="bibr" rid="B222">2001</xref>; <xref ref-type="bibr" rid="B209">Pochai et al. 2017</xref>). The presence of two or more rows of parietal tubes on shell walls assigns these specimens to the genus <italic><tp:taxon-name><tp:taxon-name-part taxon-name-part-type="genus" reg="Fistulobalanus">Fistulobalanus</tp:taxon-name-part></tp:taxon-name></italic> (<xref ref-type="bibr" rid="B323">Zullo 1984</xref>; <xref ref-type="bibr" rid="B45">Chan et al. 2009</xref>). We attribute these specimens to <italic><tp:taxon-name><tp:taxon-name-part taxon-name-part-type="genus" reg="Fistulobalanus">F.</tp:taxon-name-part><tp:taxon-name-part taxon-name-part-type="species" reg="kondakovi">kondakovi</tp:taxon-name-part></tp:taxon-name></italic> because of the smooth outer surface of shells without any longitudinal ribs (<xref ref-type="bibr" rid="B97">Henry and Mclaughlin 1975</xref>; <xref ref-type="bibr" rid="B45">Chan et al. 2009</xref>; <xref ref-type="bibr" rid="B128">Kim 2011</xref>; <xref ref-type="bibr" rid="B125">Kepel’ 2018</xref>).</p><p>
                  <bold>Subfamily <tp:taxon-name><tp:taxon-name-part taxon-name-part-type="subfamily">Megabalaninae</tp:taxon-name-part></tp:taxon-name> Leach, 1817</bold>
                </p><p>
                  <bold><italic><tp:taxon-name><tp:taxon-name-part taxon-name-part-type="genus" reg="Megabalanus">Megabalanus</tp:taxon-name-part></tp:taxon-name></italic> Hoek, 1913</bold>
                </p></tp:treatment-sec><tp:treatment-sec><!--Section generated to contain objects referenced in tp:taxon-treatment.--><fig id="F12" position="float" orientation="portrait"><object-id xmlns:xlink="http://www.w3.org/1999/xlink" content-type="doi" xlink:type="simple">10.3897/zookeys.1202.119389.figure12</object-id><object-id xmlns:xlink="http://www.w3.org/1999/xlink" content-type="arpha" xlink:type="simple">14C5832D-3428-5060-A57A-E4B13D582572</object-id><label>Figure 12.</label><caption><p>Size comparison of bivalves, scaphopod and other invertebrates found in this study <bold>A</bold><italic><tp:taxon-name><tp:taxon-name-part taxon-name-part-type="genus" reg="Tegillarca">Tegillarca</tp:taxon-name-part><tp:taxon-name-part taxon-name-part-type="species" reg="nodifera">nodifera</tp:taxon-name-part></tp:taxon-name></italic><bold>B</bold><italic><tp:taxon-name><tp:taxon-name-part taxon-name-part-type="genus" reg="Volachlamys">Volachlamys</tp:taxon-name-part><tp:taxon-name-part taxon-name-part-type="species" reg="singaporina">singaporina</tp:taxon-name-part></tp:taxon-name></italic><bold>C</bold><italic><tp:taxon-name><tp:taxon-name-part taxon-name-part-type="genus" reg="Tegillarca">Tegillarca</tp:taxon-name-part><tp:taxon-name-part taxon-name-part-type="species" reg="granosa">granosa</tp:taxon-name-part></tp:taxon-name></italic><bold>D</bold><italic><tp:taxon-name><tp:taxon-name-part taxon-name-part-type="genus" reg="Noetiella">Noetiella</tp:taxon-name-part><tp:taxon-name-part taxon-name-part-type="species" reg="pectunculiformis">pectunculiformis</tp:taxon-name-part></tp:taxon-name></italic><bold>E</bold><tp:taxon-name><tp:taxon-name-part taxon-name-part-type="genus" reg="Magallana">Magallana</tp:taxon-name-part><tp:taxon-name-part taxon-name-part-type="uncertainty-rank">cf.</tp:taxon-name-part><tp:taxon-name-part taxon-name-part-type="species" reg="gigas">gigas</tp:taxon-name-part></tp:taxon-name><bold>F</bold><italic><tp:taxon-name><tp:taxon-name-part taxon-name-part-type="genus" reg="Estellacar">Estellacar</tp:taxon-name-part><tp:taxon-name-part taxon-name-part-type="species" reg="olivacea">olivacea</tp:taxon-name-part></tp:taxon-name></italic><bold>G</bold><italic><tp:taxon-name><tp:taxon-name-part taxon-name-part-type="genus" reg="Anadara">Anadara</tp:taxon-name-part><tp:taxon-name-part taxon-name-part-type="species" reg="indica">indica</tp:taxon-name-part></tp:taxon-name></italic><bold>H</bold><italic><tp:taxon-name><tp:taxon-name-part taxon-name-part-type="genus" reg="Dentalium">Dentalium</tp:taxon-name-part><tp:taxon-name-part taxon-name-part-type="species" reg="variabile">variabile</tp:taxon-name-part></tp:taxon-name></italic><bold>I</bold><italic><tp:taxon-name><tp:taxon-name-part taxon-name-part-type="genus" reg="Siliqua">Siliqua</tp:taxon-name-part><tp:taxon-name-part taxon-name-part-type="species" reg="minima">minima</tp:taxon-name-part></tp:taxon-name></italic><bold>J</bold><italic><tp:taxon-name><tp:taxon-name-part taxon-name-part-type="genus" reg="Corbula">Corbula</tp:taxon-name-part><tp:taxon-name-part taxon-name-part-type="species" reg="fortisulcata">fortisulcata</tp:taxon-name-part></tp:taxon-name></italic><bold>K</bold><italic><tp:taxon-name><tp:taxon-name-part taxon-name-part-type="genus" reg="Fistulobalanus">Fistulobalanus</tp:taxon-name-part><tp:taxon-name-part taxon-name-part-type="species" reg="kondakovi">kondakovi</tp:taxon-name-part></tp:taxon-name></italic><bold>L</bold><italic><tp:taxon-name><tp:taxon-name-part taxon-name-part-type="genus" reg="Placamen">Placamen</tp:taxon-name-part><tp:taxon-name-part taxon-name-part-type="species" reg="lamellatum">lamellatum</tp:taxon-name-part></tp:taxon-name></italic><bold>M</bold><italic><tp:taxon-name><tp:taxon-name-part taxon-name-part-type="genus" reg="Martesia">Martesia</tp:taxon-name-part><tp:taxon-name-part taxon-name-part-type="species" reg="striata">striata</tp:taxon-name-part></tp:taxon-name></italic><bold>N</bold><italic><tp:taxon-name><tp:taxon-name-part taxon-name-part-type="genus" reg="Potamocorbula">Potamocorbula</tp:taxon-name-part></tp:taxon-name></italic> sp. <bold>O</bold><italic><tp:taxon-name><tp:taxon-name-part taxon-name-part-type="genus" reg="Jupiteria">Jupiteria</tp:taxon-name-part><tp:taxon-name-part taxon-name-part-type="species" reg="puellata">puellata</tp:taxon-name-part></tp:taxon-name></italic><bold>P</bold><italic><tp:taxon-name><tp:taxon-name-part taxon-name-part-type="genus" reg="Saccella">Saccella</tp:taxon-name-part><tp:taxon-name-part taxon-name-part-type="species" reg="mauritiana">mauritiana</tp:taxon-name-part></tp:taxon-name></italic><bold>Q</bold><italic><tp:taxon-name><tp:taxon-name-part taxon-name-part-type="genus" reg="Paratapes">Paratapes</tp:taxon-name-part><tp:taxon-name-part taxon-name-part-type="species" reg="undulatus">undulatus</tp:taxon-name-part></tp:taxon-name></italic><bold>R</bold><italic><tp:taxon-name><tp:taxon-name-part taxon-name-part-type="genus" reg="Dosinia">Dosinia</tp:taxon-name-part><tp:taxon-name-part taxon-name-part-type="species" reg="dilecta">dilecta</tp:taxon-name-part></tp:taxon-name></italic><bold>S</bold><italic><tp:taxon-name><tp:taxon-name-part taxon-name-part-type="genus" reg="Joannisiella">Joannisiella</tp:taxon-name-part><tp:taxon-name-part taxon-name-part-type="species" reg="oblonga">oblonga</tp:taxon-name-part></tp:taxon-name></italic><bold>T</bold><italic><tp:taxon-name><tp:taxon-name-part taxon-name-part-type="genus" reg="Temnotrema">Temnotrema</tp:taxon-name-part><tp:taxon-name-part taxon-name-part-type="species" reg="siamense">siamense</tp:taxon-name-part></tp:taxon-name></italic><bold>U</bold><italic><tp:taxon-name><tp:taxon-name-part taxon-name-part-type="genus" reg="Pholas">Pholas</tp:taxon-name-part><tp:taxon-name-part taxon-name-part-type="species" reg="orientalis">orientalis</tp:taxon-name-part></tp:taxon-name></italic>.</p></caption><graphic xmlns:xlink="http://www.w3.org/1999/xlink" xlink:href="zookeys-1202-001_article-119389__-g012.jpg" position="float" orientation="portrait" xlink:type="simple" id="oo_1049901.jpg"><uri content-type="original_file" xlink:type="simple">https://binary.pensoft.net/fig/1049901</uri></graphic></fig><fig id="F17" position="float" orientation="portrait"><object-id xmlns:xlink="http://www.w3.org/1999/xlink" content-type="doi" xlink:type="simple">10.3897/zookeys.1202.119389.figure17</object-id><object-id xmlns:xlink="http://www.w3.org/1999/xlink" content-type="arpha" xlink:type="simple">FE38908A-07EB-5D4E-9331-B6E4E4F3A585</object-id><label>Figure 17.</label><caption><p>Bivalves and other invertebrates <bold>A</bold><italic><tp:taxon-name><tp:taxon-name-part taxon-name-part-type="genus" reg="Cultellus">Cultellus</tp:taxon-name-part><tp:taxon-name-part taxon-name-part-type="species" reg="maximus">maximus</tp:taxon-name-part></tp:taxon-name></italic><bold>B</bold><italic><tp:taxon-name><tp:taxon-name-part taxon-name-part-type="genus" reg="Siliqua">Siliqua</tp:taxon-name-part><tp:taxon-name-part taxon-name-part-type="species" reg="minima">minima</tp:taxon-name-part></tp:taxon-name></italic><bold>C</bold><italic><tp:taxon-name><tp:taxon-name-part taxon-name-part-type="genus" reg="Dentalium">Dentalium</tp:taxon-name-part><tp:taxon-name-part taxon-name-part-type="species" reg="variabile">variabile</tp:taxon-name-part></tp:taxon-name></italic><bold>D</bold><italic><tp:taxon-name><tp:taxon-name-part taxon-name-part-type="genus" reg="Thalassina">Thalassina</tp:taxon-name-part></tp:taxon-name></italic> sp. <bold>E</bold><italic><tp:taxon-name><tp:taxon-name-part taxon-name-part-type="genus" reg="Fistulobalanus">Fistulobalanus</tp:taxon-name-part><tp:taxon-name-part taxon-name-part-type="species" reg="kondakovi">kondakovi</tp:taxon-name-part></tp:taxon-name></italic><bold>F</bold><tp:taxon-name><tp:taxon-name-part taxon-name-part-type="genus" reg="Megabalanus">Megabalanus</tp:taxon-name-part><tp:taxon-name-part taxon-name-part-type="uncertainty-rank">cf.</tp:taxon-name-part><tp:taxon-name-part taxon-name-part-type="species" reg="tintinnabulum">tintinnabulum</tp:taxon-name-part></tp:taxon-name><bold>G</bold><italic><tp:taxon-name><tp:taxon-name-part taxon-name-part-type="genus" reg="Temnotrema">Temnotrema</tp:taxon-name-part><tp:taxon-name-part taxon-name-part-type="species" reg="siamense">siamense</tp:taxon-name-part></tp:taxon-name></italic>.</p></caption><graphic xmlns:xlink="http://www.w3.org/1999/xlink" xlink:href="zookeys-1202-001_article-119389__-g017.jpg" position="float" orientation="portrait" xlink:type="simple" id="oo_1049906.jpg"><uri content-type="original_file" xlink:type="simple">https://binary.pensoft.net/fig/1049906</uri></graphic></fig></tp:treatment-sec><ref-list><ref id="B97"><mixed-citation xmlns:xlink="http://www.w3.org/1999/xlink" xlink:type="simple"><person-group><name name-style="western"><surname>Henry</surname><given-names>DP</given-names></name><name name-style="western"><surname>Mclaughlin</surname><given-names>PA</given-names></name></person-group> (<year>1975</year>) <article-title>The barnacles of the <italic><tp:taxon-name><tp:taxon-name-part taxon-name-part-type="genus">Balanus</tp:taxon-name-part><tp:taxon-name-part taxon-name-part-type="species">amphitrite</tp:taxon-name-part></tp:taxon-name></italic> complex (<tp:taxon-name><tp:taxon-name-part taxon-name-part-type="infraclass">Cirripedia</tp:taxon-name-part></tp:taxon-name>, <tp:taxon-name><tp:taxon-name-part taxon-name-part-type="superorder">Thoracica</tp:taxon-name-part></tp:taxon-name>).</article-title><source>Zoölogische Verhandelingen</source><volume>141</volume>: <fpage>1</fpage>–<lpage>254</lpage>. <ext-link xlink:href="https://repository.naturalis.nl/pub/317846" ext-link-type="uri" xlink:type="simple">https://repository.naturalis.nl/pub/317846</ext-link></mixed-citation></ref><ref id="B316"><mixed-citation xmlns:xlink="http://www.w3.org/1999/xlink" xlink:type="simple"><person-group><name name-style="western"><surname>Yamaguchi</surname><given-names>T</given-names></name></person-group> (<year>1977a</year>) <article-title>Taxonomic studies on some fossil and recent Japanese <tp:taxon-name><tp:taxon-name-part taxon-name-part-type="superfamily">Balanoidea</tp:taxon-name-part></tp:taxon-name> (Part 1).</article-title><source>Transactions and Proceedings of the Paleontological Society of Japan New series</source><volume>1977</volume>: <fpage>135</fpage>–<lpage>160</lpage>. <ext-link xlink:href="10.14825/prpsj1951.1977.107_135" ext-link-type="doi" xlink:type="simple">https://doi.org/10.14825/prpsj1951.1977.107_135</ext-link></mixed-citation></ref><ref id="B317"><mixed-citation xmlns:xlink="http://www.w3.org/1999/xlink" xlink:type="simple"><person-group><name name-style="western"><surname>Yamaguchi</surname><given-names>T</given-names></name></person-group> (<year>1977b</year>) <article-title>Taxonomic studies on some fossil and recent Japanese <tp:taxon-name><tp:taxon-name-part taxon-name-part-type="superfamily">Balanoidea</tp:taxon-name-part></tp:taxon-name> (Part 2).</article-title><source>Transactions and Proceedings of the Paleontological Society of Japan New series</source><volume>1977</volume>: <fpage>161</fpage>–<lpage>201</lpage>. <ext-link xlink:href="10.14825/prpsj1951.1977.108_161" ext-link-type="doi" xlink:type="simple">https://doi.org/10.14825/prpsj1951.1977.108_161</ext-link></mixed-citation></ref><ref id="B130"><mixed-citation xmlns:xlink="http://www.w3.org/1999/xlink" xlink:type="simple"><person-group><name name-style="western"><surname>Kim</surname><given-names>IH</given-names></name><name name-style="western"><surname>Kim</surname><given-names>HS</given-names></name></person-group> (<year>1980</year>) <article-title>Systematic studies on the cirripeds (<tp:taxon-name><tp:taxon-name-part taxon-name-part-type="subphylum">Crustacea</tp:taxon-name-part></tp:taxon-name>) from Korea. I. Balanomorph barnacles (<tp:taxon-name><tp:taxon-name-part taxon-name-part-type="infraclass">Cirripedia</tp:taxon-name-part></tp:taxon-name>, <tp:taxon-name><tp:taxon-name-part taxon-name-part-type="superorder">Thoracica</tp:taxon-name-part></tp:taxon-name>, <tp:taxon-name><tp:taxon-name-part taxon-name-part-type="suborder">Balanomorpha</tp:taxon-name-part></tp:taxon-name>).</article-title><source>Tongmul Hakhoe Chi</source><volume>23</volume>: <fpage>161</fpage>–<lpage>185</lpage>. <ext-link xlink:href="https://koreascience.kr/article/JAKO198011919887096.page" ext-link-type="uri" xlink:type="simple">https://koreascience.kr/article/JAKO198011919887096.page</ext-link></mixed-citation></ref><ref id="B318"><mixed-citation xmlns:xlink="http://www.w3.org/1999/xlink" xlink:type="simple"><person-group><name name-style="western"><surname>Yamaguchi</surname><given-names>T</given-names></name></person-group> (<year>1980</year>) <article-title>A new species belonging to the <italic><tp:taxon-name><tp:taxon-name-part taxon-name-part-type="genus">Balanus</tp:taxon-name-part><tp:taxon-name-part taxon-name-part-type="species">amphitrite</tp:taxon-name-part></tp:taxon-name></italic> Darwin group (<tp:taxon-name><tp:taxon-name-part taxon-name-part-type="infraclass">Cirripedia</tp:taxon-name-part></tp:taxon-name>, <tp:taxon-name><tp:taxon-name-part taxon-name-part-type="suborder">Balanomorpha</tp:taxon-name-part></tp:taxon-name>) from the late Pleistocene of Japan; an example of peripheral speciation.</article-title><source>Journal of Paleontology</source><volume>54</volume>: <fpage>1084</fpage>–<lpage>1101</lpage>. <ext-link xlink:href="https://www.jstor.org/stable/1304372" ext-link-type="uri" xlink:type="simple">https://www.jstor.org/stable/1304372</ext-link></mixed-citation></ref><ref id="B120"><mixed-citation xmlns:xlink="http://www.w3.org/1999/xlink" xlink:type="simple"><person-group><name name-style="western"><surname>Jones</surname><given-names>DS</given-names></name><name name-style="western"><surname>Hewitt</surname><given-names>MA</given-names></name><name name-style="western"><surname>Sampey</surname><given-names>A</given-names></name></person-group> (<year>2000</year>) A checklist of the <tp:taxon-name><tp:taxon-name-part taxon-name-part-type="infraclass">Cirripedia</tp:taxon-name-part></tp:taxon-name> of the South China Sea. The Raffles Bulletin of Zoology (Supplement No. 8): 233–307. <ext-link xlink:href="https://lkcnhm.nus.edu.sg/wp-content/uploads/sites/10/app/uploads/2017/04/s08rbz233-307.pdf" ext-link-type="uri" xlink:type="simple">https://lkcnhm.nus.edu.sg/wp-content/uploads/sites/10/app/uploads/2017/04/s08rbz233-307.pdf</ext-link></mixed-citation></ref><ref id="B221"><mixed-citation xmlns:xlink="http://www.w3.org/1999/xlink" xlink:type="simple"><person-group><name name-style="western"><surname>Puspasari</surname><given-names>IA</given-names></name><name name-style="western"><surname>Yamaguchi</surname><given-names>T</given-names></name><name name-style="western"><surname>Angsupanich</surname><given-names>S</given-names></name></person-group> (<year>2000</year>) <article-title>Reexamination of a little-known mangrove barnacle, <italic><tp:taxon-name><tp:taxon-name-part taxon-name-part-type="genus">Balanus</tp:taxon-name-part><tp:taxon-name-part taxon-name-part-type="species">patelliformis</tp:taxon-name-part></tp:taxon-name></italic> Bruguière (<tp:taxon-name><tp:taxon-name-part taxon-name-part-type="infraclass">Cirripedia</tp:taxon-name-part></tp:taxon-name>, <tp:taxon-name><tp:taxon-name-part taxon-name-part-type="superorder">Thoracica</tp:taxon-name-part></tp:taxon-name>) from the Indo-West Pacific.</article-title><source>Sessile Organisms</source><volume>16</volume>(<issue>2</issue>): <fpage>1</fpage>–<lpage>13</lpage>. <ext-link xlink:href="10.4282/sosj.16.2_1" ext-link-type="doi" xlink:type="simple">https://doi.org/10.4282/sosj.16.2_1</ext-link></mixed-citation></ref><ref id="B128"><mixed-citation xmlns:xlink="http://www.w3.org/1999/xlink" xlink:type="simple"><person-group><name name-style="western"><surname>Kim</surname><given-names>IH</given-names></name></person-group> (<year>2011</year>) <source>Flora and Fauna of Korea, Invertebrate Fauna of Korea, vol. 21, no. 6. <tp:taxon-name><tp:taxon-name-part taxon-name-part-type="phylum">Arthropoda</tp:taxon-name-part></tp:taxon-name>: <tp:taxon-name><tp:taxon-name-part taxon-name-part-type="subphylum">Crustacea</tp:taxon-name-part></tp:taxon-name>: <tp:taxon-name><tp:taxon-name-part taxon-name-part-type="infraclass">Cirripedia</tp:taxon-name-part></tp:taxon-name>. Barnacles.</source><publisher-name>National Institute of Biological Resources</publisher-name>, <publisher-loc>Incheon</publisher-loc>, <size units="page">144 pp</size>.</mixed-citation></ref><ref id="B242"><mixed-citation xmlns:xlink="http://www.w3.org/1999/xlink" xlink:type="simple"><person-group><name name-style="western"><surname>Rosell</surname><given-names>NC</given-names></name></person-group> (<year>1973</year>) <article-title>Some thorcic barnacles (<tp:taxon-name><tp:taxon-name-part taxon-name-part-type="subphylum">Crustacea</tp:taxon-name-part></tp:taxon-name>: <tp:taxon-name><tp:taxon-name-part taxon-name-part-type="infraclass">Cirripedia</tp:taxon-name-part></tp:taxon-name>) of Manila Bay.</article-title><source>Kalikasan, the Philippine Journal of Biology</source><volume>2</volume>: <fpage>69</fpage>–<lpage>95</lpage>.</mixed-citation></ref><ref id="B189"><mixed-citation xmlns:xlink="http://www.w3.org/1999/xlink" xlink:type="simple"><person-group><name name-style="western"><surname>Newman</surname><given-names>WA</given-names></name><name name-style="western"><surname>Ross</surname><given-names>A</given-names></name></person-group> (<year>1976</year>) <article-title>Revision of the balanomorph barnacles: including a catalog of the species.</article-title><source>Memoirs of the San Diego Society of Natural History</source><volume>9</volume>: <fpage>1</fpage>–<lpage>108</lpage>. <ext-link xlink:href="https://www.biodiversitylibrary.org/page/4328558" ext-link-type="uri" xlink:type="simple">https://www.biodiversitylibrary.org/page/4328558</ext-link></mixed-citation></ref><ref id="B323"><mixed-citation xmlns:xlink="http://www.w3.org/1999/xlink" xlink:type="simple"><person-group><name name-style="western"><surname>Zullo</surname><given-names>V</given-names></name></person-group> (<year>1984</year>) <article-title>New genera and species of balanoid barnacles from the Oligocene and Miocene of North Carolina.</article-title><source>Journal of Paleontology</source><volume>58</volume>: <fpage>1312</fpage>–<lpage>1338</lpage>. <ext-link xlink:href="https://www.jstor.org/stable/1304855" ext-link-type="uri" xlink:type="simple">https://www.jstor.org/stable/1304855</ext-link></mixed-citation></ref><ref id="B208"><mixed-citation xmlns:xlink="http://www.w3.org/1999/xlink" xlink:type="simple"><person-group><name name-style="western"><surname>Pitombo</surname><given-names>FB</given-names></name></person-group> (<year>2004</year>) <article-title>Phylogenetic analysis of the <tp:taxon-name><tp:taxon-name-part taxon-name-part-type="family">Balanidae</tp:taxon-name-part></tp:taxon-name> (<tp:taxon-name><tp:taxon-name-part taxon-name-part-type="infraclass">Cirripedia</tp:taxon-name-part></tp:taxon-name>, <tp:taxon-name><tp:taxon-name-part taxon-name-part-type="suborder">Balanomorpha</tp:taxon-name-part></tp:taxon-name>).</article-title><source>Zoologica Scripta</source><volume>33</volume>(<issue>3</issue>): <fpage>261</fpage>–<lpage>276</lpage>. <ext-link xlink:href="10.1111/j.0300-3256.2004.00145.x" ext-link-type="doi" xlink:type="simple">https://doi.org/10.1111/j.0300-3256.2004.00145.x</ext-link></mixed-citation></ref><ref id="B218"><mixed-citation xmlns:xlink="http://www.w3.org/1999/xlink" xlink:type="simple"><person-group><name name-style="western"><surname>Prabowo</surname><given-names>RE</given-names></name><name name-style="western"><surname>Yamaguchi</surname><given-names>T</given-names></name></person-group> (<year>2005</year>) <article-title>A new mangrove barnacle of the genus <italic><tp:taxon-name><tp:taxon-name-part taxon-name-part-type="genus">Fistulobalanus</tp:taxon-name-part></tp:taxon-name></italic> (<tp:taxon-name><tp:taxon-name-part taxon-name-part-type="infraclass">Cirripedia</tp:taxon-name-part></tp:taxon-name>: <tp:taxon-name><tp:taxon-name-part taxon-name-part-type="subfamily">Amphibalaninae</tp:taxon-name-part></tp:taxon-name>) from Sumbawa Island, Indonesia.</article-title><source>Journal of the Marine Biological Association of the United Kingdom</source><volume>85</volume>(<issue>4</issue>): <fpage>929</fpage>–<lpage>936</lpage>. <ext-link xlink:href="10.1017/S0025315405011902" ext-link-type="doi" xlink:type="simple">https://doi.org/10.1017/S0025315405011902</ext-link></mixed-citation></ref><ref id="B45"><mixed-citation xmlns:xlink="http://www.w3.org/1999/xlink" xlink:type="simple"><person-group><name name-style="western"><surname>Chan</surname><given-names>BK-K</given-names></name><name name-style="western"><surname>Prabowo</surname><given-names>RE</given-names></name><name name-style="western"><surname>Lee</surname><given-names>K-S</given-names></name></person-group> (<year>2009</year>) <source>Crustacean Fauna of Taiwan: Barnacles, Volume 1. <tp:taxon-name><tp:taxon-name-part taxon-name-part-type="infraclass">Cirripedia</tp:taxon-name-part></tp:taxon-name>: <tp:taxon-name><tp:taxon-name-part taxon-name-part-type="superorder">Thoracica</tp:taxon-name-part></tp:taxon-name> Excluding the <tp:taxon-name><tp:taxon-name-part taxon-name-part-type="family">Pyrgomatidae</tp:taxon-name-part></tp:taxon-name> and <tp:taxon-name><tp:taxon-name-part taxon-name-part-type="subfamily">Acastinae</tp:taxon-name-part></tp:taxon-name>.</source><publisher-name>National Taiwan Ocean University</publisher-name>, <publisher-loc>Taiwan</publisher-loc>, <size units="page">297 pp</size>.</mixed-citation></ref><ref id="B119"><mixed-citation xmlns:xlink="http://www.w3.org/1999/xlink" xlink:type="simple"><person-group><name name-style="western"><surname>Jones</surname><given-names>DS</given-names></name><name name-style="western"><surname>Hosie</surname><given-names>AM</given-names></name></person-group> (<year>2016</year>) A checklist of the barnacles (<tp:taxon-name><tp:taxon-name-part taxon-name-part-type="infraclass">Cirripedia</tp:taxon-name-part></tp:taxon-name>: <tp:taxon-name><tp:taxon-name-part taxon-name-part-type="superorder">Thoracica</tp:taxon-name-part></tp:taxon-name>) of Singapore and neighbouring waters. Raffles Bulletin of Zoology (Supplement No. 34): 241–311. <ext-link xlink:href="https://lkcnhm.nus.edu.sg/wp-content/uploads/sites/10/app/uploads/2017/06/S34rbz241-311.pdf" ext-link-type="uri" xlink:type="simple">https://lkcnhm.nus.edu.sg/wp-content/uploads/sites/10/app/uploads/2017/06/S34rbz241-311.pdf</ext-link></mixed-citation></ref><ref id="B125"><mixed-citation xmlns:xlink="http://www.w3.org/1999/xlink" xlink:type="simple"><person-group><name name-style="western"><surname>Kepel’</surname><given-names>AA</given-names></name></person-group> (<year>2018</year>) <article-title>The first finding of <italic><tp:taxon-name><tp:taxon-name-part taxon-name-part-type="genus">Fistulobalanus</tp:taxon-name-part><tp:taxon-name-part taxon-name-part-type="species">kondakovi</tp:taxon-name-part></tp:taxon-name></italic> (Tarasov &amp; Zevina, 1957) (<tp:taxon-name><tp:taxon-name-part taxon-name-part-type="infraclass">Cirripedia</tp:taxon-name-part></tp:taxon-name>: <tp:taxon-name><tp:taxon-name-part taxon-name-part-type="superorder">Thoracica</tp:taxon-name-part></tp:taxon-name>) in the Russian waters of the Sea of Japan.</article-title><source>Russian Journal of Biological Invasions</source><volume>9</volume>(<issue>1</issue>): <fpage>50</fpage>–<lpage>52</lpage>. <ext-link xlink:href="10.1134/S2075111718010101" ext-link-type="doi" xlink:type="simple">https://doi.org/10.1134/S2075111718010101</ext-link></mixed-citation></ref><ref id="B129"><mixed-citation xmlns:xlink="http://www.w3.org/1999/xlink" xlink:type="simple"><person-group><name name-style="western"><surname>Kim</surname><given-names>HK</given-names></name></person-group> (<year>2020</year>) Taxonomic Study of the Thoracican Barnacles (<tp:taxon-name><tp:taxon-name-part taxon-name-part-type="subphylum">Crustacea</tp:taxon-name-part></tp:taxon-name>: <tp:taxon-name><tp:taxon-name-part taxon-name-part-type="subclass">Thecostraca</tp:taxon-name-part></tp:taxon-name>: <tp:taxon-name><tp:taxon-name-part taxon-name-part-type="superorder">Thoracica</tp:taxon-name-part></tp:taxon-name>) in Korean Waters. Diversity, Host specificity, Distribution. PhD Thesis, Seoul National University, Seoul, South Korea. <ext-link xlink:href="http://dcollection.snu.ac.kr/common/orgView/000000160138" ext-link-type="uri" xlink:type="simple">http://dcollection.snu.ac.kr/common/orgView/000000160138</ext-link></mixed-citation></ref><ref id="B124"><mixed-citation xmlns:xlink="http://www.w3.org/1999/xlink" xlink:type="simple"><person-group><name name-style="western"><surname>Karasawa</surname><given-names>H</given-names></name><name name-style="western"><surname>Kobayashi</surname><given-names>N</given-names></name></person-group> (<year>2022</year>) <article-title>Cirripedes from the middle Pleistocene Atsumi Group, Japan, with a reevaluation of the genus <italic><tp:taxon-name><tp:taxon-name-part taxon-name-part-type="genus">Adna</tp:taxon-name-part></tp:taxon-name></italic> Sowerby, 1823 (<tp:taxon-name><tp:taxon-name-part taxon-name-part-type="superfamily">Balanoidea</tp:taxon-name-part></tp:taxon-name>: <tp:taxon-name><tp:taxon-name-part taxon-name-part-type="family">Pyrgomatidae</tp:taxon-name-part></tp:taxon-name>).</article-title><source>Bulletin of the Mizunami Fossil Museum</source><volume>49</volume>: <fpage>67</fpage>–<lpage>93</lpage>. <ext-link xlink:href="10.50897/bmfm.49.0_67" ext-link-type="doi" xlink:type="simple">https://doi.org/10.50897/bmfm.49.0_67</ext-link></mixed-citation></ref><ref id="B222"><mixed-citation xmlns:xlink="http://www.w3.org/1999/xlink" xlink:type="simple"><person-group><name name-style="western"><surname>Puspasari</surname><given-names>IA</given-names></name><name name-style="western"><surname>Yamaguchi</surname><given-names>T</given-names></name><name name-style="western"><surname>Angsupanich</surname><given-names>S</given-names></name></person-group> (<year>2001</year>) <article-title><italic><tp:taxon-name><tp:taxon-name-part taxon-name-part-type="genus">Balanus</tp:taxon-name-part><tp:taxon-name-part taxon-name-part-type="species">thailandicus</tp:taxon-name-part></tp:taxon-name></italic> sp. nov., a new mangrove barnacle of the <italic><tp:taxon-name><tp:taxon-name-part taxon-name-part-type="genus">Balanus</tp:taxon-name-part><tp:taxon-name-part taxon-name-part-type="species">amphitrite</tp:taxon-name-part></tp:taxon-name></italic> complex (<tp:taxon-name><tp:taxon-name-part taxon-name-part-type="infraclass">Cirripedia</tp:taxon-name-part></tp:taxon-name>, <tp:taxon-name><tp:taxon-name-part taxon-name-part-type="suborder">Balanomorpha</tp:taxon-name-part></tp:taxon-name>) from Satun, Southwest Thailand.</article-title><source>Sessile Organisms</source><volume>18</volume>(<issue>1</issue>): <fpage>27</fpage>–<lpage>33</lpage>. <ext-link xlink:href="10.4282/sosj.18.27" ext-link-type="doi" xlink:type="simple">https://doi.org/10.4282/sosj.18.27</ext-link></mixed-citation></ref><ref id="B209"><mixed-citation xmlns:xlink="http://www.w3.org/1999/xlink" xlink:type="simple"><person-group><name name-style="western"><surname>Pochai</surname><given-names>A</given-names></name><name name-style="western"><surname>Kingtong</surname><given-names>S</given-names></name><name name-style="western"><surname>Sukparangsi</surname><given-names>W</given-names></name><name name-style="western"><surname>Khachonpisitsak</surname><given-names>S</given-names></name></person-group> (<year>2017</year>) <article-title>The diversity of acorn barnacles (<tp:taxon-name><tp:taxon-name-part taxon-name-part-type="infraclass">Cirripedia</tp:taxon-name-part></tp:taxon-name>, <tp:taxon-name><tp:taxon-name-part taxon-name-part-type="suborder">Balanomorpha</tp:taxon-name-part></tp:taxon-name>) across Thailand’s coasts: The Andaman Sea and the Gulf of Thailand.</article-title><source>Zoosystematics and Evolution</source><volume>93</volume>(<issue>1</issue>): <fpage>13</fpage>–<lpage>34</lpage>. <ext-link xlink:href="10.3897/zse.93.10769" ext-link-type="doi" xlink:type="simple">https://doi.org/10.3897/zse.93.10769</ext-link></mixed-citation></ref></ref-list></tp:taxon-treatment>
