# Supplementary material for: ﻿Mid-Holocene marine faunas from the Bangkok Clay deposits in Nakhon Nayok, the Central Plain of Thailand
Source: Zookeys. 2024 May 15;1202:1–110. doi: 10.3897/zookeys.1202.119389 (PMC11112167; doi:10.3897/zookeys.1202.119389)
Supplement: XML Treatment for Megabalanus cf. tintinnabulum [file zookeys.1202.119389-treatment67.xml]

<!DOCTYPE tp:taxon-treatment
  PUBLIC "-//TaxonX//DTD Taxonomic Treatment Publishing DTD v0 20100105//EN" "tax-treatment-NSO.dtd">
<tp:taxon-treatment xmlns:tp="http://www.plazi.org/taxpub"><tp:treatment-meta><kwd-group><label>Taxon classification</label><kwd>
                    <named-content content-type="kingdom">Animalia</named-content>
                  </kwd><kwd>
                    <named-content content-type="order">Balanomorpha</named-content>
                  </kwd><kwd>
                    <named-content content-type="family">Balanidae</named-content>
                  </kwd></kwd-group><mixed-citation publication-type="journal"><person-group><name><surname>Jirapatrasilp</surname><given-names>Parin</given-names></name><name><surname>Cuny</surname><given-names>Gilles</given-names></name><name><surname>Kocsis</surname><given-names>László</given-names></name><name><surname>Sutcharit</surname><given-names>Chirasak</given-names></name><name><surname>Ngamnisai</surname><given-names>Nom</given-names></name><name><surname>Charoentitirat</surname><given-names>Thasinee</given-names></name><name><surname>Kumpitak</surname><given-names>Satapat</given-names></name><name><surname>Suraprasit</surname><given-names>Kantapon</given-names></name></person-group><article-title>﻿Mid-Holocene marine faunas from the Bangkok Clay deposits in Nakhon Nayok, the Central Plain of Thailand</article-title><source>Zookeys</source><day>15</day><month>05</month><year>2024</year><volume>1202</volume><fpage>1</fpage><lpage>110</lpage><pub-id pub-id-type="doi">10.3897/zookeys.1202.119389</pub-id></mixed-citation></tp:treatment-meta><tp:nomenclature><label>﻿</label><tp:taxon-name>
                  <object-id xmlns:xlink="http://www.w3.org/1999/xlink" content-type="arpha" xlink:type="simple">DD1F6532-D76E-5BCF-94C8-3115E08B5FC0</object-id>
                  <tp:taxon-name-part taxon-name-part-type="genus" reg="Megabalanus">Megabalanus</tp:taxon-name-part>
                  <tp:taxon-name-part taxon-name-part-type="uncertainty-rank">cf.</tp:taxon-name-part>
                  <tp:taxon-name-part taxon-name-part-type="species" reg="tintinnabulum">tintinnabulum</tp:taxon-name-part>
                </tp:taxon-name><tp:taxon-authority>(Linnaeus, 1758)</tp:taxon-authority><xref ref-type="fig" rid="F13">Figs 13F</xref><xref ref-type="fig" rid="F17">, 17F</xref><tp:nomenclature-citation-list><tp:nomenclature-citation><tp:taxon-name>
                      <tp:taxon-name-part taxon-name-part-type="status">cf.</tp:taxon-name-part>
                      <tp:taxon-name-part taxon-name-part-type="genus" reg="Lepas">Lepas</tp:taxon-name-part>
                      <tp:taxon-name-part taxon-name-part-type="species" reg="tintinnabulum">tintinnabulum</tp:taxon-name-part>
                    </tp:taxon-name><comment> Linnaeus, 1758: 668. Type locality: Amboina, Indonesia [lectotype designation by <xref ref-type="bibr" rid="B98">Henry and McLaughlin (1986)</xref>]. </comment></tp:nomenclature-citation><tp:nomenclature-citation><tp:taxon-name><tp:taxon-name-part taxon-name-part-type="status">cf.</tp:taxon-name-part><tp:taxon-name-part taxon-name-part-type="genus" reg="Balanus">Balanus</tp:taxon-name-part> (<tp:taxon-name-part taxon-name-part-type="subgenus" reg="Megabalanus">Megabalanus</tp:taxon-name-part>) <tp:taxon-name-part taxon-name-part-type="species" reg="tintinnabulum">tintinnabulum</tp:taxon-name-part> <tp:taxon-name-part taxon-name-part-type="subspecies" reg="tintinnabulum">tintinnabulum</tp:taxon-name-part></tp:taxon-name><comment>. <xref ref-type="bibr" rid="B207">Pilsbry 1916</xref>: 55–57, pl. 10, fig. 1, 1e. <xref ref-type="bibr" rid="B102">Hiro 1939</xref>: 258, fig. 7a–b. </comment></tp:nomenclature-citation><tp:nomenclature-citation><tp:taxon-name>
                      <tp:taxon-name-part taxon-name-part-type="status">cf.</tp:taxon-name-part>
                      <tp:taxon-name-part taxon-name-part-type="genus" reg="Balanus">Balanus</tp:taxon-name-part>
                      <tp:taxon-name-part taxon-name-part-type="species" reg="tintinnabulum">tintinnabulum</tp:taxon-name-part>
                      <tp:taxon-name-part taxon-name-part-type="infraspecific-rank">var.</tp:taxon-name-part>
                      <tp:taxon-name-part taxon-name-part-type="variety" reg="tintinnabulum">tintinnabulum</tp:taxon-name-part>
                    </tp:taxon-name><comment>. <xref ref-type="bibr" rid="B198">Oliveira 1941</xref>: 11–14, text-fig. 1, pl. 2, figs. 1, 2; pl. 4, fig. 1; pl. 5, fig. 3; pl. 8, fig. 6. </comment></tp:nomenclature-citation><tp:nomenclature-citation><tp:taxon-name>
                      <tp:taxon-name-part taxon-name-part-type="status">cf.</tp:taxon-name-part>
                      <tp:taxon-name-part taxon-name-part-type="genus" reg="Balanus">Balanus</tp:taxon-name-part>
                      <tp:taxon-name-part taxon-name-part-type="species" reg="tintinnabulum">tintinnabulum</tp:taxon-name-part>
                    </tp:taxon-name><comment>. <xref ref-type="bibr" rid="B104">Holthuis and Heerebout 1972</xref>: 24–31, pl. 1, fig. a–e. </comment></tp:nomenclature-citation><tp:nomenclature-citation><tp:taxon-name>
                      <tp:taxon-name-part taxon-name-part-type="status">cf.</tp:taxon-name-part>
                      <tp:taxon-name-part taxon-name-part-type="genus" reg="Megabalanus">Megabalanus</tp:taxon-name-part>
                      <tp:taxon-name-part taxon-name-part-type="species" reg="tintinnabulum">tintinnabulum</tp:taxon-name-part>
                    </tp:taxon-name><comment>. <xref ref-type="bibr" rid="B189">Newman and Ross 1976</xref>: 68. <xref ref-type="bibr" rid="B98">Henry and McLaughlin 1986</xref>: 17–21, figs 1e, 2a, g, h, 3a–c, 5a–l. <xref ref-type="bibr" rid="B120">Jones et al. 2000</xref>: 282. <xref ref-type="bibr" rid="B208">Pitombo 2004</xref>: 275. <xref ref-type="bibr" rid="B152">Lozano-Cortés and Londoño-Cruz 2013</xref>: 466–467. <xref ref-type="bibr" rid="B119">Jones and Hosie 2016</xref>: 289–290. <xref ref-type="bibr" rid="B209">Pochai et al. 2017</xref>: 28–29, fig. 11 </comment></tp:nomenclature-citation></tp:nomenclature-citation-list></tp:nomenclature><tp:treatment-sec sec-type="material" id="SECID0E1MFM"><title>Referred material.</title><p><abbrev xmlns:xlink="http://www.w3.org/1999/xlink" xlink:title="Chulalongkorn fossil collection" id="ABBRID0EANFM" xlink:type="simple">CUF</abbrev>-<abbrev xmlns:xlink="http://www.w3.org/1999/xlink" xlink:title="Nakhon Nayok" id="ABBRID0EENFM" xlink:type="simple">NKNY</abbrev>-O06-2 (2 individuals; Figs <xref ref-type="fig" rid="F13">13F</xref>, <xref ref-type="fig" rid="F17">17F</xref>).</p></tp:treatment-sec><tp:treatment-sec sec-type="habitat" id="SECID0EQNFM"><title>Habitat.</title><p>Attached on low exposed rocky shores in littoral areas, ship bottoms, and floating pontoons (<xref ref-type="bibr" rid="B45">Chan et al. 2009</xref>; <xref ref-type="bibr" rid="B119">Jones and Hosie 2016</xref>)</p></tp:treatment-sec><tp:treatment-sec sec-type="distribution" id="SECID0E5NFM"><title>Distribution.</title><p>Cosmopolitan (<xref ref-type="bibr" rid="B119">Jones and Hosie 2016</xref>).</p></tp:treatment-sec><tp:treatment-sec sec-type="Record in Thailand" id="SECID0EIOFM"><title>Record in Thailand.</title><p>Andaman Sea (<xref ref-type="bibr" rid="B209">Pochai et al. 2017</xref>). This is the first record of this species from Gulf of Thailand.</p></tp:treatment-sec><tp:treatment-sec sec-type="Taxonomic remarks and comparisons" id="SECID0ESOFM"><title>Taxonomic remarks and comparisons.</title><p>These specimens are tentatively identified as belonging to <italic><tp:taxon-name><tp:taxon-name-part taxon-name-part-type="genus" reg="Megabalanus">Megabalanus</tp:taxon-name-part><tp:taxon-name-part taxon-name-part-type="species" reg="tintinnabulum">tintinnabulum</tp:taxon-name-part></tp:taxon-name></italic> based on the descriptions and figures in <xref ref-type="bibr" rid="B98">Henry and McLaughlin (1986)</xref>, <xref ref-type="bibr" rid="B45">Chan et al. (2009)</xref>, and <xref ref-type="bibr" rid="B209">Pochai et al. (2017)</xref>, specifically in having large cylindrical shells with smooth parietal surfaces and without spines.</p></tp:treatment-sec><tp:treatment-sec><!--Section generated to contain objects referenced in tp:taxon-treatment.--><fig id="F13" position="float" orientation="portrait"><object-id xmlns:xlink="http://www.w3.org/1999/xlink" content-type="doi" xlink:type="simple">10.3897/zookeys.1202.119389.figure13</object-id><object-id xmlns:xlink="http://www.w3.org/1999/xlink" content-type="arpha" xlink:type="simple">4C0B40C5-AA5F-5843-90A5-C844C7D8CB30</object-id><label>Figure 13.</label><caption><p>Size comparison of bivalves and other invertebrates found in this study <bold>A</bold><italic><tp:taxon-name><tp:taxon-name-part taxon-name-part-type="genus" reg="Placuna">Placuna</tp:taxon-name-part><tp:taxon-name-part taxon-name-part-type="species" reg="placenta">placenta</tp:taxon-name-part></tp:taxon-name></italic><bold>B</bold><italic><tp:taxon-name><tp:taxon-name-part taxon-name-part-type="genus" reg="Standella">Standella</tp:taxon-name-part><tp:taxon-name-part taxon-name-part-type="species" reg="pellucida">pellucida</tp:taxon-name-part></tp:taxon-name></italic><bold>C</bold><italic><tp:taxon-name><tp:taxon-name-part taxon-name-part-type="genus" reg="Geloina">Geloina</tp:taxon-name-part><tp:taxon-name-part taxon-name-part-type="species" reg="bengalensis">bengalensis</tp:taxon-name-part></tp:taxon-name></italic><bold>D</bold><italic><tp:taxon-name><tp:taxon-name-part taxon-name-part-type="genus" reg="Anadara">Anadara</tp:taxon-name-part><tp:taxon-name-part taxon-name-part-type="species" reg="inaequivalvis">inaequivalvis</tp:taxon-name-part></tp:taxon-name></italic><bold>E</bold><italic><tp:taxon-name><tp:taxon-name-part taxon-name-part-type="genus" reg="Pegophysema">Pegophysema</tp:taxon-name-part><tp:taxon-name-part taxon-name-part-type="species" reg="bialata">bialata</tp:taxon-name-part></tp:taxon-name></italic><bold>F</bold><tp:taxon-name><tp:taxon-name-part taxon-name-part-type="genus" reg="Megabalanus">Megabalanus</tp:taxon-name-part><tp:taxon-name-part taxon-name-part-type="uncertainty-rank">cf.</tp:taxon-name-part><tp:taxon-name-part taxon-name-part-type="species" reg="tintinnabulum">tintinnabulum</tp:taxon-name-part></tp:taxon-name><bold>G</bold><italic><tp:taxon-name><tp:taxon-name-part taxon-name-part-type="genus" reg="Cultellus">Cultellus</tp:taxon-name-part><tp:taxon-name-part taxon-name-part-type="species" reg="maximus">maximus</tp:taxon-name-part></tp:taxon-name></italic><bold>H</bold><italic><tp:taxon-name><tp:taxon-name-part taxon-name-part-type="genus" reg="Lutraria">Lutraria</tp:taxon-name-part><tp:taxon-name-part taxon-name-part-type="species" reg="complanata">complanata</tp:taxon-name-part></tp:taxon-name></italic><bold>I</bold><italic><tp:taxon-name><tp:taxon-name-part taxon-name-part-type="genus" reg="Thalassina">Thalassina</tp:taxon-name-part></tp:taxon-name></italic> sp. <bold>J</bold><italic><tp:taxon-name><tp:taxon-name-part taxon-name-part-type="genus" reg="Tellinides">Tellinides</tp:taxon-name-part><tp:taxon-name-part taxon-name-part-type="species" reg="conspicuus">conspicuus</tp:taxon-name-part></tp:taxon-name></italic>.</p></caption><graphic xmlns:xlink="http://www.w3.org/1999/xlink" xlink:href="zookeys-1202-001_article-119389__-g013.jpg" position="float" orientation="portrait" xlink:type="simple" id="oo_1049902.jpg"><uri content-type="original_file" xlink:type="simple">https://binary.pensoft.net/fig/1049902</uri></graphic></fig><fig id="F17" position="float" orientation="portrait"><object-id xmlns:xlink="http://www.w3.org/1999/xlink" content-type="doi" xlink:type="simple">10.3897/zookeys.1202.119389.figure17</object-id><object-id xmlns:xlink="http://www.w3.org/1999/xlink" content-type="arpha" xlink:type="simple">FE38908A-07EB-5D4E-9331-B6E4E4F3A585</object-id><label>Figure 17.</label><caption><p>Bivalves and other invertebrates <bold>A</bold><italic><tp:taxon-name><tp:taxon-name-part taxon-name-part-type="genus" reg="Cultellus">Cultellus</tp:taxon-name-part><tp:taxon-name-part taxon-name-part-type="species" reg="maximus">maximus</tp:taxon-name-part></tp:taxon-name></italic><bold>B</bold><italic><tp:taxon-name><tp:taxon-name-part taxon-name-part-type="genus" reg="Siliqua">Siliqua</tp:taxon-name-part><tp:taxon-name-part taxon-name-part-type="species" reg="minima">minima</tp:taxon-name-part></tp:taxon-name></italic><bold>C</bold><italic><tp:taxon-name><tp:taxon-name-part taxon-name-part-type="genus" reg="Dentalium">Dentalium</tp:taxon-name-part><tp:taxon-name-part taxon-name-part-type="species" reg="variabile">variabile</tp:taxon-name-part></tp:taxon-name></italic><bold>D</bold><italic><tp:taxon-name><tp:taxon-name-part taxon-name-part-type="genus" reg="Thalassina">Thalassina</tp:taxon-name-part></tp:taxon-name></italic> sp. <bold>E</bold><italic><tp:taxon-name><tp:taxon-name-part taxon-name-part-type="genus" reg="Fistulobalanus">Fistulobalanus</tp:taxon-name-part><tp:taxon-name-part taxon-name-part-type="species" reg="kondakovi">kondakovi</tp:taxon-name-part></tp:taxon-name></italic><bold>F</bold><tp:taxon-name><tp:taxon-name-part taxon-name-part-type="genus" reg="Megabalanus">Megabalanus</tp:taxon-name-part><tp:taxon-name-part taxon-name-part-type="uncertainty-rank">cf.</tp:taxon-name-part><tp:taxon-name-part taxon-name-part-type="species" reg="tintinnabulum">tintinnabulum</tp:taxon-name-part></tp:taxon-name><bold>G</bold><italic><tp:taxon-name><tp:taxon-name-part taxon-name-part-type="genus" reg="Temnotrema">Temnotrema</tp:taxon-name-part><tp:taxon-name-part taxon-name-part-type="species" reg="siamense">siamense</tp:taxon-name-part></tp:taxon-name></italic>.</p></caption><graphic xmlns:xlink="http://www.w3.org/1999/xlink" xlink:href="zookeys-1202-001_article-119389__-g017.jpg" position="float" orientation="portrait" xlink:type="simple" id="oo_1049906.jpg"><uri content-type="original_file" xlink:type="simple">https://binary.pensoft.net/fig/1049906</uri></graphic></fig></tp:treatment-sec><ref-list><ref id="B98"><mixed-citation xmlns:xlink="http://www.w3.org/1999/xlink" xlink:type="simple"><person-group><name name-style="western"><surname>Henry</surname><given-names>DP</given-names></name><name name-style="western"><surname>McLaughlin</surname><given-names>PA</given-names></name></person-group> (<year>1986</year>) <article-title>The recent species of <italic><tp:taxon-name><tp:taxon-name-part taxon-name-part-type="genus">Megabalanus</tp:taxon-name-part></tp:taxon-name></italic> (<tp:taxon-name><tp:taxon-name-part taxon-name-part-type="infraclass">Cirripedia</tp:taxon-name-part></tp:taxon-name>: <tp:taxon-name><tp:taxon-name-part taxon-name-part-type="suborder">Balanomorpha</tp:taxon-name-part></tp:taxon-name>) with special emphasis on <italic><tp:taxon-name><tp:taxon-name-part taxon-name-part-type="genus">Balanus</tp:taxon-name-part><tp:taxon-name-part taxon-name-part-type="species">tintinnabulum</tp:taxon-name-part></tp:taxon-name></italic> (Linnaeus) sensu lato.</article-title><source>Zoölogische Verhandelingen</source><volume>235</volume>: <fpage>3</fpage>–<lpage>69</lpage>. <ext-link xlink:href="https://repository.naturalis.nl/pub/317744" ext-link-type="uri" xlink:type="simple">https://repository.naturalis.nl/pub/317744</ext-link></mixed-citation></ref><ref id="B207"><mixed-citation xmlns:xlink="http://www.w3.org/1999/xlink" xlink:type="simple"><person-group><name name-style="western"><surname>Pilsbry</surname><given-names>HA</given-names></name></person-group> (<year>1916</year>) <article-title>The sessile barnacles (<tp:taxon-name><tp:taxon-name-part taxon-name-part-type="infraclass">Cirripedia</tp:taxon-name-part></tp:taxon-name>) collected in the collections of the U. S. National Museum: Including a monograph of the American species.</article-title><source>Bulletin - United States National Museum</source><volume>93</volume>(<issue>93</issue>): <fpage>1</fpage>–<lpage>366</lpage>. <ext-link xlink:href="10.5479/si.03629236.93.1" ext-link-type="doi" xlink:type="simple">https://doi.org/10.5479/si.03629236.93.1</ext-link></mixed-citation></ref><ref id="B102"><mixed-citation xmlns:xlink="http://www.w3.org/1999/xlink" xlink:type="simple"><person-group><name name-style="western"><surname>Hiro</surname><given-names>F</given-names></name></person-group> (<year>1939</year>) <article-title>Studies on the cirripedian fauna of Japan IV. Cirripeds of Formosa (Taiwan), with some geographical and ecological remarks on the littoral forms.</article-title><source>Memoirs of the College of Science, Kyoto Imperial University, Series B</source><volume>15</volume>: <fpage>245</fpage>–<lpage>284</lpage>. <ext-link xlink:href="https://repository.kulib.kyoto-u.ac.jp/dspace/bitstream/2433/257900/1/mcskiu-b_15_2_245.pdf" ext-link-type="uri" xlink:type="simple">https://repository.kulib.kyoto-u.ac.jp/dspace/bitstream/2433/257900/1/mcskiu-b_15_2_245.pdf</ext-link></mixed-citation></ref><ref id="B198"><mixed-citation xmlns:xlink="http://www.w3.org/1999/xlink" xlink:type="simple"><person-group><name name-style="western"><surname>Oliveira</surname><given-names>LPH de</given-names></name></person-group> (<year>1941</year>) <article-title>Contribuição ao conhecimento dos crustáceos do Rio de Janeiro, Sub-ordem ‘<tp:taxon-name><tp:taxon-name-part taxon-name-part-type="suborder">Balanomorpha</tp:taxon-name-part></tp:taxon-name>’ (Cirripédia, <tp:taxon-name><tp:taxon-name-part taxon-name-part-type="superorder">Thoracica</tp:taxon-name-part></tp:taxon-name>).</article-title><source>Memórias do Instituto Oswaldo Cruz</source><volume>36</volume>: <fpage>1</fpage>–<lpage>31</lpage>. <ext-link xlink:href="10.1590/S0074-02761941000100004" ext-link-type="doi" xlink:type="simple">https://doi.org/10.1590/S0074-02761941000100004</ext-link></mixed-citation></ref><ref id="B104"><mixed-citation xmlns:xlink="http://www.w3.org/1999/xlink" xlink:type="simple"><person-group><name name-style="western"><surname>Holthuis</surname><given-names>LB</given-names></name><name name-style="western"><surname>Heerebout</surname><given-names>GR</given-names></name></person-group> (<year>1972</year>) <article-title>Vondsten van de zeepok <italic><tp:taxon-name><tp:taxon-name-part taxon-name-part-type="genus">Balanus</tp:taxon-name-part><tp:taxon-name-part taxon-name-part-type="species">tintinnabulum</tp:taxon-name-part></tp:taxon-name></italic> (Linnaeus, 1758) in Nederland.</article-title><source>Zoologische Bijdragen</source><volume>13</volume>: <fpage>24</fpage>–<lpage>31</lpage>. <ext-link xlink:href="https://repository.naturalis.nl/pub/317248" ext-link-type="uri" xlink:type="simple">https://repository.naturalis.nl/pub/317248</ext-link></mixed-citation></ref><ref id="B189"><mixed-citation xmlns:xlink="http://www.w3.org/1999/xlink" xlink:type="simple"><person-group><name name-style="western"><surname>Newman</surname><given-names>WA</given-names></name><name name-style="western"><surname>Ross</surname><given-names>A</given-names></name></person-group> (<year>1976</year>) <article-title>Revision of the balanomorph barnacles: including a catalog of the species.</article-title><source>Memoirs of the San Diego Society of Natural History</source><volume>9</volume>: <fpage>1</fpage>–<lpage>108</lpage>. <ext-link xlink:href="https://www.biodiversitylibrary.org/page/4328558" ext-link-type="uri" xlink:type="simple">https://www.biodiversitylibrary.org/page/4328558</ext-link></mixed-citation></ref><ref id="B120"><mixed-citation xmlns:xlink="http://www.w3.org/1999/xlink" xlink:type="simple"><person-group><name name-style="western"><surname>Jones</surname><given-names>DS</given-names></name><name name-style="western"><surname>Hewitt</surname><given-names>MA</given-names></name><name name-style="western"><surname>Sampey</surname><given-names>A</given-names></name></person-group> (<year>2000</year>) A checklist of the <tp:taxon-name><tp:taxon-name-part taxon-name-part-type="infraclass">Cirripedia</tp:taxon-name-part></tp:taxon-name> of the South China Sea. The Raffles Bulletin of Zoology (Supplement No. 8): 233–307. <ext-link xlink:href="https://lkcnhm.nus.edu.sg/wp-content/uploads/sites/10/app/uploads/2017/04/s08rbz233-307.pdf" ext-link-type="uri" xlink:type="simple">https://lkcnhm.nus.edu.sg/wp-content/uploads/sites/10/app/uploads/2017/04/s08rbz233-307.pdf</ext-link></mixed-citation></ref><ref id="B208"><mixed-citation xmlns:xlink="http://www.w3.org/1999/xlink" xlink:type="simple"><person-group><name name-style="western"><surname>Pitombo</surname><given-names>FB</given-names></name></person-group> (<year>2004</year>) <article-title>Phylogenetic analysis of the <tp:taxon-name><tp:taxon-name-part taxon-name-part-type="family">Balanidae</tp:taxon-name-part></tp:taxon-name> (<tp:taxon-name><tp:taxon-name-part taxon-name-part-type="infraclass">Cirripedia</tp:taxon-name-part></tp:taxon-name>, <tp:taxon-name><tp:taxon-name-part taxon-name-part-type="suborder">Balanomorpha</tp:taxon-name-part></tp:taxon-name>).</article-title><source>Zoologica Scripta</source><volume>33</volume>(<issue>3</issue>): <fpage>261</fpage>–<lpage>276</lpage>. <ext-link xlink:href="10.1111/j.0300-3256.2004.00145.x" ext-link-type="doi" xlink:type="simple">https://doi.org/10.1111/j.0300-3256.2004.00145.x</ext-link></mixed-citation></ref><ref id="B152"><mixed-citation xmlns:xlink="http://www.w3.org/1999/xlink" xlink:type="simple"><person-group><name name-style="western"><surname>Lozano-Cortés</surname><given-names>DF</given-names></name><name name-style="western"><surname>Londoño-Cruz</surname><given-names>E</given-names></name></person-group> (<year>2013</year>) <article-title>Checklist of barnacles (<tp:taxon-name><tp:taxon-name-part taxon-name-part-type="subphylum">Crustacea</tp:taxon-name-part></tp:taxon-name>; <tp:taxon-name><tp:taxon-name-part taxon-name-part-type="infraclass">Cirripedia</tp:taxon-name-part></tp:taxon-name>: <tp:taxon-name><tp:taxon-name-part taxon-name-part-type="superorder">Thoracica</tp:taxon-name-part></tp:taxon-name>) from the Colombian Pacific.</article-title><source>Marine Biodiversity</source><volume>43</volume>(<issue>4</issue>): <fpage>463</fpage>–<lpage>471</lpage>. <ext-link xlink:href="10.1007/s12526-013-0175-2" ext-link-type="doi" xlink:type="simple">https://doi.org/10.1007/s12526-013-0175-2</ext-link></mixed-citation></ref><ref id="B119"><mixed-citation xmlns:xlink="http://www.w3.org/1999/xlink" xlink:type="simple"><person-group><name name-style="western"><surname>Jones</surname><given-names>DS</given-names></name><name name-style="western"><surname>Hosie</surname><given-names>AM</given-names></name></person-group> (<year>2016</year>) A checklist of the barnacles (<tp:taxon-name><tp:taxon-name-part taxon-name-part-type="infraclass">Cirripedia</tp:taxon-name-part></tp:taxon-name>: <tp:taxon-name><tp:taxon-name-part taxon-name-part-type="superorder">Thoracica</tp:taxon-name-part></tp:taxon-name>) of Singapore and neighbouring waters. Raffles Bulletin of Zoology (Supplement No. 34): 241–311. <ext-link xlink:href="https://lkcnhm.nus.edu.sg/wp-content/uploads/sites/10/app/uploads/2017/06/S34rbz241-311.pdf" ext-link-type="uri" xlink:type="simple">https://lkcnhm.nus.edu.sg/wp-content/uploads/sites/10/app/uploads/2017/06/S34rbz241-311.pdf</ext-link></mixed-citation></ref><ref id="B209"><mixed-citation xmlns:xlink="http://www.w3.org/1999/xlink" xlink:type="simple"><person-group><name name-style="western"><surname>Pochai</surname><given-names>A</given-names></name><name name-style="western"><surname>Kingtong</surname><given-names>S</given-names></name><name name-style="western"><surname>Sukparangsi</surname><given-names>W</given-names></name><name name-style="western"><surname>Khachonpisitsak</surname><given-names>S</given-names></name></person-group> (<year>2017</year>) <article-title>The diversity of acorn barnacles (<tp:taxon-name><tp:taxon-name-part taxon-name-part-type="infraclass">Cirripedia</tp:taxon-name-part></tp:taxon-name>, <tp:taxon-name><tp:taxon-name-part taxon-name-part-type="suborder">Balanomorpha</tp:taxon-name-part></tp:taxon-name>) across Thailand’s coasts: The Andaman Sea and the Gulf of Thailand.</article-title><source>Zoosystematics and Evolution</source><volume>93</volume>(<issue>1</issue>): <fpage>13</fpage>–<lpage>34</lpage>. <ext-link xlink:href="10.3897/zse.93.10769" ext-link-type="doi" xlink:type="simple">https://doi.org/10.3897/zse.93.10769</ext-link></mixed-citation></ref><ref id="B45"><mixed-citation xmlns:xlink="http://www.w3.org/1999/xlink" xlink:type="simple"><person-group><name name-style="western"><surname>Chan</surname><given-names>BK-K</given-names></name><name name-style="western"><surname>Prabowo</surname><given-names>RE</given-names></name><name name-style="western"><surname>Lee</surname><given-names>K-S</given-names></name></person-group> (<year>2009</year>) <source>Crustacean Fauna of Taiwan: Barnacles, Volume 1. <tp:taxon-name><tp:taxon-name-part taxon-name-part-type="infraclass">Cirripedia</tp:taxon-name-part></tp:taxon-name>: <tp:taxon-name><tp:taxon-name-part taxon-name-part-type="superorder">Thoracica</tp:taxon-name-part></tp:taxon-name> Excluding the <tp:taxon-name><tp:taxon-name-part taxon-name-part-type="family">Pyrgomatidae</tp:taxon-name-part></tp:taxon-name> and <tp:taxon-name><tp:taxon-name-part taxon-name-part-type="subfamily">Acastinae</tp:taxon-name-part></tp:taxon-name>.</source><publisher-name>National Taiwan Ocean University</publisher-name>, <publisher-loc>Taiwan</publisher-loc>, <size units="page">297 pp</size>.</mixed-citation></ref></ref-list></tp:taxon-treatment>
