# Supplementary material for: ﻿Mid-Holocene marine faunas from the Bangkok Clay deposits in Nakhon Nayok, the Central Plain of Thailand
Source: Zookeys. 2024 May 15;1202:1–110. doi: 10.3897/zookeys.1202.119389 (PMC11112167; doi:10.3897/zookeys.1202.119389)
Supplement: XML Treatment for Temnotrema siamense [file zookeys.1202.119389-treatment68.xml]

<!DOCTYPE tp:taxon-treatment
  PUBLIC "-//TaxonX//DTD Taxonomic Treatment Publishing DTD v0 20100105//EN" "tax-treatment-NSO.dtd">
<tp:taxon-treatment xmlns:tp="http://www.plazi.org/taxpub"><tp:treatment-meta><kwd-group><label>Taxon classification</label><kwd>
                    <named-content content-type="kingdom">Animalia</named-content>
                  </kwd><kwd>
                    <named-content content-type="order">Balanomorpha</named-content>
                  </kwd><kwd>
                    <named-content content-type="family">Temnopleuridae</named-content>
                  </kwd></kwd-group><mixed-citation publication-type="journal"><person-group><name><surname>Jirapatrasilp</surname><given-names>Parin</given-names></name><name><surname>Cuny</surname><given-names>Gilles</given-names></name><name><surname>Kocsis</surname><given-names>László</given-names></name><name><surname>Sutcharit</surname><given-names>Chirasak</given-names></name><name><surname>Ngamnisai</surname><given-names>Nom</given-names></name><name><surname>Charoentitirat</surname><given-names>Thasinee</given-names></name><name><surname>Kumpitak</surname><given-names>Satapat</given-names></name><name><surname>Suraprasit</surname><given-names>Kantapon</given-names></name></person-group><article-title>﻿Mid-Holocene marine faunas from the Bangkok Clay deposits in Nakhon Nayok, the Central Plain of Thailand</article-title><source>Zookeys</source><day>15</day><month>05</month><year>2024</year><volume>1202</volume><fpage>1</fpage><lpage>110</lpage><pub-id pub-id-type="doi">10.3897/zookeys.1202.119389</pub-id></mixed-citation></tp:treatment-meta><tp:nomenclature><label>﻿</label><tp:taxon-name>
                  <object-id xmlns:xlink="http://www.w3.org/1999/xlink" content-type="arpha" xlink:type="simple">4AE1C2E0-56B4-5B3A-8695-C152F62CE1C0</object-id>
                  <tp:taxon-name-part taxon-name-part-type="genus" reg="Temnotrema">Temnotrema</tp:taxon-name-part>
                  <tp:taxon-name-part taxon-name-part-type="species" reg="siamense">siamense</tp:taxon-name-part>
                </tp:taxon-name><tp:taxon-authority>(Mortensen, 1904)</tp:taxon-authority><xref ref-type="fig" rid="F12">Figs 12T</xref><xref ref-type="fig" rid="F17">, 17G</xref><tp:nomenclature-citation-list><tp:nomenclature-citation><tp:taxon-name>
                      <tp:taxon-name-part taxon-name-part-type="genus" reg="Pleurechinus">Pleurechinus</tp:taxon-name-part>
                      <tp:taxon-name-part taxon-name-part-type="species" reg="siamensis">siamensis</tp:taxon-name-part>
                    </tp:taxon-name><comment>Mortensen, 1904: 79–82, pl. 1, figs 2, 7, 11, 20; pl. 2, figs 2, 9, 14, 15, 22; pl. 6, figs 16, 36; pl. 7, figs 14, 44, 53. Type locality: Koh Mesan, 3–15 fathoms; Koh Chuen, 15–38 faths.; Koh Kram, 20–30 faths.; Koh Kahdat, 10 faths.</comment></tp:nomenclature-citation><tp:nomenclature-citation><tp:taxon-name>
                      <tp:taxon-name-part taxon-name-part-type="genus" reg="Temnotrema">Temnotrema</tp:taxon-name-part>
                      <tp:taxon-name-part taxon-name-part-type="species" reg="siamense">siamense</tp:taxon-name-part>
                    </tp:taxon-name><comment>. <xref ref-type="bibr" rid="B48">Clark 1925</xref>: 92. <xref ref-type="bibr" rid="B174">Mortensen 1940</xref>: 45. Mortensen and Gislén 1940: 103. <xref ref-type="bibr" rid="B175">Mortensen 1943</xref>: 259–262, fig. 139. <xref ref-type="bibr" rid="B49">Clark and Rowe 1971</xref>: 155. <xref ref-type="bibr" rid="B219">Price 1981</xref>: 8. <xref ref-type="bibr" rid="B146">Liao 1998</xref>: table 1. <xref ref-type="bibr" rid="B142">Lane et al. 2000</xref>: 485. <xref ref-type="bibr" rid="B248">Samyn 2003</xref>: table 2. <xref ref-type="bibr" rid="B159">Marsh and Morrison 2004</xref>: tables 1, 2, 5. <xref ref-type="bibr" rid="B82">Gopalakrishnan et al. 2012</xref>: 32. <xref ref-type="bibr" rid="B73">Filander and Griffiths 2014</xref>: 53. <xref ref-type="bibr" rid="B255">Schultz 2015</xref>: 258, 263–264, fig. 4.169b, c. <xref ref-type="bibr" rid="B6">Arachchige et al. 2017</xref>: table 3. <xref ref-type="bibr" rid="B223">Putchakarn 2018</xref>: 57, table 1. <xref ref-type="bibr" rid="B7">Arachchige et al. 2019</xref>: table 1. <xref ref-type="bibr" rid="B133">Köhler 2020</xref>: 9, 72–73, pl. 14, figs 11, 14. <xref ref-type="bibr" rid="B176">Mucharin and Sumitrakij 2022</xref>: 6, pl. 4, fig. 1.</comment></tp:nomenclature-citation><tp:nomenclature-citation><tp:taxon-name>
                      <tp:taxon-name-part taxon-name-part-type="genus" reg="Temnotrema">Temnotrema</tp:taxon-name-part>
                      <tp:taxon-name-part taxon-name-part-type="species" reg="siamensis">siamensis</tp:taxon-name-part>
                    </tp:taxon-name><comment>. <xref ref-type="bibr" rid="B224">Putchakarn and Sonchaeng 2004</xref>: table 1.</comment></tp:nomenclature-citation></tp:nomenclature-citation-list></tp:nomenclature><tp:treatment-sec sec-type="material" id="SECID0E4VFM"><title>Referred material.</title><p><abbrev xmlns:xlink="http://www.w3.org/1999/xlink" xlink:title="Chulalongkorn fossil collection" id="ABBRID0EDWFM" xlink:type="simple">CUF</abbrev>-<abbrev xmlns:xlink="http://www.w3.org/1999/xlink" xlink:title="Nakhon Nayok" id="ABBRID0EHWFM" xlink:type="simple">NKNY</abbrev>-O02 (23 shells; Figs <xref ref-type="fig" rid="F12">12T</xref>, <xref ref-type="fig" rid="F17">17G</xref>).</p></tp:treatment-sec><tp:treatment-sec sec-type="habitat" id="SECID0ETWFM"><title>Habitat.</title><p>Coarse and high energy subtidal sand from a depth of 5–350 m (<xref ref-type="bibr" rid="B219">Price 1981</xref>; <xref ref-type="bibr" rid="B255">Schultz 2015</xref>).</p></tp:treatment-sec><tp:treatment-sec sec-type="distribution" id="SECID0EBXFM"><title>Distribution.</title><p>Persian Gulf and Indian Ocean; Indo-West Pacific, from South China Sea to Australia (<xref ref-type="bibr" rid="B173">Mortensen 1904</xref>; <xref ref-type="bibr" rid="B219">Price 1981</xref>; <xref ref-type="bibr" rid="B255">Schultz 2015</xref>; <xref ref-type="bibr" rid="B7">Arachchige et al. 2019</xref>).</p></tp:treatment-sec><tp:treatment-sec sec-type="Record in Thailand" id="SECID0EXXFM"><title>Record in Thailand.</title><p>Gulf of Thailand and Andaman Sea (<xref ref-type="bibr" rid="B224">Putchakarn and Sonchaeng 2004</xref>).</p></tp:treatment-sec><tp:treatment-sec sec-type="Taxonomic remarks and comparisons" id="SECID0EBYFM"><title>Taxonomic remarks and comparisons.</title><p>This species is recognised based on the descriptions and figures in <xref ref-type="bibr" rid="B173">Mortensen (1904)</xref>, <xref ref-type="bibr" rid="B49">Clark and Rowe (1971)</xref> and <xref ref-type="bibr" rid="B255">Schultz (2015)</xref>, specifically in having deep horizontal grooves in ambulacral and interambulacral plates and in lacking a horizontal series of tubercles.</p></tp:treatment-sec><tp:treatment-sec><!--Section generated to contain objects referenced in tp:taxon-treatment.--><fig id="F12" position="float" orientation="portrait"><object-id xmlns:xlink="http://www.w3.org/1999/xlink" content-type="doi" xlink:type="simple">10.3897/zookeys.1202.119389.figure12</object-id><object-id xmlns:xlink="http://www.w3.org/1999/xlink" content-type="arpha" xlink:type="simple">14C5832D-3428-5060-A57A-E4B13D582572</object-id><label>Figure 12.</label><caption><p>Size comparison of bivalves, scaphopod and other invertebrates found in this study <bold>A</bold><italic><tp:taxon-name><tp:taxon-name-part taxon-name-part-type="genus" reg="Tegillarca">Tegillarca</tp:taxon-name-part><tp:taxon-name-part taxon-name-part-type="species" reg="nodifera">nodifera</tp:taxon-name-part></tp:taxon-name></italic><bold>B</bold><italic><tp:taxon-name><tp:taxon-name-part taxon-name-part-type="genus" reg="Volachlamys">Volachlamys</tp:taxon-name-part><tp:taxon-name-part taxon-name-part-type="species" reg="singaporina">singaporina</tp:taxon-name-part></tp:taxon-name></italic><bold>C</bold><italic><tp:taxon-name><tp:taxon-name-part taxon-name-part-type="genus" reg="Tegillarca">Tegillarca</tp:taxon-name-part><tp:taxon-name-part taxon-name-part-type="species" reg="granosa">granosa</tp:taxon-name-part></tp:taxon-name></italic><bold>D</bold><italic><tp:taxon-name><tp:taxon-name-part taxon-name-part-type="genus" reg="Noetiella">Noetiella</tp:taxon-name-part><tp:taxon-name-part taxon-name-part-type="species" reg="pectunculiformis">pectunculiformis</tp:taxon-name-part></tp:taxon-name></italic><bold>E</bold><tp:taxon-name><tp:taxon-name-part taxon-name-part-type="genus" reg="Magallana">Magallana</tp:taxon-name-part><tp:taxon-name-part taxon-name-part-type="uncertainty-rank">cf.</tp:taxon-name-part><tp:taxon-name-part taxon-name-part-type="species" reg="gigas">gigas</tp:taxon-name-part></tp:taxon-name><bold>F</bold><italic><tp:taxon-name><tp:taxon-name-part taxon-name-part-type="genus" reg="Estellacar">Estellacar</tp:taxon-name-part><tp:taxon-name-part taxon-name-part-type="species" reg="olivacea">olivacea</tp:taxon-name-part></tp:taxon-name></italic><bold>G</bold><italic><tp:taxon-name><tp:taxon-name-part taxon-name-part-type="genus" reg="Anadara">Anadara</tp:taxon-name-part><tp:taxon-name-part taxon-name-part-type="species" reg="indica">indica</tp:taxon-name-part></tp:taxon-name></italic><bold>H</bold><italic><tp:taxon-name><tp:taxon-name-part taxon-name-part-type="genus" reg="Dentalium">Dentalium</tp:taxon-name-part><tp:taxon-name-part taxon-name-part-type="species" reg="variabile">variabile</tp:taxon-name-part></tp:taxon-name></italic><bold>I</bold><italic><tp:taxon-name><tp:taxon-name-part taxon-name-part-type="genus" reg="Siliqua">Siliqua</tp:taxon-name-part><tp:taxon-name-part taxon-name-part-type="species" reg="minima">minima</tp:taxon-name-part></tp:taxon-name></italic><bold>J</bold><italic><tp:taxon-name><tp:taxon-name-part taxon-name-part-type="genus" reg="Corbula">Corbula</tp:taxon-name-part><tp:taxon-name-part taxon-name-part-type="species" reg="fortisulcata">fortisulcata</tp:taxon-name-part></tp:taxon-name></italic><bold>K</bold><italic><tp:taxon-name><tp:taxon-name-part taxon-name-part-type="genus" reg="Fistulobalanus">Fistulobalanus</tp:taxon-name-part><tp:taxon-name-part taxon-name-part-type="species" reg="kondakovi">kondakovi</tp:taxon-name-part></tp:taxon-name></italic><bold>L</bold><italic><tp:taxon-name><tp:taxon-name-part taxon-name-part-type="genus" reg="Placamen">Placamen</tp:taxon-name-part><tp:taxon-name-part taxon-name-part-type="species" reg="lamellatum">lamellatum</tp:taxon-name-part></tp:taxon-name></italic><bold>M</bold><italic><tp:taxon-name><tp:taxon-name-part taxon-name-part-type="genus" reg="Martesia">Martesia</tp:taxon-name-part><tp:taxon-name-part taxon-name-part-type="species" reg="striata">striata</tp:taxon-name-part></tp:taxon-name></italic><bold>N</bold><italic><tp:taxon-name><tp:taxon-name-part taxon-name-part-type="genus" reg="Potamocorbula">Potamocorbula</tp:taxon-name-part></tp:taxon-name></italic> sp. <bold>O</bold><italic><tp:taxon-name><tp:taxon-name-part taxon-name-part-type="genus" reg="Jupiteria">Jupiteria</tp:taxon-name-part><tp:taxon-name-part taxon-name-part-type="species" reg="puellata">puellata</tp:taxon-name-part></tp:taxon-name></italic><bold>P</bold><italic><tp:taxon-name><tp:taxon-name-part taxon-name-part-type="genus" reg="Saccella">Saccella</tp:taxon-name-part><tp:taxon-name-part taxon-name-part-type="species" reg="mauritiana">mauritiana</tp:taxon-name-part></tp:taxon-name></italic><bold>Q</bold><italic><tp:taxon-name><tp:taxon-name-part taxon-name-part-type="genus" reg="Paratapes">Paratapes</tp:taxon-name-part><tp:taxon-name-part taxon-name-part-type="species" reg="undulatus">undulatus</tp:taxon-name-part></tp:taxon-name></italic><bold>R</bold><italic><tp:taxon-name><tp:taxon-name-part taxon-name-part-type="genus" reg="Dosinia">Dosinia</tp:taxon-name-part><tp:taxon-name-part taxon-name-part-type="species" reg="dilecta">dilecta</tp:taxon-name-part></tp:taxon-name></italic><bold>S</bold><italic><tp:taxon-name><tp:taxon-name-part taxon-name-part-type="genus" reg="Joannisiella">Joannisiella</tp:taxon-name-part><tp:taxon-name-part taxon-name-part-type="species" reg="oblonga">oblonga</tp:taxon-name-part></tp:taxon-name></italic><bold>T</bold><italic><tp:taxon-name><tp:taxon-name-part taxon-name-part-type="genus" reg="Temnotrema">Temnotrema</tp:taxon-name-part><tp:taxon-name-part taxon-name-part-type="species" reg="siamense">siamense</tp:taxon-name-part></tp:taxon-name></italic><bold>U</bold><italic><tp:taxon-name><tp:taxon-name-part taxon-name-part-type="genus" reg="Pholas">Pholas</tp:taxon-name-part><tp:taxon-name-part taxon-name-part-type="species" reg="orientalis">orientalis</tp:taxon-name-part></tp:taxon-name></italic>.</p></caption><graphic xmlns:xlink="http://www.w3.org/1999/xlink" xlink:href="zookeys-1202-001_article-119389__-g012.jpg" position="float" orientation="portrait" xlink:type="simple" id="oo_1049901.jpg"><uri content-type="original_file" xlink:type="simple">https://binary.pensoft.net/fig/1049901</uri></graphic></fig><fig id="F17" position="float" orientation="portrait"><object-id xmlns:xlink="http://www.w3.org/1999/xlink" content-type="doi" xlink:type="simple">10.3897/zookeys.1202.119389.figure17</object-id><object-id xmlns:xlink="http://www.w3.org/1999/xlink" content-type="arpha" xlink:type="simple">FE38908A-07EB-5D4E-9331-B6E4E4F3A585</object-id><label>Figure 17.</label><caption><p>Bivalves and other invertebrates <bold>A</bold><italic><tp:taxon-name><tp:taxon-name-part taxon-name-part-type="genus" reg="Cultellus">Cultellus</tp:taxon-name-part><tp:taxon-name-part taxon-name-part-type="species" reg="maximus">maximus</tp:taxon-name-part></tp:taxon-name></italic><bold>B</bold><italic><tp:taxon-name><tp:taxon-name-part taxon-name-part-type="genus" reg="Siliqua">Siliqua</tp:taxon-name-part><tp:taxon-name-part taxon-name-part-type="species" reg="minima">minima</tp:taxon-name-part></tp:taxon-name></italic><bold>C</bold><italic><tp:taxon-name><tp:taxon-name-part taxon-name-part-type="genus" reg="Dentalium">Dentalium</tp:taxon-name-part><tp:taxon-name-part taxon-name-part-type="species" reg="variabile">variabile</tp:taxon-name-part></tp:taxon-name></italic><bold>D</bold><italic><tp:taxon-name><tp:taxon-name-part taxon-name-part-type="genus" reg="Thalassina">Thalassina</tp:taxon-name-part></tp:taxon-name></italic> sp. <bold>E</bold><italic><tp:taxon-name><tp:taxon-name-part taxon-name-part-type="genus" reg="Fistulobalanus">Fistulobalanus</tp:taxon-name-part><tp:taxon-name-part taxon-name-part-type="species" reg="kondakovi">kondakovi</tp:taxon-name-part></tp:taxon-name></italic><bold>F</bold><tp:taxon-name><tp:taxon-name-part taxon-name-part-type="genus" reg="Megabalanus">Megabalanus</tp:taxon-name-part><tp:taxon-name-part taxon-name-part-type="uncertainty-rank">cf.</tp:taxon-name-part><tp:taxon-name-part taxon-name-part-type="species" reg="tintinnabulum">tintinnabulum</tp:taxon-name-part></tp:taxon-name><bold>G</bold><italic><tp:taxon-name><tp:taxon-name-part taxon-name-part-type="genus" reg="Temnotrema">Temnotrema</tp:taxon-name-part><tp:taxon-name-part taxon-name-part-type="species" reg="siamense">siamense</tp:taxon-name-part></tp:taxon-name></italic>.</p></caption><graphic xmlns:xlink="http://www.w3.org/1999/xlink" xlink:href="zookeys-1202-001_article-119389__-g017.jpg" position="float" orientation="portrait" xlink:type="simple" id="oo_1049906.jpg"><uri content-type="original_file" xlink:type="simple">https://binary.pensoft.net/fig/1049906</uri></graphic></fig></tp:treatment-sec><ref-list><ref id="B48"><mixed-citation xmlns:xlink="http://www.w3.org/1999/xlink" xlink:type="simple"><person-group><name name-style="western"><surname>Clark</surname><given-names>HL</given-names></name></person-group> (<year>1925</year>) <source>A catalogue of the recent sea-urchins (<tp:taxon-name><tp:taxon-name-part taxon-name-part-type="class">Echinoidea</tp:taxon-name-part></tp:taxon-name>) in the collection of the British Museum (Natural History).</source><publisher-name>Trustees of the Museum</publisher-name>, <publisher-loc>London</publisher-loc>, <size units="page">250 pp</size>.</mixed-citation></ref><ref id="B174"><mixed-citation xmlns:xlink="http://www.w3.org/1999/xlink" xlink:type="simple"><person-group><name name-style="western"><surname>Mortensen</surname><given-names>T</given-names></name></person-group> (<year>1940</year>) Contributions to the biology of the Philippine Archipelago and adjacent regions: Report on the <tp:taxon-name><tp:taxon-name-part taxon-name-part-type="class">Echinoidea</tp:taxon-name-part></tp:taxon-name> collected by the United States Fisheries steamer "Albatross" during the Philippine Expedition, 1907–1910. Part 2: The <tp:taxon-name><tp:taxon-name-part taxon-name-part-type="family">Echinothuridae</tp:taxon-name-part></tp:taxon-name>, <tp:taxon-name><tp:taxon-name-part taxon-name-part-type="family">Saleniidae</tp:taxon-name-part></tp:taxon-name>, <tp:taxon-name><tp:taxon-name-part taxon-name-part-type="family">Arbaciidae</tp:taxon-name-part></tp:taxon-name>, <tp:taxon-name><tp:taxon-name-part taxon-name-part-type="family">Aspidodiadematidae</tp:taxon-name-part></tp:taxon-name>, <tp:taxon-name><tp:taxon-name-part taxon-name-part-type="family">Micropygidae</tp:taxon-name-part></tp:taxon-name>, <tp:taxon-name><tp:taxon-name-part taxon-name-part-type="family">Diadematidae</tp:taxon-name-part></tp:taxon-name>, <tp:taxon-name><tp:taxon-name-part taxon-name-part-type="family">Pedinidae</tp:taxon-name-part></tp:taxon-name>, <tp:taxon-name><tp:taxon-name-part taxon-name-part-type="family">Temnopleuridae</tp:taxon-name-part></tp:taxon-name>, <tp:taxon-name><tp:taxon-name-part taxon-name-part-type="family">Toxopneustidae</tp:taxon-name-part></tp:taxon-name>, and <tp:taxon-name><tp:taxon-name-part taxon-name-part-type="family">Echinometridae</tp:taxon-name-part></tp:taxon-name>. Bulletin - United States National Museum 14: i–vi, 1–52. <ext-link xlink:href="https://repository.si.edu/handle/10088/21253" ext-link-type="uri" xlink:type="simple">https://repository.si.edu/handle/10088/21253</ext-link></mixed-citation></ref><ref id="B175"><mixed-citation xmlns:xlink="http://www.w3.org/1999/xlink" xlink:type="simple"><person-group><name name-style="western"><surname>Mortensen</surname><given-names>T</given-names></name></person-group> (<year>1943</year>) <source>Monograph of the <tp:taxon-name><tp:taxon-name-part taxon-name-part-type="class">Echinoidea</tp:taxon-name-part></tp:taxon-name>. III. 2 <tp:taxon-name><tp:taxon-name-part taxon-name-part-type="order">Camarodonta</tp:taxon-name-part></tp:taxon-name>. I. <tp:taxon-name><tp:taxon-name-part taxon-name-part-type="family">Orthopsidae</tp:taxon-name-part></tp:taxon-name>, <tp:taxon-name><tp:taxon-name-part taxon-name-part-type="family">Glyphocyphidae</tp:taxon-name-part></tp:taxon-name>, <tp:taxon-name><tp:taxon-name-part taxon-name-part-type="family">Temnopleuridae</tp:taxon-name-part></tp:taxon-name> and <tp:taxon-name><tp:taxon-name-part taxon-name-part-type="family">Toxopneustidae</tp:taxon-name-part></tp:taxon-name>. C. A.</source><publisher-name>Reitzel</publisher-name>, <publisher-loc>Copenhagen</publisher-loc>, <size units="page">533 pp</size>.</mixed-citation></ref><ref id="B49"><mixed-citation xmlns:xlink="http://www.w3.org/1999/xlink" xlink:type="simple"><person-group><name name-style="western"><surname>Clark</surname><given-names>AM</given-names></name><name name-style="western"><surname>Rowe</surname><given-names>FWE</given-names></name></person-group> (<year>1971</year>) Monograph of shallow-water indo-west Pacific Echinoderms. Trustees of the British Museum (Natural History), London, x + 238 pp.</mixed-citation></ref><ref id="B219"><mixed-citation xmlns:xlink="http://www.w3.org/1999/xlink" xlink:type="simple"><person-group><name name-style="western"><surname>Price</surname><given-names>ARG</given-names></name></person-group> (<year>1981</year>) <article-title>Studies on the echinoderm fauna of the western Arabian Gulf.</article-title><source>Journal of Natural History</source><volume>15</volume>(<issue>1</issue>): <fpage>1</fpage>–<lpage>15</lpage>. <ext-link xlink:href="10.1080/00222938100770011" ext-link-type="doi" xlink:type="simple">https://doi.org/10.1080/00222938100770011</ext-link></mixed-citation></ref><ref id="B146"><mixed-citation xmlns:xlink="http://www.w3.org/1999/xlink" xlink:type="simple"><person-group><name name-style="western"><surname>Liao</surname><given-names>Y</given-names></name></person-group> (<year>1998</year>) <article-title>The Echinoderm fauna of Hainan Island.</article-title> In: <person-group><name name-style="western"><surname>Morton</surname><given-names>B</given-names></name></person-group> (<role>Ed.</role>) <issue-title>The Marine Biology of the South China Sea III: Proceedings of the Third International Conference on the Marine Biology of the South China Sea.</issue-title><source>Hong Kong University Press, Hong Kong</source>, <fpage>75</fpage>–<lpage>82</lpage>.</mixed-citation></ref><ref id="B142"><mixed-citation xmlns:xlink="http://www.w3.org/1999/xlink" xlink:type="simple"><person-group><name name-style="western"><surname>Lane</surname><given-names>DJW</given-names></name><name name-style="western"><surname>Marsh</surname><given-names>LM</given-names></name><name name-style="western"><surname>Vandenspiegel</surname><given-names>D</given-names></name><name name-style="western"><surname>Rowe</surname><given-names>FWE</given-names></name></person-group> (<year>2000</year>) Echinoderm fauna of the South China Sea: An inventory and analysis of distribution patterns. The Raffles Bulletin of Zoology (Supplement No. 8): 459–493. <ext-link xlink:href="https://lkcnhm.nus.edu.sg/wp-content/uploads/sites/10/app/uploads/2017/04/s08rbz459-493.pdf" ext-link-type="uri" xlink:type="simple">https://lkcnhm.nus.edu.sg/wp-content/uploads/sites/10/app/uploads/2017/04/s08rbz459-493.pdf</ext-link></mixed-citation></ref><ref id="B248"><mixed-citation xmlns:xlink="http://www.w3.org/1999/xlink" xlink:type="simple"><person-group><name name-style="western"><surname>Samyn</surname><given-names>Y</given-names></name></person-group> (<year>2003</year>) <article-title>Shallow-water regular echinoids (<tp:taxon-name><tp:taxon-name-part taxon-name-part-type="phylum">Echinodermata</tp:taxon-name-part></tp:taxon-name>: <tp:taxon-name><tp:taxon-name-part taxon-name-part-type="class">Echinoidea</tp:taxon-name-part></tp:taxon-name>) from Kenya.</article-title><source>African Zoology</source><volume>38</volume>: <fpage>193</fpage>–<lpage>212</lpage>. <ext-link xlink:href="https://journals.co.za/doi/abs/10.10520/EJC17893" ext-link-type="uri" xlink:type="simple">https://journals.co.za/doi/abs/10.10520/EJC17893</ext-link></mixed-citation></ref><ref id="B159"><mixed-citation xmlns:xlink="http://www.w3.org/1999/xlink" xlink:type="simple"><person-group><name name-style="western"><surname>Marsh</surname><given-names>LM</given-names></name><name name-style="western"><surname>Morrison</surname><given-names>SM</given-names></name></person-group> (<year>2004</year>) <article-title>Echinoderms of the Dampier Archipelago, Western Australia. Records of the Western Australian Museum Supplement No.</article-title><volume>66</volume>: <fpage>293</fpage>–<lpage>342</lpage>. <ext-link xlink:href="10.18195/issn.0313-122x.66.2004.293-342" ext-link-type="doi" xlink:type="simple">https://doi.org/10.18195/issn.0313-122x.66.2004.293-342</ext-link></mixed-citation></ref><ref id="B82"><mixed-citation xmlns:xlink="http://www.w3.org/1999/xlink" xlink:type="simple"><person-group><name name-style="western"><surname>Gopalakrishnan</surname><given-names>A</given-names></name><name name-style="western"><surname>Divya</surname><given-names>PR</given-names></name><name name-style="western"><surname>Basheer</surname><given-names>VS</given-names></name><name name-style="western"><surname>Swaminathan</surname><given-names>TR</given-names></name><name name-style="western"><surname>Kathirvelpandian</surname><given-names>A</given-names></name><name name-style="western"><surname>Bineesh</surname><given-names>KK</given-names></name><name name-style="western"><surname>Kumar</surname><given-names>RG</given-names></name><name name-style="western"><surname>Jena</surname><given-names>JK</given-names></name></person-group> (<year>2012</year>) <source>Macro Flora &amp; Fauna of the Gulf of Mannar: a checklist.</source><publisher-name>National Bureau of Fish Genetic Resources</publisher-name>, <publisher-loc>Lucknow</publisher-loc>, <size units="page">127 pp</size>.</mixed-citation></ref><ref id="B73"><mixed-citation xmlns:xlink="http://www.w3.org/1999/xlink" xlink:type="simple"><person-group><name name-style="western"><surname>Filander</surname><given-names>Z</given-names></name><name name-style="western"><surname>Griffiths</surname><given-names>CL</given-names></name></person-group> (<year>2014</year>) <article-title>Additions to and revision of the South African echinoid fauna (<tp:taxon-name><tp:taxon-name-part taxon-name-part-type="phylum">Echinodermata</tp:taxon-name-part></tp:taxon-name>: <tp:taxon-name><tp:taxon-name-part taxon-name-part-type="class">Echinoidea</tp:taxon-name-part></tp:taxon-name>).</article-title><source>African Natural History</source><volume>10</volume>: <fpage>47</fpage>–<lpage>56</lpage>. <ext-link xlink:href="http://www.scielo.org.za/scielo.php?script=sci_arttext&amp;pid=S2305-79632014000100002" ext-link-type="uri" xlink:type="simple">http://www.scielo.org.za/scielo.php?script=sci_arttext&amp;pid=S2305-79632014000100002</ext-link></mixed-citation></ref><ref id="B255"><mixed-citation xmlns:xlink="http://www.w3.org/1999/xlink" xlink:type="simple"><person-group><name name-style="western"><surname>Schultz</surname><given-names>H</given-names></name></person-group> (<year>2015</year>) <source>Handbook of Zoology: <tp:taxon-name><tp:taxon-name-part taxon-name-part-type="phylum">Echinodermata</tp:taxon-name-part></tp:taxon-name>, Volume 1: <tp:taxon-name><tp:taxon-name-part taxon-name-part-type="class">Echinoidea</tp:taxon-name-part></tp:taxon-name>.</source><publisher-name>Walter de Gruyter GmbH</publisher-name>, <publisher-loc>Berlin/Boston</publisher-loc>, <size units="page">386 pp</size>.</mixed-citation></ref><ref id="B6"><mixed-citation xmlns:xlink="http://www.w3.org/1999/xlink" xlink:type="simple"><person-group><name name-style="western"><surname>Arachchige</surname><given-names>GM</given-names></name><name name-style="western"><surname>Jayakody</surname><given-names>S</given-names></name><name name-style="western"><surname>Mooi</surname><given-names>R</given-names></name><name name-style="western"><surname>Kroh</surname><given-names>A</given-names></name></person-group> (<year>2017</year>) <article-title>A review of previous studies on the Sri Lankan echinoid fauna, with an updated species list.</article-title><source>Zootaxa</source><volume>4231</volume>(<issue>2</issue>): <fpage>151</fpage>–<lpage>168</lpage>. <ext-link xlink:href="10.11646/zootaxa.4231.2.1" ext-link-type="doi" xlink:type="simple">https://doi.org/10.11646/zootaxa.4231.2.1</ext-link></mixed-citation></ref><ref id="B223"><mixed-citation xmlns:xlink="http://www.w3.org/1999/xlink" xlink:type="simple"><person-group><name name-style="western"><surname>Putchakarn</surname><given-names>S</given-names></name></person-group> (<year>2018</year>) <source>Biodiversity of sea urchins (<tp:taxon-name><tp:taxon-name-part taxon-name-part-type="class">Echinoidea</tp:taxon-name-part></tp:taxon-name>, <tp:taxon-name><tp:taxon-name-part taxon-name-part-type="phylum">Echinodermata</tp:taxon-name-part></tp:taxon-name>) in Thai Waters.</source><publisher-name>Institute of Marine Science</publisher-name>, <publisher-loc>Burapha University</publisher-loc>, <size units="page">108 pp</size>.</mixed-citation></ref><ref id="B7"><mixed-citation xmlns:xlink="http://www.w3.org/1999/xlink" xlink:type="simple"><person-group><name name-style="western"><surname>Arachchige</surname><given-names>GM</given-names></name><name name-style="western"><surname>Jayakody</surname><given-names>S</given-names></name><name name-style="western"><surname>Mooi</surname><given-names>R</given-names></name><name name-style="western"><surname>Kroh</surname><given-names>A</given-names></name></person-group> (<year>2019</year>) <article-title>An annotated species list of regular echinoids from Sri Lanka with notes on some rarely seen temnopleurids.</article-title><source>Zootaxa</source><volume>4571</volume>(<issue>1</issue>): <fpage>35</fpage>–<lpage>57</lpage>. <ext-link xlink:href="10.11646/zootaxa.4571.1.3" ext-link-type="doi" xlink:type="simple">https://doi.org/10.11646/zootaxa.4571.1.3</ext-link></mixed-citation></ref><ref id="B133"><mixed-citation xmlns:xlink="http://www.w3.org/1999/xlink" xlink:type="simple"><person-group><name name-style="western"><surname>Köhler</surname><given-names>R</given-names></name></person-group> (<year>2020</year>) <source>Echinoids of the Indian Museum at Calcutta. III. Regular Echinoids: A Translation of Échinides du Musée indien à Calcutta. III. Echinides réguliers (J. M. Lawrence, Trans.).</source><publisher-name>Herizos Press</publisher-name>, <publisher-loc>Tampa</publisher-loc>, <size units="page">147 pp</size>.</mixed-citation></ref><ref id="B176"><mixed-citation xmlns:xlink="http://www.w3.org/1999/xlink" xlink:type="simple"><person-group><name name-style="western"><surname>Mucharin</surname><given-names>A</given-names></name><name name-style="western"><surname>Sumitrakij</surname><given-names>R</given-names></name></person-group> (<year>2022</year>) Echinoderms (Phylum Echinodemata) of Ko Yao Noi-Ko Yao Yai and nearby islands, Pang-Nga Province, Thailand. Science, Technology, and Social Sciences Procedia 2022: rspg002. <ext-link xlink:href="https://wjst.wu.ac.th/index.php/stssp/article/download/25685/2291/73007" ext-link-type="uri" xlink:type="simple">https://wjst.wu.ac.th/index.php/stssp/article/download/25685/2291/73007</ext-link></mixed-citation></ref><ref id="B224"><mixed-citation xmlns:xlink="http://www.w3.org/1999/xlink" xlink:type="simple"><person-group><name name-style="western"><surname>Putchakarn</surname><given-names>S</given-names></name><name name-style="western"><surname>Sonchaeng</surname><given-names>P</given-names></name></person-group> (<year>2004</year>) <article-title>Echinoderm fauna of Thailand: History and inventory reviews.</article-title><source>ScienceAsia</source><volume>30</volume>(<issue>4</issue>): <fpage>417</fpage>–<lpage>428</lpage>. <ext-link xlink:href="10.2306/scienceasia1513-1874.2004.30.417" ext-link-type="doi" xlink:type="simple">https://doi.org/10.2306/scienceasia1513-1874.2004.30.417</ext-link></mixed-citation></ref><ref id="B173"><mixed-citation xmlns:xlink="http://www.w3.org/1999/xlink" xlink:type="simple"><person-group><name name-style="western"><surname>Mortensen</surname><given-names>T</given-names></name></person-group> (<year>1904</year>) The Danish Expedition to Siam 1899–1900. III. <tp:taxon-name><tp:taxon-name-part taxon-name-part-type="class">Echinoidea</tp:taxon-name-part></tp:taxon-name> (1). Kongelige Danske Videnskabelige Selskabs, Skrifter, Serie 7 1: 1–124. <ext-link xlink:href="https://www.biodiversitylibrary.org/item/31830" ext-link-type="uri" xlink:type="simple">https://www.biodiversitylibrary.org/item/31830</ext-link></mixed-citation></ref></ref-list></tp:taxon-treatment>
