# Supplementary material for: ﻿Mid-Holocene marine faunas from the Bangkok Clay deposits in Nakhon Nayok, the Central Plain of Thailand
Source: Zookeys. 2024 May 15;1202:1–110. doi: 10.3897/zookeys.1202.119389 (PMC11112167; doi:10.3897/zookeys.1202.119389)
Supplement: XML Treatment for Carcharhinus cf. amblyrhynchoides [file zookeys.1202.119389-treatment69.xml]

<!DOCTYPE tp:taxon-treatment
  PUBLIC "-//TaxonX//DTD Taxonomic Treatment Publishing DTD v0 20100105//EN" "tax-treatment-NSO.dtd">
<tp:taxon-treatment xmlns:tp="http://www.plazi.org/taxpub"><tp:treatment-meta><kwd-group><label>Taxon classification</label><kwd>
                    <named-content content-type="kingdom">Animalia</named-content>
                  </kwd><kwd>
                    <named-content content-type="order">Carcharhiniformes</named-content>
                  </kwd><kwd>
                    <named-content content-type="family">Carcharhinidae</named-content>
                  </kwd></kwd-group><mixed-citation publication-type="journal"><person-group><name><surname>Jirapatrasilp</surname><given-names>Parin</given-names></name><name><surname>Cuny</surname><given-names>Gilles</given-names></name><name><surname>Kocsis</surname><given-names>László</given-names></name><name><surname>Sutcharit</surname><given-names>Chirasak</given-names></name><name><surname>Ngamnisai</surname><given-names>Nom</given-names></name><name><surname>Charoentitirat</surname><given-names>Thasinee</given-names></name><name><surname>Kumpitak</surname><given-names>Satapat</given-names></name><name><surname>Suraprasit</surname><given-names>Kantapon</given-names></name></person-group><article-title>﻿Mid-Holocene marine faunas from the Bangkok Clay deposits in Nakhon Nayok, the Central Plain of Thailand</article-title><source>Zookeys</source><day>15</day><month>05</month><year>2024</year><volume>1202</volume><fpage>1</fpage><lpage>110</lpage><pub-id pub-id-type="doi">10.3897/zookeys.1202.119389</pub-id></mixed-citation></tp:treatment-meta><tp:nomenclature><label>﻿</label><tp:taxon-name>
                  <object-id xmlns:xlink="http://www.w3.org/1999/xlink" content-type="arpha" xlink:type="simple">8B09989A-9F12-503D-8C03-619A738CCDF3</object-id>
                  <tp:taxon-name-part taxon-name-part-type="genus" reg="Carcharhinus">Carcharhinus</tp:taxon-name-part>
                  <tp:taxon-name-part taxon-name-part-type="uncertainty-rank">cf.</tp:taxon-name-part>
                  <tp:taxon-name-part taxon-name-part-type="species" reg="amblyrhynchoides">amblyrhynchoides</tp:taxon-name-part>
                </tp:taxon-name><tp:taxon-authority>(Whitley, 1934)</tp:taxon-authority><xref ref-type="fig" rid="F18">Fig. 18A–E</xref><tp:nomenclature-citation-list><tp:nomenclature-citation><tp:taxon-name>
                      <tp:taxon-name-part taxon-name-part-type="status">cf.</tp:taxon-name-part>
                      <tp:taxon-name-part taxon-name-part-type="genus" reg="Gillisqualus">Gillisqualus</tp:taxon-name-part>
                      <tp:taxon-name-part taxon-name-part-type="species" reg="amblyrhynchoides">amblyrhynchoides</tp:taxon-name-part>
                    </tp:taxon-name><comment> Whitley, 1934: 189–191, text-fig. 4. Type locality: Cape Bowling Green, Queensland. </comment></tp:nomenclature-citation><tp:nomenclature-citation><tp:taxon-name>
                      <tp:taxon-name-part taxon-name-part-type="status">cf.</tp:taxon-name-part>
                      <tp:taxon-name-part taxon-name-part-type="genus" reg="Carcharhinus">Carcharhinus</tp:taxon-name-part>
                      <tp:taxon-name-part taxon-name-part-type="species" reg="amblyrhynchoides">amblyrhynchoides</tp:taxon-name-part>
                    </tp:taxon-name><comment>. <xref ref-type="bibr" rid="B53">Compagno 1984</xref>: 458–459, with in-text figs. <xref ref-type="bibr" rid="B135">Krajangdara et al. 2022</xref>: 49, with in-text figs. </comment></tp:nomenclature-citation></tp:nomenclature-citation-list></tp:nomenclature><tp:treatment-sec sec-type="material" id="SECID0EN4FM"><title>Referred material.</title><p><abbrev xmlns:xlink="http://www.w3.org/1999/xlink" xlink:title="Chulalongkorn fossil collection" id="ABBRID0ET4FM" xlink:type="simple">CUF</abbrev>-<abbrev xmlns:xlink="http://www.w3.org/1999/xlink" xlink:title="Nakhon Nayok" id="ABBRID0EX4FM" xlink:type="simple">NKNY</abbrev>-S3-2 (Fig. <xref ref-type="fig" rid="F18">18A–E</xref>) (1 upper tooth).</p><fig id="F18" position="float" orientation="portrait"><object-id xmlns:xlink="http://www.w3.org/1999/xlink" content-type="doi" xlink:type="simple">10.3897/zookeys.1202.119389.figure18</object-id><object-id xmlns:xlink="http://www.w3.org/1999/xlink" content-type="arpha" xlink:type="simple">2B5133E4-6773-5C42-8CB8-8C3FAAD8DE09</object-id><label>Figure 18.</label><caption><p>Carcharhinid shark teeth <bold>A–E</bold><tp:taxon-name><tp:taxon-name-part taxon-name-part-type="genus" reg="Carcharhinus">Carcharhinus</tp:taxon-name-part><tp:taxon-name-part taxon-name-part-type="uncertainty-rank">cf.</tp:taxon-name-part><tp:taxon-name-part taxon-name-part-type="species" reg="amblyrhynchoides">amblyrhynchoides</tp:taxon-name-part></tp:taxon-name>, specimen <abbrev xmlns:xlink="http://www.w3.org/1999/xlink" xlink:title="Chulalongkorn fossil collection" id="ABBRID0EW5FM" xlink:type="simple">CUF</abbrev>-<abbrev xmlns:xlink="http://www.w3.org/1999/xlink" xlink:title="Nakhon Nayok" id="ABBRID0E15FM" xlink:type="simple">NKNY</abbrev>-S3-2 in <bold>A</bold> lingual <bold>B</bold> labial <bold>C</bold> mesial <bold>D</bold> distal and <bold>E</bold> apical views <bold>F–J</bold><tp:taxon-name><tp:taxon-name-part taxon-name-part-type="genus" reg="Carcharhinus">Carcharhinus</tp:taxon-name-part><tp:taxon-name-part taxon-name-part-type="uncertainty-rank">cf.</tp:taxon-name-part><tp:taxon-name-part taxon-name-part-type="species" reg="amblyrhynchos">amblyrhynchos</tp:taxon-name-part></tp:taxon-name>, specimen <abbrev xmlns:xlink="http://www.w3.org/1999/xlink" xlink:title="Chulalongkorn fossil collection" id="ABBRID0EX6FM" xlink:type="simple">CUF</abbrev>-<abbrev xmlns:xlink="http://www.w3.org/1999/xlink" xlink:title="Nakhon Nayok" id="ABBRID0E26FM" xlink:type="simple">NKNY</abbrev>-S3-10 in <bold>F</bold> lingual <bold>G</bold> labial <bold>H</bold> mesial <bold>I</bold> distal and <bold>J</bold> apical views.</p></caption><graphic xmlns:xlink="http://www.w3.org/1999/xlink" xlink:href="zookeys-1202-001_article-119389__-g018.jpg" position="float" orientation="portrait" xlink:type="simple" id="oo_1049907.jpg"><uri content-type="original_file" xlink:type="simple">https://binary.pensoft.net/fig/1049907</uri></graphic></fig></tp:treatment-sec><tp:treatment-sec sec-type="description" id="SECID0EOAGM"><title>Description.</title><p>The crown of <abbrev xmlns:xlink="http://www.w3.org/1999/xlink" xlink:title="Chulalongkorn fossil collection" id="ABBRID0EUAGM" xlink:type="simple">CUF</abbrev>-<abbrev xmlns:xlink="http://www.w3.org/1999/xlink" xlink:title="Nakhon Nayok" id="ABBRID0EYAGM" xlink:type="simple">NKNY</abbrev>-S3-2 is triangular and erect with fine serrations and displays well-developed heels mesially and distally. Its lingual face is distinctly more convex than the labial one. Its base presents a damaged lingual face.</p></tp:treatment-sec><tp:treatment-sec sec-type="habitat" id="SECID0E3AGM"><title>Habitat.</title><p>Tropical, inshore and offshore, coastal-pelagic species, found over the continental and insular shelves (<xref ref-type="bibr" rid="B53">Compagno 1984</xref>).</p></tp:treatment-sec><tp:treatment-sec sec-type="distribution" id="SECID0EGBGM"><title>Distribution.</title><p>Gulf of Aden and Indian Ocean; Indo-West Pacific, from southern China to Australia (<xref ref-type="bibr" rid="B53">Compagno 1984</xref>).</p></tp:treatment-sec><tp:treatment-sec sec-type="Record in Thailand" id="SECID0EQBGM"><title>Record in Thailand.</title><p>Gulf of Thailand and Andaman Sea (<xref ref-type="bibr" rid="B53">Compagno 1984</xref>; <xref ref-type="bibr" rid="B135">Krajangdara et al. 2022</xref>).</p></tp:treatment-sec><tp:treatment-sec sec-type="Taxonomic remarks and comparisons" id="SECID0E5BGM"><title>Taxonomic remarks and comparisons.</title><p>The specimen <abbrev xmlns:xlink="http://www.w3.org/1999/xlink" xlink:title="Chulalongkorn fossil collection" id="ABBRID0EECGM" xlink:type="simple">CUF</abbrev>-<abbrev xmlns:xlink="http://www.w3.org/1999/xlink" xlink:title="Nakhon Nayok" id="ABBRID0EICGM" xlink:type="simple">NKNY</abbrev>-S3-2 represents an anterior upper tooth. Several species of <italic><tp:taxon-name><tp:taxon-name-part taxon-name-part-type="genus" reg="Carcharhinus">Carcharhinus</tp:taxon-name-part></tp:taxon-name></italic> have similar upper teeth in terms of morphology. Additional teeth and larger assemblages are needed for a more precise identification. Nevertheless, the tooth most resembles the upper teeth of <italic><tp:taxon-name><tp:taxon-name-part taxon-name-part-type="genus" reg="Carcharhinus">C.</tp:taxon-name-part><tp:taxon-name-part taxon-name-part-type="species" reg="amblyrhynchoides">amblyrhynchoides</tp:taxon-name-part></tp:taxon-name></italic> (<xref ref-type="bibr" rid="B77">Garrick 1982</xref>: fig. 20). Male individuals of <italic><tp:taxon-name><tp:taxon-name-part taxon-name-part-type="genus" reg="Carcharhinus">C.</tp:taxon-name-part><tp:taxon-name-part taxon-name-part-type="species" reg="brachyurus">brachyurus</tp:taxon-name-part></tp:taxon-name></italic> have somewhat similar upper teeth (<xref ref-type="bibr" rid="B77">Garrick 1982</xref>: fig. 51), but the mesial cutting edge of their crown is often more convex. <italic><tp:taxon-name><tp:taxon-name-part taxon-name-part-type="genus" reg="Carcharhinus">Carcharhinus</tp:taxon-name-part><tp:taxon-name-part taxon-name-part-type="species" reg="limbatus">limbatus</tp:taxon-name-part></tp:taxon-name></italic> also shows the same characters, but the serration on the cusps at the base of the crown is much finer (<xref ref-type="bibr" rid="B13">Bass et al. 1973</xref>: pl. 5; <xref ref-type="bibr" rid="B77">Garrick 1982</xref>: fig. 18). The pattern of serration also resembles that of the lower teeth of <italic><tp:taxon-name><tp:taxon-name-part taxon-name-part-type="genus" reg="Carcharhinus">C.</tp:taxon-name-part><tp:taxon-name-part taxon-name-part-type="species" reg="sorrah">sorrah</tp:taxon-name-part></tp:taxon-name></italic>, although in the latter, the base of the root is more concave and the heels of the crown are better developed, the teeth being longer mesio-distally than high baso-apically (<xref ref-type="bibr" rid="B302">Voigt and Weber 2011</xref>). Regarding the fossil record in Southeast Asia, similar teeth have been reported from the Late Miocene deposits of Brunei in Borneo (<xref ref-type="bibr" rid="B132">Kocsis et al. 2019</xref>).</p></tp:treatment-sec><ref-list><ref id="B53"><mixed-citation xmlns:xlink="http://www.w3.org/1999/xlink" xlink:type="simple"><person-group><name name-style="western"><surname>Compagno</surname><given-names>LJV</given-names></name></person-group> (<year>1984</year>) <article-title>FAO Species Catalogue. Vol. 4. Sharks of the world. An annotated and illustrated catalogue of shark species known to date. Part 2 - <tp:taxon-name><tp:taxon-name-part taxon-name-part-type="order">Carcharhiniformes</tp:taxon-name-part></tp:taxon-name>.</article-title><source>FAO Fisheries Synopsis</source><volume>4</volume>(<issue>125</issue>): <fpage>251</fpage>–<lpage>655</lpage>.</mixed-citation></ref><ref id="B135"><mixed-citation xmlns:xlink="http://www.w3.org/1999/xlink" xlink:type="simple"><person-group><name name-style="western"><surname>Krajangdara</surname><given-names>T</given-names></name><name name-style="western"><surname>Vidthayanon</surname><given-names>C</given-names></name><name name-style="western"><surname>Ali</surname><given-names>A</given-names></name><name name-style="western"><surname>Lim</surname><given-names>A</given-names></name><name name-style="western"><surname>Sumontha</surname><given-names>M</given-names></name><name name-style="western"><surname>Rodpradit</surname><given-names>S</given-names></name><name name-style="western"><surname>Chansue</surname><given-names>N</given-names></name><name name-style="western"><surname>Haetrakul</surname><given-names>T</given-names></name></person-group> (<year>2022</year>) <source>The Cartilaginous Fishes of Thailand and Adjecent Waters.</source><publisher-name>Department of Fisheries</publisher-name>, <publisher-loc>Thailand</publisher-loc>, <size units="page">233 pp</size>.</mixed-citation></ref><ref id="B77"><mixed-citation xmlns:xlink="http://www.w3.org/1999/xlink" xlink:type="simple"><person-group><name name-style="western"><surname>Garrick</surname><given-names>JAF</given-names></name></person-group> (<year>1982</year>) <source>Sharks of the genus <italic><tp:taxon-name><tp:taxon-name-part taxon-name-part-type="genus">Carcharhinus</tp:taxon-name-part></tp:taxon-name></italic>. NOAA Technical Report NMFS Circular vol. 445.</source><publisher-name>NMFS Scientific Publications Office</publisher-name>, <publisher-loc>Seattle, USA</publisher-loc>, <size units="page">194 pp</size>.</mixed-citation></ref><ref id="B13"><mixed-citation xmlns:xlink="http://www.w3.org/1999/xlink" xlink:type="simple"><person-group><name name-style="western"><surname>Bass</surname><given-names>AJ</given-names></name><name name-style="western"><surname>D’Aubrey</surname><given-names>JD</given-names></name><name name-style="western"><surname>Kistnasamy</surname><given-names>N</given-names></name></person-group> (<year>1973</year>) <source>Sharks of the East Coast of southern Africa. I. The genus <italic><tp:taxon-name><tp:taxon-name-part taxon-name-part-type="genus">Carcharhinus</tp:taxon-name-part></tp:taxon-name></italic> (<tp:taxon-name><tp:taxon-name-part taxon-name-part-type="family">Carcharhinidae</tp:taxon-name-part></tp:taxon-name>). Investigational Report – Issue 33.</source><publisher-name>Oceanographic Research Institute</publisher-name>, <publisher-loc>Durban, South Africa</publisher-loc>, <size units="page">168 pp</size>.</mixed-citation></ref><ref id="B302"><mixed-citation xmlns:xlink="http://www.w3.org/1999/xlink" xlink:type="simple"><person-group><name name-style="western"><surname>Voigt</surname><given-names>M</given-names></name><name name-style="western"><surname>Weber</surname><given-names>D</given-names></name></person-group> (<year>2011</year>) <source>Field guide for sharks of the genus <italic><tp:taxon-name><tp:taxon-name-part taxon-name-part-type="genus">Carcharhinus</tp:taxon-name-part></tp:taxon-name></italic>. Verlag Dr.</source><publisher-name>Friedrich Pfeil</publisher-name>, <publisher-loc>München</publisher-loc>, <size units="page">155 pp</size>.</mixed-citation></ref><ref id="B132"><mixed-citation xmlns:xlink="http://www.w3.org/1999/xlink" xlink:type="simple"><person-group><name name-style="western"><surname>Kocsis</surname><given-names>L</given-names></name><name name-style="western"><surname>Razak</surname><given-names>H</given-names></name><name name-style="western"><surname>Briguglio</surname><given-names>A</given-names></name><name name-style="western"><surname>Szabo</surname><given-names>M</given-names></name></person-group> (<year>2019</year>) <article-title>First report on a diverse Neogene cartilaginous fish fauna from Borneo (Ambug Hill, Brunei Darussalam).</article-title><source>Journal of Systematic Palaeontology</source><volume>17</volume>(<issue>10</issue>): <fpage>791</fpage>–<lpage>819</lpage>. <ext-link xlink:href="10.1080/14772019.2018.1468830" ext-link-type="doi" xlink:type="simple">https://doi.org/10.1080/14772019.2018.1468830</ext-link></mixed-citation></ref></ref-list></tp:taxon-treatment>
