# Supplementary material for: ﻿Mid-Holocene marine faunas from the Bangkok Clay deposits in Nakhon Nayok, the Central Plain of Thailand
Source: Zookeys. 2024 May 15;1202:1–110. doi: 10.3897/zookeys.1202.119389 (PMC11112167; doi:10.3897/zookeys.1202.119389)
Supplement: XML Treatment for Carcharhinus cf. amblyrhynchos [file zookeys.1202.119389-treatment70.xml]

<!DOCTYPE tp:taxon-treatment
  PUBLIC "-//TaxonX//DTD Taxonomic Treatment Publishing DTD v0 20100105//EN" "tax-treatment-NSO.dtd">
<tp:taxon-treatment xmlns:tp="http://www.plazi.org/taxpub"><tp:treatment-meta><kwd-group><label>Taxon classification</label><kwd>
                    <named-content content-type="kingdom">Animalia</named-content>
                  </kwd><kwd>
                    <named-content content-type="order">Carcharhiniformes</named-content>
                  </kwd><kwd>
                    <named-content content-type="family">Carcharhinidae</named-content>
                  </kwd></kwd-group><mixed-citation publication-type="journal"><person-group><name><surname>Jirapatrasilp</surname><given-names>Parin</given-names></name><name><surname>Cuny</surname><given-names>Gilles</given-names></name><name><surname>Kocsis</surname><given-names>László</given-names></name><name><surname>Sutcharit</surname><given-names>Chirasak</given-names></name><name><surname>Ngamnisai</surname><given-names>Nom</given-names></name><name><surname>Charoentitirat</surname><given-names>Thasinee</given-names></name><name><surname>Kumpitak</surname><given-names>Satapat</given-names></name><name><surname>Suraprasit</surname><given-names>Kantapon</given-names></name></person-group><article-title>﻿Mid-Holocene marine faunas from the Bangkok Clay deposits in Nakhon Nayok, the Central Plain of Thailand</article-title><source>Zookeys</source><day>15</day><month>05</month><year>2024</year><volume>1202</volume><fpage>1</fpage><lpage>110</lpage><pub-id pub-id-type="doi">10.3897/zookeys.1202.119389</pub-id></mixed-citation></tp:treatment-meta><tp:nomenclature><label>﻿</label><tp:taxon-name>
                  <object-id xmlns:xlink="http://www.w3.org/1999/xlink" content-type="arpha" xlink:type="simple">D06B8C38-5391-5FB5-99A3-61708ABF306E</object-id>
                  <tp:taxon-name-part taxon-name-part-type="genus" reg="Carcharhinus">Carcharhinus</tp:taxon-name-part>
                  <tp:taxon-name-part taxon-name-part-type="uncertainty-rank">cf.</tp:taxon-name-part>
                  <tp:taxon-name-part taxon-name-part-type="species" reg="amblyrhynchos">amblyrhynchos</tp:taxon-name-part>
                </tp:taxon-name><tp:taxon-authority>(Bleeker, 1856)</tp:taxon-authority><xref ref-type="fig" rid="F18">Fig. 18F–J</xref><tp:nomenclature-citation-list><tp:nomenclature-citation><tp:taxon-name><tp:taxon-name-part taxon-name-part-type="status">cf.</tp:taxon-name-part><tp:taxon-name-part taxon-name-part-type="genus" reg="Carcharias">Carcharias</tp:taxon-name-part> (<tp:taxon-name-part taxon-name-part-type="subgenus" reg="Prionodon">Prionodon</tp:taxon-name-part>) <tp:taxon-name-part taxon-name-part-type="species" reg="amblyrhynchos">amblyrhynchos</tp:taxon-name-part></tp:taxon-name><comment> Bleeker, 1856: 467–468. Type locality: Java Sea near Solombo Island. </comment></tp:nomenclature-citation><tp:nomenclature-citation><tp:taxon-name>
                      <tp:taxon-name-part taxon-name-part-type="status">cf.</tp:taxon-name-part>
                      <tp:taxon-name-part taxon-name-part-type="genus" reg="Carcharhinus">Carcharhinus</tp:taxon-name-part>
                      <tp:taxon-name-part taxon-name-part-type="species" reg="amblyrhynchos">amblyrhynchos</tp:taxon-name-part>
                    </tp:taxon-name><comment>. <xref ref-type="bibr" rid="B53">Compagno 1984</xref>: 459–461, with in-text figs. <xref ref-type="bibr" rid="B135">Krajangdara et al. 2022</xref>: 49, with in-text figs. </comment></tp:nomenclature-citation></tp:nomenclature-citation-list></tp:nomenclature><tp:treatment-sec sec-type="material" id="SECID0EKHGM"><title>Referred material.</title><p><abbrev xmlns:xlink="http://www.w3.org/1999/xlink" xlink:title="Chulalongkorn fossil collection" id="ABBRID0EQHGM" xlink:type="simple">CUF</abbrev>-<abbrev xmlns:xlink="http://www.w3.org/1999/xlink" xlink:title="Nakhon Nayok" id="ABBRID0EUHGM" xlink:type="simple">NKNY</abbrev>-S3-10 (Fig. <xref ref-type="fig" rid="F18">18F–J</xref>) (1 upper tooth).</p></tp:treatment-sec><tp:treatment-sec sec-type="description" id="SECID0E3HGM"><title>Description.</title><p>The crown of <abbrev xmlns:xlink="http://www.w3.org/1999/xlink" xlink:title="Chulalongkorn fossil collection" id="ABBRID0ECIGM" xlink:type="simple">CUF</abbrev>-<abbrev xmlns:xlink="http://www.w3.org/1999/xlink" xlink:title="Nakhon Nayok" id="ABBRID0EGIGM" xlink:type="simple">NKNY</abbrev>-S3-10 displays a rather narrow main cusp with well-developed heels. The main cusp is regularly serrated, with an almost straight mesial edge and a distal one that is slightly concave. It is thus inclined distally. The labial side of the main cusp is nearly flat, whereas the lingual one is convex. Both the mesial and distal heels of the crown are poorly preserved and their serration pattern cannot thus be observed. The base of the root is concave and the nutritive groove on the bulged lingual face is poorly developed or heavily worn. The labial face of the root is nearly flat.</p></tp:treatment-sec><tp:treatment-sec sec-type="habitat" id="SECID0EKIGM"><title>Habitat.</title><p>Continental and insular shelves and adjacent oceanic waters (<xref ref-type="bibr" rid="B53">Compagno 1984</xref>).</p></tp:treatment-sec><tp:treatment-sec sec-type="distribution" id="SECID0EUIGM"><title>Distribution.</title><p>Indo-western to Central Pacific (<xref ref-type="bibr" rid="B53">Compagno 1984</xref>).</p></tp:treatment-sec><tp:treatment-sec sec-type="Record in Thailand" id="SECID0E5IGM"><title>Record in Thailand.</title><p>Gulf of Thailand and Andaman Sea (<xref ref-type="bibr" rid="B53">Compagno 1984</xref>; <xref ref-type="bibr" rid="B135">Krajangdara et al. 2022</xref>).</p></tp:treatment-sec><tp:treatment-sec sec-type="Taxonomic remarks and comparisons" id="SECID0EMJGM"><title>Taxonomic remarks and comparisons.</title><p>The general shape of the crown, the regular serration of the main cusp, and the arched root are reminiscent of <italic><tp:taxon-name><tp:taxon-name-part taxon-name-part-type="genus" reg="Carcharhinus">C.</tp:taxon-name-part><tp:taxon-name-part taxon-name-part-type="species" reg="amblyrhynchos">amblyrhynchos</tp:taxon-name-part></tp:taxon-name></italic> (<xref ref-type="bibr" rid="B13">Bass et al. 1973</xref>; <xref ref-type="bibr" rid="B77">Garrick 1982</xref>; <xref ref-type="bibr" rid="B132">Kocsis et al. 2019</xref>; <xref ref-type="bibr" rid="B158">Malyshkina et al. 2023</xref>), but the poorly preserved heels of the teeth make a definite identification difficult to ascertain.</p></tp:treatment-sec><tp:treatment-sec><!--Section generated to contain objects referenced in tp:taxon-treatment.--><fig id="F18" position="float" orientation="portrait"><object-id xmlns:xlink="http://www.w3.org/1999/xlink" content-type="doi" xlink:type="simple">10.3897/zookeys.1202.119389.figure18</object-id><object-id xmlns:xlink="http://www.w3.org/1999/xlink" content-type="arpha" xlink:type="simple">2B5133E4-6773-5C42-8CB8-8C3FAAD8DE09</object-id><label>Figure 18.</label><caption><p>Carcharhinid shark teeth <bold>A–E</bold><tp:taxon-name><tp:taxon-name-part taxon-name-part-type="genus" reg="Carcharhinus">Carcharhinus</tp:taxon-name-part><tp:taxon-name-part taxon-name-part-type="uncertainty-rank">cf.</tp:taxon-name-part><tp:taxon-name-part taxon-name-part-type="species" reg="amblyrhynchoides">amblyrhynchoides</tp:taxon-name-part></tp:taxon-name>, specimen <abbrev xmlns:xlink="http://www.w3.org/1999/xlink" xlink:title="Chulalongkorn fossil collection" id="ABBRID0EW5FM" xlink:type="simple">CUF</abbrev>-<abbrev xmlns:xlink="http://www.w3.org/1999/xlink" xlink:title="Nakhon Nayok" id="ABBRID0E15FM" xlink:type="simple">NKNY</abbrev>-S3-2 in <bold>A</bold> lingual <bold>B</bold> labial <bold>C</bold> mesial <bold>D</bold> distal and <bold>E</bold> apical views <bold>F–J</bold><tp:taxon-name><tp:taxon-name-part taxon-name-part-type="genus" reg="Carcharhinus">Carcharhinus</tp:taxon-name-part><tp:taxon-name-part taxon-name-part-type="uncertainty-rank">cf.</tp:taxon-name-part><tp:taxon-name-part taxon-name-part-type="species" reg="amblyrhynchos">amblyrhynchos</tp:taxon-name-part></tp:taxon-name>, specimen <abbrev xmlns:xlink="http://www.w3.org/1999/xlink" xlink:title="Chulalongkorn fossil collection" id="ABBRID0EX6FM" xlink:type="simple">CUF</abbrev>-<abbrev xmlns:xlink="http://www.w3.org/1999/xlink" xlink:title="Nakhon Nayok" id="ABBRID0E26FM" xlink:type="simple">NKNY</abbrev>-S3-10 in <bold>F</bold> lingual <bold>G</bold> labial <bold>H</bold> mesial <bold>I</bold> distal and <bold>J</bold> apical views.</p></caption><graphic xmlns:xlink="http://www.w3.org/1999/xlink" xlink:href="zookeys-1202-001_article-119389__-g018.jpg" position="float" orientation="portrait" xlink:type="simple" id="oo_1049907.jpg"><uri content-type="original_file" xlink:type="simple">https://binary.pensoft.net/fig/1049907</uri></graphic></fig></tp:treatment-sec><ref-list><ref id="B53"><mixed-citation xmlns:xlink="http://www.w3.org/1999/xlink" xlink:type="simple"><person-group><name name-style="western"><surname>Compagno</surname><given-names>LJV</given-names></name></person-group> (<year>1984</year>) <article-title>FAO Species Catalogue. Vol. 4. Sharks of the world. An annotated and illustrated catalogue of shark species known to date. Part 2 - <tp:taxon-name><tp:taxon-name-part taxon-name-part-type="order">Carcharhiniformes</tp:taxon-name-part></tp:taxon-name>.</article-title><source>FAO Fisheries Synopsis</source><volume>4</volume>(<issue>125</issue>): <fpage>251</fpage>–<lpage>655</lpage>.</mixed-citation></ref><ref id="B135"><mixed-citation xmlns:xlink="http://www.w3.org/1999/xlink" xlink:type="simple"><person-group><name name-style="western"><surname>Krajangdara</surname><given-names>T</given-names></name><name name-style="western"><surname>Vidthayanon</surname><given-names>C</given-names></name><name name-style="western"><surname>Ali</surname><given-names>A</given-names></name><name name-style="western"><surname>Lim</surname><given-names>A</given-names></name><name name-style="western"><surname>Sumontha</surname><given-names>M</given-names></name><name name-style="western"><surname>Rodpradit</surname><given-names>S</given-names></name><name name-style="western"><surname>Chansue</surname><given-names>N</given-names></name><name name-style="western"><surname>Haetrakul</surname><given-names>T</given-names></name></person-group> (<year>2022</year>) <source>The Cartilaginous Fishes of Thailand and Adjecent Waters.</source><publisher-name>Department of Fisheries</publisher-name>, <publisher-loc>Thailand</publisher-loc>, <size units="page">233 pp</size>.</mixed-citation></ref><ref id="B13"><mixed-citation xmlns:xlink="http://www.w3.org/1999/xlink" xlink:type="simple"><person-group><name name-style="western"><surname>Bass</surname><given-names>AJ</given-names></name><name name-style="western"><surname>D’Aubrey</surname><given-names>JD</given-names></name><name name-style="western"><surname>Kistnasamy</surname><given-names>N</given-names></name></person-group> (<year>1973</year>) <source>Sharks of the East Coast of southern Africa. I. The genus <italic><tp:taxon-name><tp:taxon-name-part taxon-name-part-type="genus">Carcharhinus</tp:taxon-name-part></tp:taxon-name></italic> (<tp:taxon-name><tp:taxon-name-part taxon-name-part-type="family">Carcharhinidae</tp:taxon-name-part></tp:taxon-name>). Investigational Report – Issue 33.</source><publisher-name>Oceanographic Research Institute</publisher-name>, <publisher-loc>Durban, South Africa</publisher-loc>, <size units="page">168 pp</size>.</mixed-citation></ref><ref id="B77"><mixed-citation xmlns:xlink="http://www.w3.org/1999/xlink" xlink:type="simple"><person-group><name name-style="western"><surname>Garrick</surname><given-names>JAF</given-names></name></person-group> (<year>1982</year>) <source>Sharks of the genus <italic><tp:taxon-name><tp:taxon-name-part taxon-name-part-type="genus">Carcharhinus</tp:taxon-name-part></tp:taxon-name></italic>. NOAA Technical Report NMFS Circular vol. 445.</source><publisher-name>NMFS Scientific Publications Office</publisher-name>, <publisher-loc>Seattle, USA</publisher-loc>, <size units="page">194 pp</size>.</mixed-citation></ref><ref id="B132"><mixed-citation xmlns:xlink="http://www.w3.org/1999/xlink" xlink:type="simple"><person-group><name name-style="western"><surname>Kocsis</surname><given-names>L</given-names></name><name name-style="western"><surname>Razak</surname><given-names>H</given-names></name><name name-style="western"><surname>Briguglio</surname><given-names>A</given-names></name><name name-style="western"><surname>Szabo</surname><given-names>M</given-names></name></person-group> (<year>2019</year>) <article-title>First report on a diverse Neogene cartilaginous fish fauna from Borneo (Ambug Hill, Brunei Darussalam).</article-title><source>Journal of Systematic Palaeontology</source><volume>17</volume>(<issue>10</issue>): <fpage>791</fpage>–<lpage>819</lpage>. <ext-link xlink:href="10.1080/14772019.2018.1468830" ext-link-type="doi" xlink:type="simple">https://doi.org/10.1080/14772019.2018.1468830</ext-link></mixed-citation></ref><ref id="B158"><mixed-citation xmlns:xlink="http://www.w3.org/1999/xlink" xlink:type="simple"><person-group><name name-style="western"><surname>Malyshkina</surname><given-names>TP</given-names></name><name name-style="western"><surname>Ward</surname><given-names>DJ</given-names></name><name name-style="western"><surname>Nazarkin</surname><given-names>MV</given-names></name><name name-style="western"><surname>Nam</surname><given-names>G-S</given-names></name><name name-style="western"><surname>Kwon</surname><given-names>S-H</given-names></name><name name-style="western"><surname>Lee</surname><given-names>J-H</given-names></name><name name-style="western"><surname>Kim</surname><given-names>T-W</given-names></name><name name-style="western"><surname>Kim</surname><given-names>D-K</given-names></name><name name-style="western"><surname>Baek</surname><given-names>D-S</given-names></name></person-group> (<year>2023</year>) <article-title>Miocene <tp:taxon-name><tp:taxon-name-part taxon-name-part-type="subclass">Elasmobranchii</tp:taxon-name-part></tp:taxon-name> from the Duho Formation, South Korea.</article-title><source>Historical Biology</source><volume>35</volume>(<issue>9</issue>): <fpage>1726</fpage>–<lpage>1741</lpage>. <ext-link xlink:href="10.1080/08912963.2022.2110870" ext-link-type="doi" xlink:type="simple">https://doi.org/10.1080/08912963.2022.2110870</ext-link></mixed-citation></ref></ref-list></tp:taxon-treatment>
