# Supplementary material for: ﻿Mid-Holocene marine faunas from the Bangkok Clay deposits in Nakhon Nayok, the Central Plain of Thailand
Source: Zookeys. 2024 May 15;1202:1–110. doi: 10.3897/zookeys.1202.119389 (PMC11112167; doi:10.3897/zookeys.1202.119389)
Supplement: XML Treatment for Carcharhinus cf. leucas [file zookeys.1202.119389-treatment71.xml]

<!DOCTYPE tp:taxon-treatment
  PUBLIC "-//TaxonX//DTD Taxonomic Treatment Publishing DTD v0 20100105//EN" "tax-treatment-NSO.dtd">
<tp:taxon-treatment xmlns:tp="http://www.plazi.org/taxpub"><tp:treatment-meta><kwd-group><label>Taxon classification</label><kwd>
                    <named-content content-type="kingdom">Animalia</named-content>
                  </kwd><kwd>
                    <named-content content-type="order">Carcharhiniformes</named-content>
                  </kwd><kwd>
                    <named-content content-type="family">Carcharhinidae</named-content>
                  </kwd></kwd-group><mixed-citation publication-type="journal"><person-group><name><surname>Jirapatrasilp</surname><given-names>Parin</given-names></name><name><surname>Cuny</surname><given-names>Gilles</given-names></name><name><surname>Kocsis</surname><given-names>László</given-names></name><name><surname>Sutcharit</surname><given-names>Chirasak</given-names></name><name><surname>Ngamnisai</surname><given-names>Nom</given-names></name><name><surname>Charoentitirat</surname><given-names>Thasinee</given-names></name><name><surname>Kumpitak</surname><given-names>Satapat</given-names></name><name><surname>Suraprasit</surname><given-names>Kantapon</given-names></name></person-group><article-title>﻿Mid-Holocene marine faunas from the Bangkok Clay deposits in Nakhon Nayok, the Central Plain of Thailand</article-title><source>Zookeys</source><day>15</day><month>05</month><year>2024</year><volume>1202</volume><fpage>1</fpage><lpage>110</lpage><pub-id pub-id-type="doi">10.3897/zookeys.1202.119389</pub-id></mixed-citation></tp:treatment-meta><tp:nomenclature><label>﻿</label><tp:taxon-name>
                  <object-id xmlns:xlink="http://www.w3.org/1999/xlink" content-type="arpha" xlink:type="simple">E7690BD5-42BA-5654-9AA1-C756636609DE</object-id>
                  <tp:taxon-name-part taxon-name-part-type="genus" reg="Carcharhinus">Carcharhinus</tp:taxon-name-part>
                  <tp:taxon-name-part taxon-name-part-type="uncertainty-rank">cf.</tp:taxon-name-part>
                  <tp:taxon-name-part taxon-name-part-type="species" reg="leucas">leucas</tp:taxon-name-part>
                </tp:taxon-name><tp:taxon-authority>(Valenciennes, 1839)</tp:taxon-authority><xref ref-type="fig" rid="F19">Fig. 19</xref><tp:nomenclature-citation-list><tp:nomenclature-citation><tp:taxon-name><tp:taxon-name-part taxon-name-part-type="status">cf.</tp:taxon-name-part><tp:taxon-name-part taxon-name-part-type="genus" reg="Carcharias">Carcharias</tp:taxon-name-part> (<tp:taxon-name-part taxon-name-part-type="subgenus" reg="Prionodon">Prionodon</tp:taxon-name-part>) <tp:taxon-name-part taxon-name-part-type="species" reg="leucas">leucas</tp:taxon-name-part></tp:taxon-name><comment> Valenciennes in Müller &amp; Henle, 1839: 42–43. Type locality: Antilles. </comment></tp:nomenclature-citation><tp:nomenclature-citation><tp:taxon-name>
                      <tp:taxon-name-part taxon-name-part-type="status">cf.</tp:taxon-name-part>
                      <tp:taxon-name-part taxon-name-part-type="genus" reg="Carcharhinus">Carcharhinus</tp:taxon-name-part>
                      <tp:taxon-name-part taxon-name-part-type="species" reg="leucas">leucas</tp:taxon-name-part>
                    </tp:taxon-name><comment>. <xref ref-type="bibr" rid="B53">Compagno 1984</xref>: 478–481, with in-text figs. <xref ref-type="bibr" rid="B135">Krajangdara et al. 2022</xref>: 52, with in-text figs. </comment></tp:nomenclature-citation></tp:nomenclature-citation-list></tp:nomenclature><tp:treatment-sec sec-type="material" id="SECID0EANGM"><title>Referred material.</title><p><abbrev xmlns:xlink="http://www.w3.org/1999/xlink" xlink:title="Chulalongkorn fossil collection" id="ABBRID0EGNGM" xlink:type="simple">CUF</abbrev>-<abbrev xmlns:xlink="http://www.w3.org/1999/xlink" xlink:title="Nakhon Nayok" id="ABBRID0EKNGM" xlink:type="simple">NKNY</abbrev>-Q04 (Fig. <xref ref-type="fig" rid="F19">19A–I</xref>), <abbrev xmlns:xlink="http://www.w3.org/1999/xlink" xlink:title="Chulalongkorn fossil collection" id="ABBRID0ESNGM" xlink:type="simple">CUF</abbrev>-<abbrev xmlns:xlink="http://www.w3.org/1999/xlink" xlink:title="Nakhon Nayok" id="ABBRID0EWNGM" xlink:type="simple">NKNY</abbrev>-SA-1 (Fig. <xref ref-type="fig" rid="F19">19J–N</xref>), <abbrev xmlns:xlink="http://www.w3.org/1999/xlink" xlink:title="Chulalongkorn fossil collection" id="ABBRID0E5NGM" xlink:type="simple">CUF</abbrev>-<abbrev xmlns:xlink="http://www.w3.org/1999/xlink" xlink:title="Nakhon Nayok" id="ABBRID0ECOGM" xlink:type="simple">NKNY</abbrev>-SB-3, <abbrev xmlns:xlink="http://www.w3.org/1999/xlink" xlink:title="Chulalongkorn fossil collection" id="ABBRID0EGOGM" xlink:type="simple">CUF</abbrev>-<abbrev xmlns:xlink="http://www.w3.org/1999/xlink" xlink:title="Nakhon Nayok" id="ABBRID0EKOGM" xlink:type="simple">NKNY</abbrev>-SC-5 (4 upper teeth).</p><fig id="F19" position="float" orientation="portrait"><object-id xmlns:xlink="http://www.w3.org/1999/xlink" content-type="doi" xlink:type="simple">10.3897/zookeys.1202.119389.figure19</object-id><object-id xmlns:xlink="http://www.w3.org/1999/xlink" content-type="arpha" xlink:type="simple">FD5B6DB1-2647-5B3F-8110-8EE3340ECF20</object-id><label>Figure 19.</label><caption><p>Carcharhinid shark teeth - <tp:taxon-name><tp:taxon-name-part taxon-name-part-type="genus" reg="Carcharhinus">Carcharhinus</tp:taxon-name-part><tp:taxon-name-part taxon-name-part-type="uncertainty-rank">cf.</tp:taxon-name-part><tp:taxon-name-part taxon-name-part-type="species" reg="leucas">leucas</tp:taxon-name-part></tp:taxon-name><bold>A–I</bold> specimen <abbrev xmlns:xlink="http://www.w3.org/1999/xlink" xlink:title="Chulalongkorn fossil collection" id="ABBRID0EFPGM" xlink:type="simple">CUF</abbrev>-<abbrev xmlns:xlink="http://www.w3.org/1999/xlink" xlink:title="Nakhon Nayok" id="ABBRID0EJPGM" xlink:type="simple">NKNY</abbrev>-Q04 in <bold>A</bold> lingual <bold>B</bold> labial and <bold>C–F</bold> different apical views <bold>G–I</bold> close-ups on the serrations of the distal cutting edge at the level of <bold>G</bold> distal heel and mesial cutting edge at the level of <bold>H</bold> upper part of the cusp and <bold>I</bold> heel. <bold>J–N</bold> specimen <abbrev xmlns:xlink="http://www.w3.org/1999/xlink" xlink:title="Chulalongkorn fossil collection" id="ABBRID0E4PGM" xlink:type="simple">CUF</abbrev>-<abbrev xmlns:xlink="http://www.w3.org/1999/xlink" xlink:title="Nakhon Nayok" id="ABBRID0EBQGM" xlink:type="simple">NKNY</abbrev>-SA-1 in <bold>J</bold> lingual <bold>K</bold> labial <bold>L</bold> mesial <bold>M</bold> distal and <bold>N</bold> apical views.</p></caption><graphic xmlns:xlink="http://www.w3.org/1999/xlink" xlink:href="zookeys-1202-001_article-119389__-g019.jpg" position="float" orientation="portrait" xlink:type="simple" id="oo_1049909.jpg"><uri content-type="original_file" xlink:type="simple">https://binary.pensoft.net/fig/1049909</uri></graphic></fig></tp:treatment-sec><tp:treatment-sec sec-type="description" id="SECID0EUQGM"><title>Description.</title><p>Crowns show well-developed serrations, becoming larger and more complex in the basal part of the distal side of the crown. In labial or lingual view, the mesial side is almost straight, whereas the distal one is concave in its lower third. The outline of the base of the crown is more concave on the lingual face than on the labial one. The root is deep, slightly concave at its base, and does not display a nutritive groove in lingual view.</p></tp:treatment-sec><tp:treatment-sec sec-type="habitat" id="SECID0EZQGM"><title>Habitat.</title><p>Close inshore in reef-associated marine habitats, mostly in water less than 30 m depth (<xref ref-type="bibr" rid="B53">Compagno 1984</xref>; <xref ref-type="bibr" rid="B135">Krajangdara et al. 2022</xref>).</p></tp:treatment-sec><tp:treatment-sec sec-type="distribution" id="SECID0EHRGM"><title>Distribution.</title><p>Cosmopolitan in tropical and subtropical seas, but also reported from estuaries and rivers, tolerant of freshwater conditions (<xref ref-type="bibr" rid="B53">Compagno 1984</xref>).</p></tp:treatment-sec><tp:treatment-sec sec-type="Record in Thailand" id="SECID0ERRGM"><title>Record in Thailand.</title><p>Gulf of Thailand and Andaman Sea (<xref ref-type="bibr" rid="B53">Compagno 1984</xref>; <xref ref-type="bibr" rid="B135">Krajangdara et al. 2022</xref>).</p></tp:treatment-sec><tp:treatment-sec sec-type="Taxonomic remarks and comparisons" id="SECID0E6RGM"><title>Taxonomic remarks and comparisons.</title><p>Teeth of <italic><tp:taxon-name><tp:taxon-name-part taxon-name-part-type="genus" reg="Carcharhinus">C.</tp:taxon-name-part><tp:taxon-name-part taxon-name-part-type="species" reg="amboiensis">amboiensis</tp:taxon-name-part></tp:taxon-name></italic> are very similar to those of <italic><tp:taxon-name><tp:taxon-name-part taxon-name-part-type="genus" reg="Carcharhinus">C.</tp:taxon-name-part><tp:taxon-name-part taxon-name-part-type="species" reg="leucas">leucas</tp:taxon-name-part></tp:taxon-name></italic> so that it is very difficult to differentiate them (<xref ref-type="bibr" rid="B132">Kocsis et al. 2019</xref>). As a result, ten incomplete teeth may belong either to <italic><tp:taxon-name><tp:taxon-name-part taxon-name-part-type="genus" reg="Carcharhinus">C.</tp:taxon-name-part><tp:taxon-name-part taxon-name-part-type="species" reg="leucas">leucas</tp:taxon-name-part></tp:taxon-name></italic> or <italic><tp:taxon-name><tp:taxon-name-part taxon-name-part-type="genus" reg="Carcharhinus">C.</tp:taxon-name-part><tp:taxon-name-part taxon-name-part-type="species" reg="amboiensis">amboiensis</tp:taxon-name-part></tp:taxon-name></italic>: <abbrev xmlns:xlink="http://www.w3.org/1999/xlink" xlink:title="Chulalongkorn fossil collection" id="ABBRID0EVTGM" xlink:type="simple">CUF</abbrev>-<abbrev xmlns:xlink="http://www.w3.org/1999/xlink" xlink:title="Nakhon Nayok" id="ABBRID0EZTGM" xlink:type="simple">NKNY</abbrev>-S2-1, <abbrev xmlns:xlink="http://www.w3.org/1999/xlink" xlink:title="Chulalongkorn fossil collection" id="ABBRID0E4TGM" xlink:type="simple">CUF</abbrev>-<abbrev xmlns:xlink="http://www.w3.org/1999/xlink" xlink:title="Nakhon Nayok" id="ABBRID0EBUGM" xlink:type="simple">NKNY</abbrev>-S3-9, <abbrev xmlns:xlink="http://www.w3.org/1999/xlink" xlink:title="Chulalongkorn fossil collection" id="ABBRID0EFUGM" xlink:type="simple">CUF</abbrev>-<abbrev xmlns:xlink="http://www.w3.org/1999/xlink" xlink:title="Nakhon Nayok" id="ABBRID0EJUGM" xlink:type="simple">NKNY</abbrev>-S5-1, <abbrev xmlns:xlink="http://www.w3.org/1999/xlink" xlink:title="Chulalongkorn fossil collection" id="ABBRID0ENUGM" xlink:type="simple">CUF</abbrev>-<abbrev xmlns:xlink="http://www.w3.org/1999/xlink" xlink:title="Nakhon Nayok" id="ABBRID0ERUGM" xlink:type="simple">NKNY</abbrev>-S5-5, <abbrev xmlns:xlink="http://www.w3.org/1999/xlink" xlink:title="Chulalongkorn fossil collection" id="ABBRID0EVUGM" xlink:type="simple">CUF</abbrev>-<abbrev xmlns:xlink="http://www.w3.org/1999/xlink" xlink:title="Nakhon Nayok" id="ABBRID0EZUGM" xlink:type="simple">NKNY</abbrev>-SA-6, <abbrev xmlns:xlink="http://www.w3.org/1999/xlink" xlink:title="Chulalongkorn fossil collection" id="ABBRID0E4UGM" xlink:type="simple">CUF</abbrev>-<abbrev xmlns:xlink="http://www.w3.org/1999/xlink" xlink:title="Nakhon Nayok" id="ABBRID0EBVGM" xlink:type="simple">NKNY</abbrev>-SB-2, <abbrev xmlns:xlink="http://www.w3.org/1999/xlink" xlink:title="Chulalongkorn fossil collection" id="ABBRID0EFVGM" xlink:type="simple">CUF</abbrev>-<abbrev xmlns:xlink="http://www.w3.org/1999/xlink" xlink:title="Nakhon Nayok" id="ABBRID0EJVGM" xlink:type="simple">NKNY</abbrev>-SC-10, <abbrev xmlns:xlink="http://www.w3.org/1999/xlink" xlink:title="Chulalongkorn fossil collection" id="ABBRID0ENVGM" xlink:type="simple">CUF</abbrev>-<abbrev xmlns:xlink="http://www.w3.org/1999/xlink" xlink:title="Nakhon Nayok" id="ABBRID0ERVGM" xlink:type="simple">NKNY</abbrev>-<abbrev xmlns:xlink="http://www.w3.org/1999/xlink" xlink:title="standard deviation" id="ABBRID0EVVGM" xlink:type="simple">SD</abbrev>-7, <abbrev xmlns:xlink="http://www.w3.org/1999/xlink" xlink:title="Chulalongkorn fossil collection" id="ABBRID0EZVGM" xlink:type="simple">CUF</abbrev>-<abbrev xmlns:xlink="http://www.w3.org/1999/xlink" xlink:title="Nakhon Nayok" id="ABBRID0E4VGM" xlink:type="simple">NKNY</abbrev>-SE-3 and <abbrev xmlns:xlink="http://www.w3.org/1999/xlink" xlink:title="Chulalongkorn fossil collection" id="ABBRID0EBWGM" xlink:type="simple">CUF</abbrev>-<abbrev xmlns:xlink="http://www.w3.org/1999/xlink" xlink:title="Nakhon Nayok" id="ABBRID0EFWGM" xlink:type="simple">NKNY</abbrev>-SE-9.</p></tp:treatment-sec><ref-list><ref id="B53"><mixed-citation xmlns:xlink="http://www.w3.org/1999/xlink" xlink:type="simple"><person-group><name name-style="western"><surname>Compagno</surname><given-names>LJV</given-names></name></person-group> (<year>1984</year>) <article-title>FAO Species Catalogue. Vol. 4. Sharks of the world. An annotated and illustrated catalogue of shark species known to date. Part 2 - <tp:taxon-name><tp:taxon-name-part taxon-name-part-type="order">Carcharhiniformes</tp:taxon-name-part></tp:taxon-name>.</article-title><source>FAO Fisheries Synopsis</source><volume>4</volume>(<issue>125</issue>): <fpage>251</fpage>–<lpage>655</lpage>.</mixed-citation></ref><ref id="B135"><mixed-citation xmlns:xlink="http://www.w3.org/1999/xlink" xlink:type="simple"><person-group><name name-style="western"><surname>Krajangdara</surname><given-names>T</given-names></name><name name-style="western"><surname>Vidthayanon</surname><given-names>C</given-names></name><name name-style="western"><surname>Ali</surname><given-names>A</given-names></name><name name-style="western"><surname>Lim</surname><given-names>A</given-names></name><name name-style="western"><surname>Sumontha</surname><given-names>M</given-names></name><name name-style="western"><surname>Rodpradit</surname><given-names>S</given-names></name><name name-style="western"><surname>Chansue</surname><given-names>N</given-names></name><name name-style="western"><surname>Haetrakul</surname><given-names>T</given-names></name></person-group> (<year>2022</year>) <source>The Cartilaginous Fishes of Thailand and Adjecent Waters.</source><publisher-name>Department of Fisheries</publisher-name>, <publisher-loc>Thailand</publisher-loc>, <size units="page">233 pp</size>.</mixed-citation></ref><ref id="B132"><mixed-citation xmlns:xlink="http://www.w3.org/1999/xlink" xlink:type="simple"><person-group><name name-style="western"><surname>Kocsis</surname><given-names>L</given-names></name><name name-style="western"><surname>Razak</surname><given-names>H</given-names></name><name name-style="western"><surname>Briguglio</surname><given-names>A</given-names></name><name name-style="western"><surname>Szabo</surname><given-names>M</given-names></name></person-group> (<year>2019</year>) <article-title>First report on a diverse Neogene cartilaginous fish fauna from Borneo (Ambug Hill, Brunei Darussalam).</article-title><source>Journal of Systematic Palaeontology</source><volume>17</volume>(<issue>10</issue>): <fpage>791</fpage>–<lpage>819</lpage>. <ext-link xlink:href="10.1080/14772019.2018.1468830" ext-link-type="doi" xlink:type="simple">https://doi.org/10.1080/14772019.2018.1468830</ext-link></mixed-citation></ref></ref-list></tp:taxon-treatment>
