# Supplementary material for: ﻿Mid-Holocene marine faunas from the Bangkok Clay deposits in Nakhon Nayok, the Central Plain of Thailand
Source: Zookeys. 2024 May 15;1202:1–110. doi: 10.3897/zookeys.1202.119389 (PMC11112167; doi:10.3897/zookeys.1202.119389)
Supplement: XML Treatment for Carcharhinus cf. sorrah [file zookeys.1202.119389-treatment72.xml]

<!DOCTYPE tp:taxon-treatment
  PUBLIC "-//TaxonX//DTD Taxonomic Treatment Publishing DTD v0 20100105//EN" "tax-treatment-NSO.dtd">
<tp:taxon-treatment xmlns:tp="http://www.plazi.org/taxpub"><tp:treatment-meta><kwd-group><label>Taxon classification</label><kwd>
                    <named-content content-type="kingdom">Animalia</named-content>
                  </kwd><kwd>
                    <named-content content-type="order">Carcharhiniformes</named-content>
                  </kwd><kwd>
                    <named-content content-type="family">Carcharhinidae</named-content>
                  </kwd></kwd-group><mixed-citation publication-type="journal"><person-group><name><surname>Jirapatrasilp</surname><given-names>Parin</given-names></name><name><surname>Cuny</surname><given-names>Gilles</given-names></name><name><surname>Kocsis</surname><given-names>László</given-names></name><name><surname>Sutcharit</surname><given-names>Chirasak</given-names></name><name><surname>Ngamnisai</surname><given-names>Nom</given-names></name><name><surname>Charoentitirat</surname><given-names>Thasinee</given-names></name><name><surname>Kumpitak</surname><given-names>Satapat</given-names></name><name><surname>Suraprasit</surname><given-names>Kantapon</given-names></name></person-group><article-title>﻿Mid-Holocene marine faunas from the Bangkok Clay deposits in Nakhon Nayok, the Central Plain of Thailand</article-title><source>Zookeys</source><day>15</day><month>05</month><year>2024</year><volume>1202</volume><fpage>1</fpage><lpage>110</lpage><pub-id pub-id-type="doi">10.3897/zookeys.1202.119389</pub-id></mixed-citation></tp:treatment-meta><tp:nomenclature><label>﻿</label><tp:taxon-name>
                  <object-id xmlns:xlink="http://www.w3.org/1999/xlink" content-type="arpha" xlink:type="simple">3DD7E5A2-F581-585F-8F44-409AF7A277F5</object-id>
                  <tp:taxon-name-part taxon-name-part-type="genus" reg="Carcharhinus">Carcharhinus</tp:taxon-name-part>
                  <tp:taxon-name-part taxon-name-part-type="uncertainty-rank">cf.</tp:taxon-name-part>
                  <tp:taxon-name-part taxon-name-part-type="species" reg="sorrah">sorrah</tp:taxon-name-part>
                </tp:taxon-name><tp:taxon-authority>(Valenciennes, 1839)</tp:taxon-authority><xref ref-type="fig" rid="F20">Fig. 20</xref><tp:nomenclature-citation-list><tp:nomenclature-citation><tp:taxon-name><tp:taxon-name-part taxon-name-part-type="status">cf.</tp:taxon-name-part><tp:taxon-name-part taxon-name-part-type="genus" reg="Carcharias">Carcharias</tp:taxon-name-part> (<tp:taxon-name-part taxon-name-part-type="subgenus" reg="Prionodon">Prionodon</tp:taxon-name-part>) <tp:taxon-name-part taxon-name-part-type="species" reg="sorrah">sorrah</tp:taxon-name-part></tp:taxon-name><comment> Valenciennes in Müller &amp; Henle, 1839: 45–46, pl. 16. Type locality: Java. </comment></tp:nomenclature-citation><tp:nomenclature-citation><tp:taxon-name>
                      <tp:taxon-name-part taxon-name-part-type="status">cf.</tp:taxon-name-part>
                      <tp:taxon-name-part taxon-name-part-type="genus" reg="Carcharhinus">Carcharhinus</tp:taxon-name-part>
                      <tp:taxon-name-part taxon-name-part-type="species" reg="sorrah">sorrah</tp:taxon-name-part>
                    </tp:taxon-name><comment>. <xref ref-type="bibr" rid="B53">Compagno 1984</xref>: 500–501, with in-text figs. <xref ref-type="bibr" rid="B135">Krajangdara et al. 2022</xref>: 57, with in-text figs. </comment></tp:nomenclature-citation></tp:nomenclature-citation-list></tp:nomenclature><tp:treatment-sec sec-type="material" id="SECID0E3YGM"><title>Referred material.</title><p><abbrev xmlns:xlink="http://www.w3.org/1999/xlink" xlink:title="Chulalongkorn fossil collection" id="ABBRID0ECZGM" xlink:type="simple">CUF</abbrev>-<abbrev xmlns:xlink="http://www.w3.org/1999/xlink" xlink:title="Nakhon Nayok" id="ABBRID0EGZGM" xlink:type="simple">NKNY</abbrev>-3.1 (Fig. <xref ref-type="fig" rid="F20">20A–G</xref>), <abbrev xmlns:xlink="http://www.w3.org/1999/xlink" xlink:title="Chulalongkorn fossil collection" id="ABBRID0EOZGM" xlink:type="simple">CUF</abbrev>-<abbrev xmlns:xlink="http://www.w3.org/1999/xlink" xlink:title="Nakhon Nayok" id="ABBRID0ESZGM" xlink:type="simple">NKNY</abbrev>-3.2 (Fig. <xref ref-type="fig" rid="F20">20H–N</xref>) (2 upper teeth).</p><fig id="F20" position="float" orientation="portrait"><object-id xmlns:xlink="http://www.w3.org/1999/xlink" content-type="doi" xlink:type="simple">10.3897/zookeys.1202.119389.figure20</object-id><object-id xmlns:xlink="http://www.w3.org/1999/xlink" content-type="arpha" xlink:type="simple">A54C22D9-BE7A-5EBA-A6C4-F8D372F7A550</object-id><label>Figure 20.</label><caption><p>Carcharhinid shark teeth - <tp:taxon-name><tp:taxon-name-part taxon-name-part-type="genus" reg="Carcharhinus">Carcharhinus</tp:taxon-name-part><tp:taxon-name-part taxon-name-part-type="uncertainty-rank">cf.</tp:taxon-name-part><tp:taxon-name-part taxon-name-part-type="species" reg="sorrah">sorrah</tp:taxon-name-part></tp:taxon-name><bold>A–G</bold> specimen <abbrev xmlns:xlink="http://www.w3.org/1999/xlink" xlink:title="Chulalongkorn fossil collection" id="ABBRID0ER1GM" xlink:type="simple">CUF</abbrev>-<abbrev xmlns:xlink="http://www.w3.org/1999/xlink" xlink:title="Nakhon Nayok" id="ABBRID0EV1GM" xlink:type="simple">NKNY</abbrev>-3.1 <bold>A</bold> lingual <bold>B</bold> apical <bold>C</bold> labial <bold>D</bold> mesial and <bold>E</bold> distal views <bold>F, G</bold> close-ups of the serration <bold>F</bold> on the distal heel and <bold>G</bold> on the middle part of the cusp mesial cutting-edge <bold>H–N</bold> specimen <abbrev xmlns:xlink="http://www.w3.org/1999/xlink" xlink:title="Chulalongkorn fossil collection" id="ABBRID0EL2GM" xlink:type="simple">CUF</abbrev>-<abbrev xmlns:xlink="http://www.w3.org/1999/xlink" xlink:title="Nakhon Nayok" id="ABBRID0EP2GM" xlink:type="simple">NKNY</abbrev>-3.2 <bold>H</bold> lingual <bold>I</bold> apical <bold>J</bold> labial <bold>K</bold> mesial and <bold>L</bold> distal views <bold>M</bold> close-up of the serration on the lower part of the mesial cutting-edge and <bold>N</bold> close-up of the serration between the heel and the base of the distal cutting edge.</p></caption><graphic xmlns:xlink="http://www.w3.org/1999/xlink" xlink:href="zookeys-1202-001_article-119389__-g020.jpg" position="float" orientation="portrait" xlink:type="simple" id="oo_1049910.jpg"><uri content-type="original_file" xlink:type="simple">https://binary.pensoft.net/fig/1049910</uri></graphic></fig></tp:treatment-sec><tp:treatment-sec sec-type="description" id="SECID0EG3GM"><title>Description.</title><p>The crown is compressed labio-lingually. The labial face is slightly flatter than the lingual one. The cusp is inclined distally and presents a notch on its distal part. The serrations do not reach the apex of the main cusp and are enlarged, becoming more complex basally, especially on the distal heel. The mesial edge of the crown is almost straight in labial or lingual view. The base of the root is slightly concave in lingual or labial view. There is a well-developed groove with a nutritive foramen at the base of the root in lingual view.</p></tp:treatment-sec><tp:treatment-sec sec-type="habitat" id="SECID0EL3GM"><title>Habitat.</title><p>Coastal, shallow-water zones of the continental and insular shelves, primarily around coral reefs at intertidal zones down to 73 m depth (<xref ref-type="bibr" rid="B53">Compagno 1984</xref>; <xref ref-type="bibr" rid="B135">Krajangdara et al. 2022</xref>).</p></tp:treatment-sec><tp:treatment-sec sec-type="distribution" id="SECID0EZ3GM"><title>Distribution.</title><p>Red Sea and Indian Ocean; Indo-West Pacific, from China to Australia (<xref ref-type="bibr" rid="B53">Compagno 1984</xref>).</p></tp:treatment-sec><tp:treatment-sec sec-type="Record in Thailand" id="SECID0ED4GM"><title>Record in Thailand.</title><p>Gulf of Thailand and Andaman Sea (<xref ref-type="bibr" rid="B53">Compagno 1984</xref>; <xref ref-type="bibr" rid="B135">Krajangdara et al. 2022</xref>).</p></tp:treatment-sec><tp:treatment-sec sec-type="Taxonomic remarks and comparisons" id="SECID0ER4GM"><title>Taxonomic remarks and comparisons.</title><p>Some upper teeth of <italic><tp:taxon-name><tp:taxon-name-part taxon-name-part-type="genus" reg="Carcharhinus">C.</tp:taxon-name-part><tp:taxon-name-part taxon-name-part-type="species" reg="sorrah">sorrah</tp:taxon-name-part></tp:taxon-name></italic> appear to display a mesial cutting edge slightly more convex than on our specimens, but this character is known to depend on ontogenetic stages and the position of the teeth in the jaw (e.g., <xref ref-type="bibr" rid="B13">Bass et al. 1973</xref>: pl. 13; <xref ref-type="bibr" rid="B77">Garrick 1982</xref>: fig. 76). Juveniles of <italic><tp:taxon-name><tp:taxon-name-part taxon-name-part-type="genus" reg="Carcharhinus">C.</tp:taxon-name-part><tp:taxon-name-part taxon-name-part-type="species" reg="dussumieri">dussumieri</tp:taxon-name-part></tp:taxon-name></italic> may have upper teeth with similar characteristics, but the distal cutting edge of the main cusp is not serrated. This latter character appears in larger specimens, but the mesial cutting edge of the main cusp becomes slightly concave. In addition, the distal heels and the distal root lobe of the fossil teeth are more elongated than the upper teeth of <italic><tp:taxon-name><tp:taxon-name-part taxon-name-part-type="genus" reg="Carcharhinus">C.</tp:taxon-name-part><tp:taxon-name-part taxon-name-part-type="species" reg="dussumieri">dussumieri</tp:taxon-name-part></tp:taxon-name></italic> (<xref ref-type="bibr" rid="B307">White 2012</xref>).</p></tp:treatment-sec><ref-list><ref id="B53"><mixed-citation xmlns:xlink="http://www.w3.org/1999/xlink" xlink:type="simple"><person-group><name name-style="western"><surname>Compagno</surname><given-names>LJV</given-names></name></person-group> (<year>1984</year>) <article-title>FAO Species Catalogue. Vol. 4. Sharks of the world. An annotated and illustrated catalogue of shark species known to date. Part 2 - <tp:taxon-name><tp:taxon-name-part taxon-name-part-type="order">Carcharhiniformes</tp:taxon-name-part></tp:taxon-name>.</article-title><source>FAO Fisheries Synopsis</source><volume>4</volume>(<issue>125</issue>): <fpage>251</fpage>–<lpage>655</lpage>.</mixed-citation></ref><ref id="B135"><mixed-citation xmlns:xlink="http://www.w3.org/1999/xlink" xlink:type="simple"><person-group><name name-style="western"><surname>Krajangdara</surname><given-names>T</given-names></name><name name-style="western"><surname>Vidthayanon</surname><given-names>C</given-names></name><name name-style="western"><surname>Ali</surname><given-names>A</given-names></name><name name-style="western"><surname>Lim</surname><given-names>A</given-names></name><name name-style="western"><surname>Sumontha</surname><given-names>M</given-names></name><name name-style="western"><surname>Rodpradit</surname><given-names>S</given-names></name><name name-style="western"><surname>Chansue</surname><given-names>N</given-names></name><name name-style="western"><surname>Haetrakul</surname><given-names>T</given-names></name></person-group> (<year>2022</year>) <source>The Cartilaginous Fishes of Thailand and Adjecent Waters.</source><publisher-name>Department of Fisheries</publisher-name>, <publisher-loc>Thailand</publisher-loc>, <size units="page">233 pp</size>.</mixed-citation></ref><ref id="B13"><mixed-citation xmlns:xlink="http://www.w3.org/1999/xlink" xlink:type="simple"><person-group><name name-style="western"><surname>Bass</surname><given-names>AJ</given-names></name><name name-style="western"><surname>D’Aubrey</surname><given-names>JD</given-names></name><name name-style="western"><surname>Kistnasamy</surname><given-names>N</given-names></name></person-group> (<year>1973</year>) <source>Sharks of the East Coast of southern Africa. I. The genus <italic><tp:taxon-name><tp:taxon-name-part taxon-name-part-type="genus">Carcharhinus</tp:taxon-name-part></tp:taxon-name></italic> (<tp:taxon-name><tp:taxon-name-part taxon-name-part-type="family">Carcharhinidae</tp:taxon-name-part></tp:taxon-name>). Investigational Report – Issue 33.</source><publisher-name>Oceanographic Research Institute</publisher-name>, <publisher-loc>Durban, South Africa</publisher-loc>, <size units="page">168 pp</size>.</mixed-citation></ref><ref id="B77"><mixed-citation xmlns:xlink="http://www.w3.org/1999/xlink" xlink:type="simple"><person-group><name name-style="western"><surname>Garrick</surname><given-names>JAF</given-names></name></person-group> (<year>1982</year>) <source>Sharks of the genus <italic><tp:taxon-name><tp:taxon-name-part taxon-name-part-type="genus">Carcharhinus</tp:taxon-name-part></tp:taxon-name></italic>. NOAA Technical Report NMFS Circular vol. 445.</source><publisher-name>NMFS Scientific Publications Office</publisher-name>, <publisher-loc>Seattle, USA</publisher-loc>, <size units="page">194 pp</size>.</mixed-citation></ref><ref id="B307"><mixed-citation xmlns:xlink="http://www.w3.org/1999/xlink" xlink:type="simple"><person-group><name name-style="western"><surname>White</surname><given-names>WT</given-names></name></person-group> (<year>2012</year>) <article-title>A redescription of <italic><tp:taxon-name><tp:taxon-name-part taxon-name-part-type="genus">Carcharhinus</tp:taxon-name-part><tp:taxon-name-part taxon-name-part-type="species">dussumieri</tp:taxon-name-part></tp:taxon-name></italic> and <italic><tp:taxon-name><tp:taxon-name-part taxon-name-part-type="genus">C.</tp:taxon-name-part><tp:taxon-name-part taxon-name-part-type="species">seali</tp:taxon-name-part></tp:taxon-name></italic>, with resurrection of <italic><tp:taxon-name><tp:taxon-name-part taxon-name-part-type="genus">C.</tp:taxon-name-part><tp:taxon-name-part taxon-name-part-type="species">coatesi</tp:taxon-name-part></tp:taxon-name></italic> and <italic><tp:taxon-name><tp:taxon-name-part taxon-name-part-type="genus">C.</tp:taxon-name-part><tp:taxon-name-part taxon-name-part-type="species">tjutjot</tp:taxon-name-part></tp:taxon-name></italic> as valid species (<tp:taxon-name><tp:taxon-name-part taxon-name-part-type="class">Chondrichthyes</tp:taxon-name-part></tp:taxon-name>: <tp:taxon-name><tp:taxon-name-part taxon-name-part-type="family">Carcharhinidae</tp:taxon-name-part></tp:taxon-name>).</article-title><source>Zootaxa</source><volume>3241</volume>(<issue>1</issue>): <fpage>1</fpage>–<lpage>34</lpage>. <ext-link xlink:href="10.11646/zootaxa.3241.1.1" ext-link-type="doi" xlink:type="simple">https://doi.org/10.11646/zootaxa.3241.1.1</ext-link></mixed-citation></ref></ref-list></tp:taxon-treatment>
