# Supplementary material for: ﻿Mid-Holocene marine faunas from the Bangkok Clay deposits in Nakhon Nayok, the Central Plain of Thailand
Source: Zookeys. 2024 May 15;1202:1–110. doi: 10.3897/zookeys.1202.119389 (PMC11112167; doi:10.3897/zookeys.1202.119389)
Supplement: XML Treatment for Carcharhinus [file zookeys.1202.119389-treatment73.xml]

<!DOCTYPE tp:taxon-treatment
  PUBLIC "-//TaxonX//DTD Taxonomic Treatment Publishing DTD v0 20100105//EN" "tax-treatment-NSO.dtd">
<tp:taxon-treatment xmlns:tp="http://www.plazi.org/taxpub"><tp:treatment-meta><kwd-group><label>Taxon classification</label><kwd>
                    <named-content content-type="kingdom">Animalia</named-content>
                  </kwd><kwd>
                    <named-content content-type="order">Carcharhiniformes</named-content>
                  </kwd><kwd>
                    <named-content content-type="family">Carcharhinidae</named-content>
                  </kwd></kwd-group><mixed-citation publication-type="journal"><person-group><name><surname>Jirapatrasilp</surname><given-names>Parin</given-names></name><name><surname>Cuny</surname><given-names>Gilles</given-names></name><name><surname>Kocsis</surname><given-names>László</given-names></name><name><surname>Sutcharit</surname><given-names>Chirasak</given-names></name><name><surname>Ngamnisai</surname><given-names>Nom</given-names></name><name><surname>Charoentitirat</surname><given-names>Thasinee</given-names></name><name><surname>Kumpitak</surname><given-names>Satapat</given-names></name><name><surname>Suraprasit</surname><given-names>Kantapon</given-names></name></person-group><article-title>﻿Mid-Holocene marine faunas from the Bangkok Clay deposits in Nakhon Nayok, the Central Plain of Thailand</article-title><source>Zookeys</source><day>15</day><month>05</month><year>2024</year><volume>1202</volume><fpage>1</fpage><lpage>110</lpage><pub-id pub-id-type="doi">10.3897/zookeys.1202.119389</pub-id></mixed-citation></tp:treatment-meta><tp:nomenclature><label>﻿</label><tp:taxon-name>
                  <object-id xmlns:xlink="http://www.w3.org/1999/xlink" content-type="arpha" xlink:type="simple">139C1F54-2D6C-59FE-9455-E0F1356CD1BC</object-id>
                  <tp:taxon-name-part taxon-name-part-type="genus" reg="Carcharhinus">Carcharhinus</tp:taxon-name-part>
                </tp:taxon-name><tp:taxon-status xmlns:xlink="http://www.w3.org/1999/xlink" xlink:type="simple">spp.</tp:taxon-status><xref ref-type="fig" rid="F21">Figs 21</xref><xref ref-type="fig" rid="F22">, 22</xref></tp:nomenclature><tp:treatment-sec sec-type="material" id="SECID0ENAHM"><title>Referred material.</title><p><abbrev xmlns:xlink="http://www.w3.org/1999/xlink" xlink:title="Chulalongkorn fossil collection" id="ABBRID0ETAHM" xlink:type="simple">CUF</abbrev>-<abbrev xmlns:xlink="http://www.w3.org/1999/xlink" xlink:title="Nakhon Nayok" id="ABBRID0EXAHM" xlink:type="simple">NKNY</abbrev>-16.1 (Fig. <xref ref-type="fig" rid="F21">21A–G</xref>), <abbrev xmlns:xlink="http://www.w3.org/1999/xlink" xlink:title="Chulalongkorn fossil collection" id="ABBRID0E6AHM" xlink:type="simple">CUF</abbrev>-<abbrev xmlns:xlink="http://www.w3.org/1999/xlink" xlink:title="Nakhon Nayok" id="ABBRID0EDBHM" xlink:type="simple">NKNY</abbrev>-S2 (Fig. <xref ref-type="fig" rid="F21">21H–L</xref>), <abbrev xmlns:xlink="http://www.w3.org/1999/xlink" xlink:title="Chulalongkorn fossil collection" id="ABBRID0ELBHM" xlink:type="simple">CUF</abbrev>-<abbrev xmlns:xlink="http://www.w3.org/1999/xlink" xlink:title="Nakhon Nayok" id="ABBRID0EPBHM" xlink:type="simple">NKNY</abbrev>-S3-4, <abbrev xmlns:xlink="http://www.w3.org/1999/xlink" xlink:title="Chulalongkorn fossil collection" id="ABBRID0ETBHM" xlink:type="simple">CUF</abbrev>-<abbrev xmlns:xlink="http://www.w3.org/1999/xlink" xlink:title="Nakhon Nayok" id="ABBRID0EXBHM" xlink:type="simple">NKNY</abbrev>-S3-8, <abbrev xmlns:xlink="http://www.w3.org/1999/xlink" xlink:title="Chulalongkorn fossil collection" id="ABBRID0E2BHM" xlink:type="simple">CUF</abbrev>-<abbrev xmlns:xlink="http://www.w3.org/1999/xlink" xlink:title="Nakhon Nayok" id="ABBRID0E6BHM" xlink:type="simple">NKNY</abbrev>-S4-7 (5 lower teeth), <abbrev xmlns:xlink="http://www.w3.org/1999/xlink" xlink:title="Chulalongkorn fossil collection" id="ABBRID0EDCHM" xlink:type="simple">CUF</abbrev>-<abbrev xmlns:xlink="http://www.w3.org/1999/xlink" xlink:title="Nakhon Nayok" id="ABBRID0EHCHM" xlink:type="simple">NKNY</abbrev>-S1 (Fig. <xref ref-type="fig" rid="F22">22A–H</xref>), <abbrev xmlns:xlink="http://www.w3.org/1999/xlink" xlink:title="Chulalongkorn fossil collection" id="ABBRID0EPCHM" xlink:type="simple">CUF</abbrev>-<abbrev xmlns:xlink="http://www.w3.org/1999/xlink" xlink:title="Nakhon Nayok" id="ABBRID0ETCHM" xlink:type="simple">NKNY</abbrev>-S3-7 (two upper teeth).</p></tp:treatment-sec><tp:treatment-sec sec-type="description" id="SECID0EXCHM"><title>Description.</title><p>The specimens <abbrev xmlns:xlink="http://www.w3.org/1999/xlink" xlink:title="Chulalongkorn fossil collection" id="ABBRID0E4CHM" xlink:type="simple">CUF</abbrev>-<abbrev xmlns:xlink="http://www.w3.org/1999/xlink" xlink:title="Nakhon Nayok" id="ABBRID0EBDHM" xlink:type="simple">NKNY</abbrev>-16.1, <abbrev xmlns:xlink="http://www.w3.org/1999/xlink" xlink:title="Chulalongkorn fossil collection" id="ABBRID0EFDHM" xlink:type="simple">CUF</abbrev>-<abbrev xmlns:xlink="http://www.w3.org/1999/xlink" xlink:title="Nakhon Nayok" id="ABBRID0EJDHM" xlink:type="simple">NKNY</abbrev>-S3-4, <abbrev xmlns:xlink="http://www.w3.org/1999/xlink" xlink:title="Chulalongkorn fossil collection" id="ABBRID0ENDHM" xlink:type="simple">CUF</abbrev>-<abbrev xmlns:xlink="http://www.w3.org/1999/xlink" xlink:title="Nakhon Nayok" id="ABBRID0ERDHM" xlink:type="simple">NKNY</abbrev>-S3-8, and <abbrev xmlns:xlink="http://www.w3.org/1999/xlink" xlink:title="Chulalongkorn fossil collection" id="ABBRID0EVDHM" xlink:type="simple">CUF</abbrev>-<abbrev xmlns:xlink="http://www.w3.org/1999/xlink" xlink:title="Nakhon Nayok" id="ABBRID0EZDHM" xlink:type="simple">NKNY</abbrev>-S4-7 display a narrow main cusp that is inclined lingually. Their labial face is flatter than the lingual one. The serrations are well-developed in the upper two-third of the cusp. The serrations appear to be very fine on the mesial and distal heels in <abbrev xmlns:xlink="http://www.w3.org/1999/xlink" xlink:title="Chulalongkorn fossil collection" id="ABBRID0E4DHM" xlink:type="simple">CUF</abbrev>-<abbrev xmlns:xlink="http://www.w3.org/1999/xlink" xlink:title="Nakhon Nayok" id="ABBRID0EBEHM" xlink:type="simple">NKNY</abbrev>-16.1, <abbrev xmlns:xlink="http://www.w3.org/1999/xlink" xlink:title="Chulalongkorn fossil collection" id="ABBRID0EFEHM" xlink:type="simple">CUF</abbrev>-<abbrev xmlns:xlink="http://www.w3.org/1999/xlink" xlink:title="Nakhon Nayok" id="ABBRID0EJEHM" xlink:type="simple">NKNY</abbrev>-S3-4, and <abbrev xmlns:xlink="http://www.w3.org/1999/xlink" xlink:title="Chulalongkorn fossil collection" id="ABBRID0ENEHM" xlink:type="simple">CUF</abbrev>-<abbrev xmlns:xlink="http://www.w3.org/1999/xlink" xlink:title="Nakhon Nayok" id="ABBRID0EREHM" xlink:type="simple">NKNY</abbrev>-S3-8, but the serrations are damaged in <abbrev xmlns:xlink="http://www.w3.org/1999/xlink" xlink:title="Chulalongkorn fossil collection" id="ABBRID0EVEHM" xlink:type="simple">CUF</abbrev>-<abbrev xmlns:xlink="http://www.w3.org/1999/xlink" xlink:title="Nakhon Nayok" id="ABBRID0EZEHM" xlink:type="simple">NKNY</abbrev>-S4-7. The root is well preserved only in <abbrev xmlns:xlink="http://www.w3.org/1999/xlink" xlink:title="Chulalongkorn fossil collection" id="ABBRID0E4EHM" xlink:type="simple">CUF</abbrev>-<abbrev xmlns:xlink="http://www.w3.org/1999/xlink" xlink:title="Nakhon Nayok" id="ABBRID0EBFHM" xlink:type="simple">NKNY</abbrev>-S3-4 and <abbrev xmlns:xlink="http://www.w3.org/1999/xlink" xlink:title="Chulalongkorn fossil collection" id="ABBRID0EFFHM" xlink:type="simple">CUF</abbrev>-<abbrev xmlns:xlink="http://www.w3.org/1999/xlink" xlink:title="Nakhon Nayok" id="ABBRID0EJFHM" xlink:type="simple">NKNY</abbrev>-S3-8, both of which display a slightly arched base, a moderately bulged lingual face with a nutritive foramen in its centre in <abbrev xmlns:xlink="http://www.w3.org/1999/xlink" xlink:title="Chulalongkorn fossil collection" id="ABBRID0ENFHM" xlink:type="simple">CUF</abbrev>-<abbrev xmlns:xlink="http://www.w3.org/1999/xlink" xlink:title="Nakhon Nayok" id="ABBRID0ERFHM" xlink:type="simple">NKNY</abbrev>-S3-4 and a faint nutritive groove in <abbrev xmlns:xlink="http://www.w3.org/1999/xlink" xlink:title="Chulalongkorn fossil collection" id="ABBRID0EVFHM" xlink:type="simple">CUF</abbrev>-<abbrev xmlns:xlink="http://www.w3.org/1999/xlink" xlink:title="Nakhon Nayok" id="ABBRID0EZFHM" xlink:type="simple">NKNY</abbrev>-S3-4. The specimen <abbrev xmlns:xlink="http://www.w3.org/1999/xlink" xlink:title="Chulalongkorn fossil collection" id="ABBRID0E4FHM" xlink:type="simple">CUF</abbrev>-<abbrev xmlns:xlink="http://www.w3.org/1999/xlink" xlink:title="Nakhon Nayok" id="ABBRID0EBGHM" xlink:type="simple">NKNY</abbrev>-S2 is asymmetric, with a mesial heel almost twice as elongated as the distal one and displays a sigmoid main cusp in labial or lingual view as well as in mesial or distal view, separated from the distal heel by a notch. The heels are serrated, but the main cusp is smooth. This tooth appears quite bulbous in mesial or distal view, being less compressed labio-lingually than the specimens described above. There is a well-developed nutritive groove on the root in lingual view, forming a basal notch in labial view.</p><fig id="F21" position="float" orientation="portrait"><object-id xmlns:xlink="http://www.w3.org/1999/xlink" content-type="doi" xlink:type="simple">10.3897/zookeys.1202.119389.figure21</object-id><object-id xmlns:xlink="http://www.w3.org/1999/xlink" content-type="arpha" xlink:type="simple">93563907-5690-5212-B46B-796C702F01A0</object-id><label>Figure 21.</label><caption><p>Carcharhinid shark teeth - <italic><tp:taxon-name><tp:taxon-name-part taxon-name-part-type="genus" reg="Carcharhinus">Carcharhinus</tp:taxon-name-part></tp:taxon-name></italic> spp. <bold>A–G</bold> specimen <abbrev xmlns:xlink="http://www.w3.org/1999/xlink" xlink:title="Chulalongkorn fossil collection" id="ABBRID0EWGHM" xlink:type="simple">CUF</abbrev>-<abbrev xmlns:xlink="http://www.w3.org/1999/xlink" xlink:title="Nakhon Nayok" id="ABBRID0E1GHM" xlink:type="simple">NKNY</abbrev>-16.1 in <bold>A</bold> lingual <bold>B</bold> labial <bold>C</bold> mesial <bold>D</bold> distal and <bold>E, F</bold> apical views <bold>G</bold> close-ups of the serration on the upper part of the cusp mesial cutting edge in lingual view <bold>H–L</bold> specimen <abbrev xmlns:xlink="http://www.w3.org/1999/xlink" xlink:title="Chulalongkorn fossil collection" id="ABBRID0EMHHM" xlink:type="simple">CUF</abbrev>-<abbrev xmlns:xlink="http://www.w3.org/1999/xlink" xlink:title="Nakhon Nayok" id="ABBRID0EQHHM" xlink:type="simple">NKNY</abbrev>-S2 in <bold>H</bold> labial <bold>I</bold> apical <bold>J</bold> lingual <bold>K</bold> mesial and <bold>L</bold> distal views.</p></caption><graphic xmlns:xlink="http://www.w3.org/1999/xlink" xlink:href="zookeys-1202-001_article-119389__-g021.jpg" position="float" orientation="portrait" xlink:type="simple" id="oo_1049911.jpg"><uri content-type="original_file" xlink:type="simple">https://binary.pensoft.net/fig/1049911</uri></graphic></fig><p>A heavily worn tooth (<abbrev xmlns:xlink="http://www.w3.org/1999/xlink" xlink:title="Chulalongkorn fossil collection" id="ABBRID0EFIHM" xlink:type="simple">CUF</abbrev>-<abbrev xmlns:xlink="http://www.w3.org/1999/xlink" xlink:title="Nakhon Nayok" id="ABBRID0EJIHM" xlink:type="simple">NKNY</abbrev>-S3-7) is better attributed to an upper tooth. The lingual and distal faces of the crown are strongly damaged and a part of the distal end of the root is missing. The serration is only preserved in the middle part of the mesial cutting edge and appears to be quite regular. The root has a basal face slightly arched with a well-developed nutritive groove on its lingual face, forming a notch at the base of the root in labial view.</p><fig id="F22" position="float" orientation="portrait"><object-id xmlns:xlink="http://www.w3.org/1999/xlink" content-type="doi" xlink:type="simple">10.3897/zookeys.1202.119389.figure22</object-id><object-id xmlns:xlink="http://www.w3.org/1999/xlink" content-type="arpha" xlink:type="simple">E62C32E3-B8A8-59C9-AEE4-7A0F2F2E3CEE</object-id><label>Figure 22.</label><caption><p>Carcharhinid shark teeth - <italic><tp:taxon-name><tp:taxon-name-part taxon-name-part-type="genus" reg="Carcharhinus">Carcharhinus</tp:taxon-name-part></tp:taxon-name></italic> sp. <bold>A–H</bold> specimen <abbrev xmlns:xlink="http://www.w3.org/1999/xlink" xlink:title="Chulalongkorn fossil collection" id="ABBRID0E5IHM" xlink:type="simple">CUF</abbrev>-<abbrev xmlns:xlink="http://www.w3.org/1999/xlink" xlink:title="Nakhon Nayok" id="ABBRID0ECJHM" xlink:type="simple">NKNY</abbrev>-S1 in <bold>A</bold> lingual <bold>B</bold> labial <bold>C</bold> mesial <bold>D</bold> distal and <bold>E, F</bold> apical views <bold>G, H</bold> close-ups on the serration <bold>G</bold> at mid-height of the cusp mesial cutting-edge and <bold>H</bold> at the level of the distal heel and base of the cusp.</p></caption><graphic xmlns:xlink="http://www.w3.org/1999/xlink" xlink:href="zookeys-1202-001_article-119389__-g022.jpg" position="float" orientation="portrait" xlink:type="simple" id="oo_1049912.jpg"><uri content-type="original_file" xlink:type="simple">https://binary.pensoft.net/fig/1049912</uri></graphic></fig><p>Another upper tooth, <abbrev xmlns:xlink="http://www.w3.org/1999/xlink" xlink:title="Chulalongkorn fossil collection" id="ABBRID0E4JHM" xlink:type="simple">CUF</abbrev>-<abbrev xmlns:xlink="http://www.w3.org/1999/xlink" xlink:title="Nakhon Nayok" id="ABBRID0EBKHM" xlink:type="simple">NKNY</abbrev>-S1, displays a crown with a quite coarse, irregular serration pattern nearly reaching the apex of the main cusp. The latter is bent lingually and slightly inclined distally. Its root shows a well-developed nutritive groove in lingual view, forming a notch at the base of the root in labial view. Apart from this notch, the base is almost straight.</p></tp:treatment-sec><tp:treatment-sec sec-type="Taxonomic remarks and comparisons" id="SECID0EFKHM"><title>Taxonomic remarks and comparisons.</title><p>Lower teeth of <italic><tp:taxon-name><tp:taxon-name-part taxon-name-part-type="genus" reg="Carcharhinus">C.</tp:taxon-name-part><tp:taxon-name-part taxon-name-part-type="species" reg="amblyrhynchos">amblyrhynchos</tp:taxon-name-part></tp:taxon-name></italic> (<italic><tp:taxon-name><tp:taxon-name-part taxon-name-part-type="genus" reg="Carcharhinus">C.</tp:taxon-name-part><tp:taxon-name-part taxon-name-part-type="species" reg="wheeleri">wheeleri</tp:taxon-name-part></tp:taxon-name></italic> in <xref ref-type="bibr" rid="B77">Garrick (1982)</xref>: fig 51) display features similar to the specimen <abbrev xmlns:xlink="http://www.w3.org/1999/xlink" xlink:title="Chulalongkorn fossil collection" id="ABBRID0EFLHM" xlink:type="simple">CUF</abbrev>-<abbrev xmlns:xlink="http://www.w3.org/1999/xlink" xlink:title="Nakhon Nayok" id="ABBRID0EJLHM" xlink:type="simple">NKNY</abbrev>-16.1. They are characterised by a narrow main cusp that displays serrations ending at mid-height. Some of the lower teeth of <italic><tp:taxon-name><tp:taxon-name-part taxon-name-part-type="genus" reg="Carcharhinus">C.</tp:taxon-name-part><tp:taxon-name-part taxon-name-part-type="species" reg="longimanus">longimanus</tp:taxon-name-part></tp:taxon-name></italic> also have these morphological patterns, though their crown is often more robust and wider at their base (<xref ref-type="bibr" rid="B13">Bass et al. 1973</xref>: pl. 17; <xref ref-type="bibr" rid="B77">Garrick 1982</xref>: fig. 70). Nevertheless, teeth very similar to the specimens <abbrev xmlns:xlink="http://www.w3.org/1999/xlink" xlink:title="Chulalongkorn fossil collection" id="ABBRID0EAMHM" xlink:type="simple">CUF</abbrev>-<abbrev xmlns:xlink="http://www.w3.org/1999/xlink" xlink:title="Nakhon Nayok" id="ABBRID0EEMHM" xlink:type="simple">NKNY</abbrev>-16.1, <abbrev xmlns:xlink="http://www.w3.org/1999/xlink" xlink:title="Chulalongkorn fossil collection" id="ABBRID0EIMHM" xlink:type="simple">CUF</abbrev>-<abbrev xmlns:xlink="http://www.w3.org/1999/xlink" xlink:title="Nakhon Nayok" id="ABBRID0EMMHM" xlink:type="simple">NKNY</abbrev>-S3-4, <abbrev xmlns:xlink="http://www.w3.org/1999/xlink" xlink:title="Chulalongkorn fossil collection" id="ABBRID0EQMHM" xlink:type="simple">CUF</abbrev>-<abbrev xmlns:xlink="http://www.w3.org/1999/xlink" xlink:title="Nakhon Nayok" id="ABBRID0EUMHM" xlink:type="simple">NKNY</abbrev>-S3-8, and <abbrev xmlns:xlink="http://www.w3.org/1999/xlink" xlink:title="Chulalongkorn fossil collection" id="ABBRID0EYMHM" xlink:type="simple">CUF</abbrev>-<abbrev xmlns:xlink="http://www.w3.org/1999/xlink" xlink:title="Nakhon Nayok" id="ABBRID0E3MHM" xlink:type="simple">NKNY</abbrev>-S4-7 from the Pliocene of Italy were attributed to <italic><tp:taxon-name><tp:taxon-name-part taxon-name-part-type="genus" reg="Carcharhinus">C.</tp:taxon-name-part><tp:taxon-name-part taxon-name-part-type="species" reg="longimanus">longimanus</tp:taxon-name-part></tp:taxon-name></italic> (<xref ref-type="bibr" rid="B160">Marsili 2007</xref>).</p><p>The sigmoid crown of the specimen <abbrev xmlns:xlink="http://www.w3.org/1999/xlink" xlink:title="Chulalongkorn fossil collection" id="ABBRID0ERNHM" xlink:type="simple">CUF</abbrev>-<abbrev xmlns:xlink="http://www.w3.org/1999/xlink" xlink:title="Nakhon Nayok" id="ABBRID0EVNHM" xlink:type="simple">NKNY</abbrev>-S2 is reminiscent of the posterior lower teeth of <italic><tp:taxon-name><tp:taxon-name-part taxon-name-part-type="genus" reg="Carcharhinus">C.</tp:taxon-name-part><tp:taxon-name-part taxon-name-part-type="species" reg="borneensis">borneensis</tp:taxon-name-part></tp:taxon-name></italic> and <italic><tp:taxon-name><tp:taxon-name-part taxon-name-part-type="genus" reg="Carcharhinus">C.</tp:taxon-name-part><tp:taxon-name-part taxon-name-part-type="species" reg="tjutjot">tjutjot</tp:taxon-name-part></tp:taxon-name></italic> (<xref ref-type="bibr" rid="B302">Voigt and Weber 2011</xref>). The dentition attributed to <italic><tp:taxon-name><tp:taxon-name-part taxon-name-part-type="genus" reg="Carcharhinus">C.</tp:taxon-name-part><tp:taxon-name-part taxon-name-part-type="species" reg="dussumieri">dussumieri</tp:taxon-name-part></tp:taxon-name></italic> by <xref ref-type="bibr" rid="B302">Voigt and Weber (2011)</xref> belongs in fact to <italic><tp:taxon-name><tp:taxon-name-part taxon-name-part-type="genus" reg="Carcharhinus">C.</tp:taxon-name-part><tp:taxon-name-part taxon-name-part-type="species" reg="tjutjot">tjutjot</tp:taxon-name-part></tp:taxon-name></italic> (<xref ref-type="bibr" rid="B307">White 2012</xref>). A sigmoid cusp, when present, is less developed in <italic><tp:taxon-name><tp:taxon-name-part taxon-name-part-type="genus" reg="Carcharhinus">C.</tp:taxon-name-part><tp:taxon-name-part taxon-name-part-type="species" reg="sealei">sealei</tp:taxon-name-part></tp:taxon-name></italic> and <italic><tp:taxon-name><tp:taxon-name-part taxon-name-part-type="genus" reg="Carcharhinus">C.</tp:taxon-name-part><tp:taxon-name-part taxon-name-part-type="species" reg="sorrah">sorrah</tp:taxon-name-part></tp:taxon-name></italic> (<xref ref-type="bibr" rid="B302">Voigt and Weber 2011</xref>), and the distal heel is coarsely serrated in <italic><tp:taxon-name><tp:taxon-name-part taxon-name-part-type="genus" reg="Carcharhinus">C.</tp:taxon-name-part><tp:taxon-name-part taxon-name-part-type="species" reg="coatesi">coatesi</tp:taxon-name-part></tp:taxon-name></italic> (<xref ref-type="bibr" rid="B307">White 2012</xref>). The morphology of the crown recalls that of <italic><tp:taxon-name><tp:taxon-name-part taxon-name-part-type="genus" reg="Rhizoprionodon">Rhizoprionodon</tp:taxon-name-part></tp:taxon-name></italic>, but in the latter genus, the distal heel is often more convex than in the specimen <abbrev xmlns:xlink="http://www.w3.org/1999/xlink" xlink:title="Chulalongkorn fossil collection" id="ABBRID0EBRHM" xlink:type="simple">CUF</abbrev>-<abbrev xmlns:xlink="http://www.w3.org/1999/xlink" xlink:title="Nakhon Nayok" id="ABBRID0EFRHM" xlink:type="simple">NKNY</abbrev>-S2 (<xref ref-type="bibr" rid="B34">Cappetta 2012</xref>: fig. 283; <xref ref-type="bibr" rid="B35">Carrillo-Briceño et al. 2015</xref>). This set of lower teeth is therefore attributed to the genus <italic><tp:taxon-name><tp:taxon-name-part taxon-name-part-type="genus" reg="Carcharhinus">Carcharhinus</tp:taxon-name-part></tp:taxon-name></italic> but represents more than a single species, whereas the specimen <abbrev xmlns:xlink="http://www.w3.org/1999/xlink" xlink:title="Chulalongkorn fossil collection" id="ABBRID0EYRHM" xlink:type="simple">CUF</abbrev>-<abbrev xmlns:xlink="http://www.w3.org/1999/xlink" xlink:title="Nakhon Nayok" id="ABBRID0E3RHM" xlink:type="simple">NKNY</abbrev>-S3-7 is poorly preserved. Moreover, the posterior part is only preserved in the specimen <abbrev xmlns:xlink="http://www.w3.org/1999/xlink" xlink:title="Chulalongkorn fossil collection" id="ABBRID0EASHM" xlink:type="simple">CUF</abbrev>-<abbrev xmlns:xlink="http://www.w3.org/1999/xlink" xlink:title="Nakhon Nayok" id="ABBRID0EESHM" xlink:type="simple">NKNY</abbrev>-S1 and this does not allow us to reach the species-level identification.</p><p>There are 27 species of the genus <italic><tp:taxon-name><tp:taxon-name-part taxon-name-part-type="genus" reg="Carcharhinus">Carcharhinus</tp:taxon-name-part></tp:taxon-name></italic> reported from the Southeast Asian region (<xref ref-type="bibr" rid="B75">Froese and Pauly 2024</xref>), and at least 20 taxa were recorded in Thai waters (<xref ref-type="bibr" rid="B135">Krajangdara et al. 2022</xref>) including all the ones mentioned above.</p><p>
                  <bold><italic><tp:taxon-name><tp:taxon-name-part taxon-name-part-type="genus" reg="Glyphis">Glyphis</tp:taxon-name-part></tp:taxon-name></italic> Agassiz, 1843</bold>
                </p></tp:treatment-sec><ref-list><ref id="B77"><mixed-citation xmlns:xlink="http://www.w3.org/1999/xlink" xlink:type="simple"><person-group><name name-style="western"><surname>Garrick</surname><given-names>JAF</given-names></name></person-group> (<year>1982</year>) <source>Sharks of the genus <italic><tp:taxon-name><tp:taxon-name-part taxon-name-part-type="genus">Carcharhinus</tp:taxon-name-part></tp:taxon-name></italic>. NOAA Technical Report NMFS Circular vol. 445.</source><publisher-name>NMFS Scientific Publications Office</publisher-name>, <publisher-loc>Seattle, USA</publisher-loc>, <size units="page">194 pp</size>.</mixed-citation></ref><ref id="B13"><mixed-citation xmlns:xlink="http://www.w3.org/1999/xlink" xlink:type="simple"><person-group><name name-style="western"><surname>Bass</surname><given-names>AJ</given-names></name><name name-style="western"><surname>D’Aubrey</surname><given-names>JD</given-names></name><name name-style="western"><surname>Kistnasamy</surname><given-names>N</given-names></name></person-group> (<year>1973</year>) <source>Sharks of the East Coast of southern Africa. I. The genus <italic><tp:taxon-name><tp:taxon-name-part taxon-name-part-type="genus">Carcharhinus</tp:taxon-name-part></tp:taxon-name></italic> (<tp:taxon-name><tp:taxon-name-part taxon-name-part-type="family">Carcharhinidae</tp:taxon-name-part></tp:taxon-name>). Investigational Report – Issue 33.</source><publisher-name>Oceanographic Research Institute</publisher-name>, <publisher-loc>Durban, South Africa</publisher-loc>, <size units="page">168 pp</size>.</mixed-citation></ref><ref id="B160"><mixed-citation xmlns:xlink="http://www.w3.org/1999/xlink" xlink:type="simple"><person-group><name name-style="western"><surname>Marsili</surname><given-names>S</given-names></name></person-group> (<year>2007</year>) <article-title>Revision of the teeth of the genus <italic><tp:taxon-name><tp:taxon-name-part taxon-name-part-type="genus">Carcharhinus</tp:taxon-name-part></tp:taxon-name></italic> (<tp:taxon-name><tp:taxon-name-part taxon-name-part-type="subclass">Elasmobranchii</tp:taxon-name-part></tp:taxon-name>; <tp:taxon-name><tp:taxon-name-part taxon-name-part-type="family">Carcharhinidae</tp:taxon-name-part></tp:taxon-name>) from the Pliocene of Tuscany, Italy.</article-title><source>Rivista Italiana di Paleontologia e Stratigrafia</source><volume>113</volume>: <fpage>79</fpage>–<lpage>95</lpage>. <ext-link xlink:href="10.13130/2039-4942/6360" ext-link-type="doi" xlink:type="simple">https://doi.org/10.13130/2039-4942/6360</ext-link></mixed-citation></ref><ref id="B302"><mixed-citation xmlns:xlink="http://www.w3.org/1999/xlink" xlink:type="simple"><person-group><name name-style="western"><surname>Voigt</surname><given-names>M</given-names></name><name name-style="western"><surname>Weber</surname><given-names>D</given-names></name></person-group> (<year>2011</year>) <source>Field guide for sharks of the genus <italic><tp:taxon-name><tp:taxon-name-part taxon-name-part-type="genus">Carcharhinus</tp:taxon-name-part></tp:taxon-name></italic>. Verlag Dr.</source><publisher-name>Friedrich Pfeil</publisher-name>, <publisher-loc>München</publisher-loc>, <size units="page">155 pp</size>.</mixed-citation></ref><ref id="B307"><mixed-citation xmlns:xlink="http://www.w3.org/1999/xlink" xlink:type="simple"><person-group><name name-style="western"><surname>White</surname><given-names>WT</given-names></name></person-group> (<year>2012</year>) <article-title>A redescription of <italic><tp:taxon-name><tp:taxon-name-part taxon-name-part-type="genus">Carcharhinus</tp:taxon-name-part><tp:taxon-name-part taxon-name-part-type="species">dussumieri</tp:taxon-name-part></tp:taxon-name></italic> and <italic><tp:taxon-name><tp:taxon-name-part taxon-name-part-type="genus">C.</tp:taxon-name-part><tp:taxon-name-part taxon-name-part-type="species">seali</tp:taxon-name-part></tp:taxon-name></italic>, with resurrection of <italic><tp:taxon-name><tp:taxon-name-part taxon-name-part-type="genus">C.</tp:taxon-name-part><tp:taxon-name-part taxon-name-part-type="species">coatesi</tp:taxon-name-part></tp:taxon-name></italic> and <italic><tp:taxon-name><tp:taxon-name-part taxon-name-part-type="genus">C.</tp:taxon-name-part><tp:taxon-name-part taxon-name-part-type="species">tjutjot</tp:taxon-name-part></tp:taxon-name></italic> as valid species (<tp:taxon-name><tp:taxon-name-part taxon-name-part-type="class">Chondrichthyes</tp:taxon-name-part></tp:taxon-name>: <tp:taxon-name><tp:taxon-name-part taxon-name-part-type="family">Carcharhinidae</tp:taxon-name-part></tp:taxon-name>).</article-title><source>Zootaxa</source><volume>3241</volume>(<issue>1</issue>): <fpage>1</fpage>–<lpage>34</lpage>. <ext-link xlink:href="10.11646/zootaxa.3241.1.1" ext-link-type="doi" xlink:type="simple">https://doi.org/10.11646/zootaxa.3241.1.1</ext-link></mixed-citation></ref><ref id="B34"><mixed-citation xmlns:xlink="http://www.w3.org/1999/xlink" xlink:type="simple"><person-group><name name-style="western"><surname>Cappetta</surname><given-names>H</given-names></name></person-group> (<year>2012</year>) <source><tp:taxon-name><tp:taxon-name-part taxon-name-part-type="class">Chondrichthyes</tp:taxon-name-part></tp:taxon-name>. Mesozoic and Cenozoic <tp:taxon-name><tp:taxon-name-part taxon-name-part-type="subclass">Elasmobranchii</tp:taxon-name-part></tp:taxon-name>: teeth. Handbook of paleoichthyology. Vol. 3E. Verlag Dr.</source><publisher-name>Friedrich Pfeil</publisher-name>, <publisher-loc>Munich</publisher-loc>, <size units="page">512 pp</size>.</mixed-citation></ref><ref id="B35"><mixed-citation xmlns:xlink="http://www.w3.org/1999/xlink" xlink:type="simple"><person-group><name name-style="western"><surname>Carrillo-Briceño</surname><given-names>JD</given-names></name><name name-style="western"><surname>Maxwell</surname><given-names>E</given-names></name><name name-style="western"><surname>Aguilera</surname><given-names>OA</given-names></name><name name-style="western"><surname>Sánchez</surname><given-names>R</given-names></name><name name-style="western"><surname>Sánchez-Villagra</surname><given-names>MR</given-names></name></person-group> (<year>2015</year>) <article-title>Sawfishes and other elasmobranch assemblages from the Mio-Pliocene of the South Caribbean (Urumaco Sequence, Northwestern Venezuela).</article-title><source>PLoS ONE</source><volume>10</volume>(<issue>10</issue>): <fpage>1</fpage>–<lpage>30</lpage>. <ext-link xlink:href="10.1371/journal.pone.0139230" ext-link-type="doi" xlink:type="simple">https://doi.org/10.1371/journal.pone.0139230</ext-link></mixed-citation></ref><ref id="B75"><mixed-citation xmlns:xlink="http://www.w3.org/1999/xlink" xlink:type="simple"><person-group><name name-style="western"><surname>Froese</surname><given-names>R</given-names></name><name name-style="western"><surname>Pauly</surname><given-names>D</given-names></name></person-group> (<year>2024</year>) FishBase. World Wide Web electronic publication. <ext-link xlink:href="https://www.fishbase.org" ext-link-type="uri" xlink:type="simple">https://www.fishbase.org</ext-link> [version (02/2024)] [Verified 18 February 2024]</mixed-citation></ref><ref id="B135"><mixed-citation xmlns:xlink="http://www.w3.org/1999/xlink" xlink:type="simple"><person-group><name name-style="western"><surname>Krajangdara</surname><given-names>T</given-names></name><name name-style="western"><surname>Vidthayanon</surname><given-names>C</given-names></name><name name-style="western"><surname>Ali</surname><given-names>A</given-names></name><name name-style="western"><surname>Lim</surname><given-names>A</given-names></name><name name-style="western"><surname>Sumontha</surname><given-names>M</given-names></name><name name-style="western"><surname>Rodpradit</surname><given-names>S</given-names></name><name name-style="western"><surname>Chansue</surname><given-names>N</given-names></name><name name-style="western"><surname>Haetrakul</surname><given-names>T</given-names></name></person-group> (<year>2022</year>) <source>The Cartilaginous Fishes of Thailand and Adjecent Waters.</source><publisher-name>Department of Fisheries</publisher-name>, <publisher-loc>Thailand</publisher-loc>, <size units="page">233 pp</size>.</mixed-citation></ref></ref-list></tp:taxon-treatment>
