# Supplementary material for: ﻿Mid-Holocene marine faunas from the Bangkok Clay deposits in Nakhon Nayok, the Central Plain of Thailand
Source: Zookeys. 2024 May 15;1202:1–110. doi: 10.3897/zookeys.1202.119389 (PMC11112167; doi:10.3897/zookeys.1202.119389)
Supplement: XML Treatment for Glyphis [file zookeys.1202.119389-treatment74.xml]

<!DOCTYPE tp:taxon-treatment
  PUBLIC "-//TaxonX//DTD Taxonomic Treatment Publishing DTD v0 20100105//EN" "tax-treatment-NSO.dtd">
<tp:taxon-treatment xmlns:tp="http://www.plazi.org/taxpub"><tp:treatment-meta><kwd-group><label>Taxon classification</label><kwd>
                    <named-content content-type="kingdom">Animalia</named-content>
                  </kwd><kwd>
                    <named-content content-type="order">Carcharhiniformes</named-content>
                  </kwd><kwd>
                    <named-content content-type="family">Carcharhinidae</named-content>
                  </kwd></kwd-group><mixed-citation publication-type="journal"><person-group><name><surname>Jirapatrasilp</surname><given-names>Parin</given-names></name><name><surname>Cuny</surname><given-names>Gilles</given-names></name><name><surname>Kocsis</surname><given-names>László</given-names></name><name><surname>Sutcharit</surname><given-names>Chirasak</given-names></name><name><surname>Ngamnisai</surname><given-names>Nom</given-names></name><name><surname>Charoentitirat</surname><given-names>Thasinee</given-names></name><name><surname>Kumpitak</surname><given-names>Satapat</given-names></name><name><surname>Suraprasit</surname><given-names>Kantapon</given-names></name></person-group><article-title>﻿Mid-Holocene marine faunas from the Bangkok Clay deposits in Nakhon Nayok, the Central Plain of Thailand</article-title><source>Zookeys</source><day>15</day><month>05</month><year>2024</year><volume>1202</volume><fpage>1</fpage><lpage>110</lpage><pub-id pub-id-type="doi">10.3897/zookeys.1202.119389</pub-id></mixed-citation></tp:treatment-meta><tp:nomenclature><label>﻿</label><tp:taxon-name>
                  <object-id xmlns:xlink="http://www.w3.org/1999/xlink" content-type="arpha" xlink:type="simple">44784C07-4B7A-539A-9DC9-DFD6F86D17CD</object-id>
                  <tp:taxon-name-part taxon-name-part-type="genus" reg="Glyphis">Glyphis</tp:taxon-name-part>
                </tp:taxon-name><tp:taxon-authority>sp.</tp:taxon-authority><xref ref-type="fig" rid="F23">Figs 23</xref><xref ref-type="fig" rid="F24">, 24</xref><xref ref-type="fig" rid="F25">, 25</xref><xref ref-type="fig" rid="F26">, 26</xref><xref ref-type="fig" rid="F27">, 27</xref><xref ref-type="fig" rid="F28">, 28</xref></tp:nomenclature><tp:treatment-sec sec-type="material" id="SECID0E5UHM"><title>Referred material.</title><p><abbrev xmlns:xlink="http://www.w3.org/1999/xlink" xlink:title="Chulalongkorn fossil collection" id="ABBRID0EEVHM" xlink:type="simple">CUF</abbrev>-<abbrev xmlns:xlink="http://www.w3.org/1999/xlink" xlink:title="Nakhon Nayok" id="ABBRID0EIVHM" xlink:type="simple">NKNY</abbrev>-8.2 (Fig. <xref ref-type="fig" rid="F23">23A–H</xref>), <abbrev xmlns:xlink="http://www.w3.org/1999/xlink" xlink:title="Chulalongkorn fossil collection" id="ABBRID0EQVHM" xlink:type="simple">CUF</abbrev>-<abbrev xmlns:xlink="http://www.w3.org/1999/xlink" xlink:title="Nakhon Nayok" id="ABBRID0EUVHM" xlink:type="simple">NKNY</abbrev>-Q03 (Fig. <xref ref-type="fig" rid="F24">24A–H</xref>), <abbrev xmlns:xlink="http://www.w3.org/1999/xlink" xlink:title="Chulalongkorn fossil collection" id="ABBRID0E3VHM" xlink:type="simple">CUF</abbrev>-<abbrev xmlns:xlink="http://www.w3.org/1999/xlink" xlink:title="Nakhon Nayok" id="ABBRID0EAWHM" xlink:type="simple">NKNY</abbrev>-S5-2, <abbrev xmlns:xlink="http://www.w3.org/1999/xlink" xlink:title="Chulalongkorn fossil collection" id="ABBRID0EEWHM" xlink:type="simple">CUF</abbrev>-<abbrev xmlns:xlink="http://www.w3.org/1999/xlink" xlink:title="Nakhon Nayok" id="ABBRID0EIWHM" xlink:type="simple">NKNY</abbrev>-S5-4, <abbrev xmlns:xlink="http://www.w3.org/1999/xlink" xlink:title="Chulalongkorn fossil collection" id="ABBRID0EMWHM" xlink:type="simple">CUF</abbrev>-<abbrev xmlns:xlink="http://www.w3.org/1999/xlink" xlink:title="Nakhon Nayok" id="ABBRID0EQWHM" xlink:type="simple">NKNY</abbrev>-S5-6, <abbrev xmlns:xlink="http://www.w3.org/1999/xlink" xlink:title="Chulalongkorn fossil collection" id="ABBRID0EUWHM" xlink:type="simple">CUF</abbrev>-<abbrev xmlns:xlink="http://www.w3.org/1999/xlink" xlink:title="Nakhon Nayok" id="ABBRID0EYWHM" xlink:type="simple">NKNY</abbrev>-S5-7, <abbrev xmlns:xlink="http://www.w3.org/1999/xlink" xlink:title="Chulalongkorn fossil collection" id="ABBRID0E3WHM" xlink:type="simple">CUF</abbrev>-<abbrev xmlns:xlink="http://www.w3.org/1999/xlink" xlink:title="Nakhon Nayok" id="ABBRID0EAXHM" xlink:type="simple">NKNY</abbrev>-SA-2 to 5, <abbrev xmlns:xlink="http://www.w3.org/1999/xlink" xlink:title="Chulalongkorn fossil collection" id="ABBRID0EEXHM" xlink:type="simple">CUF</abbrev>-<abbrev xmlns:xlink="http://www.w3.org/1999/xlink" xlink:title="Nakhon Nayok" id="ABBRID0EIXHM" xlink:type="simple">NKNY</abbrev>-SA-7, <abbrev xmlns:xlink="http://www.w3.org/1999/xlink" xlink:title="Chulalongkorn fossil collection" id="ABBRID0EMXHM" xlink:type="simple">CUF</abbrev>-<abbrev xmlns:xlink="http://www.w3.org/1999/xlink" xlink:title="Nakhon Nayok" id="ABBRID0EQXHM" xlink:type="simple">NKNY</abbrev>-SA-8, <abbrev xmlns:xlink="http://www.w3.org/1999/xlink" xlink:title="Chulalongkorn fossil collection" id="ABBRID0EUXHM" xlink:type="simple">CUF</abbrev>-<abbrev xmlns:xlink="http://www.w3.org/1999/xlink" xlink:title="Nakhon Nayok" id="ABBRID0EYXHM" xlink:type="simple">NKNY</abbrev>-SB-1, <abbrev xmlns:xlink="http://www.w3.org/1999/xlink" xlink:title="Chulalongkorn fossil collection" id="ABBRID0E3XHM" xlink:type="simple">CUF</abbrev>-<abbrev xmlns:xlink="http://www.w3.org/1999/xlink" xlink:title="Nakhon Nayok" id="ABBRID0EAYHM" xlink:type="simple">NKNY</abbrev>-SB-4 to 9, <abbrev xmlns:xlink="http://www.w3.org/1999/xlink" xlink:title="Chulalongkorn fossil collection" id="ABBRID0EEYHM" xlink:type="simple">CUF</abbrev>-<abbrev xmlns:xlink="http://www.w3.org/1999/xlink" xlink:title="Nakhon Nayok" id="ABBRID0EIYHM" xlink:type="simple">NKNY</abbrev>-SC-1, <abbrev xmlns:xlink="http://www.w3.org/1999/xlink" xlink:title="Chulalongkorn fossil collection" id="ABBRID0EMYHM" xlink:type="simple">CUF</abbrev>-<abbrev xmlns:xlink="http://www.w3.org/1999/xlink" xlink:title="Nakhon Nayok" id="ABBRID0EQYHM" xlink:type="simple">NKNY</abbrev>-SC-3 (Fig. <xref ref-type="fig" rid="F25">25A–E</xref>), <abbrev xmlns:xlink="http://www.w3.org/1999/xlink" xlink:title="Chulalongkorn fossil collection" id="ABBRID0EYYHM" xlink:type="simple">CUF</abbrev>-<abbrev xmlns:xlink="http://www.w3.org/1999/xlink" xlink:title="Nakhon Nayok" id="ABBRID0E3YHM" xlink:type="simple">NKNY</abbrev>-SC-4, <abbrev xmlns:xlink="http://www.w3.org/1999/xlink" xlink:title="Chulalongkorn fossil collection" id="ABBRID0EAZHM" xlink:type="simple">CUF</abbrev>-<abbrev xmlns:xlink="http://www.w3.org/1999/xlink" xlink:title="Nakhon Nayok" id="ABBRID0EEZHM" xlink:type="simple">NKNY</abbrev>-SC-6, <abbrev xmlns:xlink="http://www.w3.org/1999/xlink" xlink:title="Chulalongkorn fossil collection" id="ABBRID0EIZHM" xlink:type="simple">CUF</abbrev>-<abbrev xmlns:xlink="http://www.w3.org/1999/xlink" xlink:title="Nakhon Nayok" id="ABBRID0EMZHM" xlink:type="simple">NKNY</abbrev>-SC-8, <abbrev xmlns:xlink="http://www.w3.org/1999/xlink" xlink:title="Chulalongkorn fossil collection" id="ABBRID0EQZHM" xlink:type="simple">CUF</abbrev>-<abbrev xmlns:xlink="http://www.w3.org/1999/xlink" xlink:title="Nakhon Nayok" id="ABBRID0EUZHM" xlink:type="simple">NKNY</abbrev>-SC-9, <abbrev xmlns:xlink="http://www.w3.org/1999/xlink" xlink:title="Chulalongkorn fossil collection" id="ABBRID0EYZHM" xlink:type="simple">CUF</abbrev>-<abbrev xmlns:xlink="http://www.w3.org/1999/xlink" xlink:title="Nakhon Nayok" id="ABBRID0E3ZHM" xlink:type="simple">NKNY</abbrev>-SD1 to 3 (Fig. <xref ref-type="fig" rid="F25">25F–J</xref>), <abbrev xmlns:xlink="http://www.w3.org/1999/xlink" xlink:title="Chulalongkorn fossil collection" id="ABBRID0EE1HM" xlink:type="simple">CUF</abbrev>-<abbrev xmlns:xlink="http://www.w3.org/1999/xlink" xlink:title="Nakhon Nayok" id="ABBRID0EI1HM" xlink:type="simple">NKNY</abbrev>-SD6, <abbrev xmlns:xlink="http://www.w3.org/1999/xlink" xlink:title="Chulalongkorn fossil collection" id="ABBRID0EM1HM" xlink:type="simple">CUF</abbrev>-<abbrev xmlns:xlink="http://www.w3.org/1999/xlink" xlink:title="Nakhon Nayok" id="ABBRID0EQ1HM" xlink:type="simple">NKNY</abbrev>-<abbrev xmlns:xlink="http://www.w3.org/1999/xlink" xlink:title="standard deviation" id="ABBRID0EU1HM" xlink:type="simple">SD</abbrev>-8 to 10, <abbrev xmlns:xlink="http://www.w3.org/1999/xlink" xlink:title="Chulalongkorn fossil collection" id="ABBRID0EY1HM" xlink:type="simple">CUF</abbrev>-<abbrev xmlns:xlink="http://www.w3.org/1999/xlink" xlink:title="Nakhon Nayok" id="ABBRID0E31HM" xlink:type="simple">NKNY</abbrev>-SE1 to 2, <abbrev xmlns:xlink="http://www.w3.org/1999/xlink" xlink:title="Chulalongkorn fossil collection" id="ABBRID0EA2HM" xlink:type="simple">CUF</abbrev>-<abbrev xmlns:xlink="http://www.w3.org/1999/xlink" xlink:title="Nakhon Nayok" id="ABBRID0EE2HM" xlink:type="simple">NKNY</abbrev>-SE-4 to 7, <abbrev xmlns:xlink="http://www.w3.org/1999/xlink" xlink:title="Chulalongkorn fossil collection" id="ABBRID0EI2HM" xlink:type="simple">CUF</abbrev>-<abbrev xmlns:xlink="http://www.w3.org/1999/xlink" xlink:title="Nakhon Nayok" id="ABBRID0EM2HM" xlink:type="simple">NKNY</abbrev>-SE-10 to 15, <abbrev xmlns:xlink="http://www.w3.org/1999/xlink" xlink:title="Chulalongkorn fossil collection" id="ABBRID0EQ2HM" xlink:type="simple">CUF</abbrev>-<abbrev xmlns:xlink="http://www.w3.org/1999/xlink" xlink:title="Nakhon Nayok" id="ABBRID0EU2HM" xlink:type="simple">NKNY</abbrev>-SE-17 to 18 (46 upper teeth), <abbrev xmlns:xlink="http://www.w3.org/1999/xlink" xlink:title="Chulalongkorn fossil collection" id="ABBRID0EY2HM" xlink:type="simple">CUF</abbrev>-<abbrev xmlns:xlink="http://www.w3.org/1999/xlink" xlink:title="Nakhon Nayok" id="ABBRID0E32HM" xlink:type="simple">NKNY</abbrev>-14 (Fig. <xref ref-type="fig" rid="F26">26A–H</xref>), <abbrev xmlns:xlink="http://www.w3.org/1999/xlink" xlink:title="Chulalongkorn fossil collection" id="ABBRID0EE3HM" xlink:type="simple">CUF</abbrev>-<abbrev xmlns:xlink="http://www.w3.org/1999/xlink" xlink:title="Nakhon Nayok" id="ABBRID0EI3HM" xlink:type="simple">NKNY</abbrev>-S1-1 to 4 (Fig. <xref ref-type="fig" rid="F26">26I–M</xref>), <abbrev xmlns:xlink="http://www.w3.org/1999/xlink" xlink:title="Chulalongkorn fossil collection" id="ABBRID0EQ3HM" xlink:type="simple">CUF</abbrev>-<abbrev xmlns:xlink="http://www.w3.org/1999/xlink" xlink:title="Nakhon Nayok" id="ABBRID0EU3HM" xlink:type="simple">NKNY</abbrev>-S3-1 (Fig. <xref ref-type="fig" rid="F27">27A–E</xref>), <abbrev xmlns:xlink="http://www.w3.org/1999/xlink" xlink:title="Chulalongkorn fossil collection" id="ABBRID0E33HM" xlink:type="simple">CUF</abbrev>-<abbrev xmlns:xlink="http://www.w3.org/1999/xlink" xlink:title="Nakhon Nayok" id="ABBRID0EA4HM" xlink:type="simple">NKNY</abbrev>-S3-5 to 6 (Fig. <xref ref-type="fig" rid="F27">27F–J</xref>), <abbrev xmlns:xlink="http://www.w3.org/1999/xlink" xlink:title="Chulalongkorn fossil collection" id="ABBRID0EI4HM" xlink:type="simple">CUF</abbrev>-<abbrev xmlns:xlink="http://www.w3.org/1999/xlink" xlink:title="Nakhon Nayok" id="ABBRID0EM4HM" xlink:type="simple">NKNY</abbrev>-S4-1 to 2 (Fig. <xref ref-type="fig" rid="F28">28A–E</xref>), <abbrev xmlns:xlink="http://www.w3.org/1999/xlink" xlink:title="Chulalongkorn fossil collection" id="ABBRID0EU4HM" xlink:type="simple">CUF</abbrev>-<abbrev xmlns:xlink="http://www.w3.org/1999/xlink" xlink:title="Nakhon Nayok" id="ABBRID0EY4HM" xlink:type="simple">NKNY</abbrev>-S4-4 to 6 (Fig. <xref ref-type="fig" rid="F28">28F–J</xref>) (13 lower teeth).</p><fig id="F23" position="float" orientation="portrait"><object-id xmlns:xlink="http://www.w3.org/1999/xlink" content-type="doi" xlink:type="simple">10.3897/zookeys.1202.119389.figure23</object-id><object-id xmlns:xlink="http://www.w3.org/1999/xlink" content-type="arpha" xlink:type="simple">F586491E-53E1-5774-BAF9-30982141A863</object-id><label>Figure 23.</label><caption><p>Carcharhinid shark teeth - <italic><tp:taxon-name><tp:taxon-name-part taxon-name-part-type="genus" reg="Glyphis">Glyphis</tp:taxon-name-part></tp:taxon-name></italic> sp. specimen <abbrev xmlns:xlink="http://www.w3.org/1999/xlink" xlink:title="Chulalongkorn fossil collection" id="ABBRID0EP5HM" xlink:type="simple">CUF</abbrev>-<abbrev xmlns:xlink="http://www.w3.org/1999/xlink" xlink:title="Nakhon Nayok" id="ABBRID0ET5HM" xlink:type="simple">NKNY</abbrev>-8.2, upper lateral tooth in <bold>A</bold> lingual <bold>B</bold> labial <bold>C</bold> mesial <bold>D</bold> distal and <bold>E</bold> apical views <bold>F–H</bold> close-ups of the serration <bold>F</bold> at the base of the cusp mesial cutting-edge, <bold>G</bold> at the tip of the cusp and <bold>H</bold> on the distal heel.</p></caption><graphic xmlns:xlink="http://www.w3.org/1999/xlink" xlink:href="zookeys-1202-001_article-119389__-g023.jpg" position="float" orientation="portrait" xlink:type="simple" id="oo_1049913.jpg"><uri content-type="original_file" xlink:type="simple">https://binary.pensoft.net/fig/1049913</uri></graphic></fig><fig id="F24" position="float" orientation="portrait"><object-id xmlns:xlink="http://www.w3.org/1999/xlink" content-type="doi" xlink:type="simple">10.3897/zookeys.1202.119389.figure24</object-id><object-id xmlns:xlink="http://www.w3.org/1999/xlink" content-type="arpha" xlink:type="simple">0D5549AD-EAC2-5EFA-BE04-DC283563BDF8</object-id><label>Figure 24.</label><caption><p>Carcharhinid shark teeth - <italic><tp:taxon-name><tp:taxon-name-part taxon-name-part-type="genus" reg="Glyphis">Glyphis</tp:taxon-name-part></tp:taxon-name></italic> sp. specimen <abbrev xmlns:xlink="http://www.w3.org/1999/xlink" xlink:title="Chulalongkorn fossil collection" id="ABBRID0E46HM" xlink:type="simple">CUF</abbrev>-<abbrev xmlns:xlink="http://www.w3.org/1999/xlink" xlink:title="Nakhon Nayok" id="ABBRID0EBAIM" xlink:type="simple">NKNY</abbrev>-Q03, upper anterior tooth in <bold>A</bold> lingual <bold>B</bold> labial <bold>C</bold> mesial <bold>D</bold> distal and <bold>E</bold> apical views <bold>F–H</bold> close-ups of the serration <bold>F</bold> at the base, <bold>G</bold> in the middle and <bold>H</bold> in the upper part of the cusp mesial cutting-edge.</p></caption><graphic xmlns:xlink="http://www.w3.org/1999/xlink" xlink:href="zookeys-1202-001_article-119389__-g024.jpg" position="float" orientation="portrait" xlink:type="simple" id="oo_1049914.jpg"><uri content-type="original_file" xlink:type="simple">https://binary.pensoft.net/fig/1049914</uri></graphic></fig><fig id="F25" position="float" orientation="portrait"><object-id xmlns:xlink="http://www.w3.org/1999/xlink" content-type="doi" xlink:type="simple">10.3897/zookeys.1202.119389.figure25</object-id><object-id xmlns:xlink="http://www.w3.org/1999/xlink" content-type="arpha" xlink:type="simple">AB1F3DB9-5344-5EC7-9868-B1C9D4C2EA0E</object-id><label>Figure 25.</label><caption><p>Carcharhinid shark teeth - <italic><tp:taxon-name><tp:taxon-name-part taxon-name-part-type="genus" reg="Glyphis">Glyphis</tp:taxon-name-part></tp:taxon-name></italic> sp. <bold>A–E</bold> specimen <abbrev xmlns:xlink="http://www.w3.org/1999/xlink" xlink:title="Chulalongkorn fossil collection" id="ABBRID0ENBIM" xlink:type="simple">CUF</abbrev>-<abbrev xmlns:xlink="http://www.w3.org/1999/xlink" xlink:title="Nakhon Nayok" id="ABBRID0ERBIM" xlink:type="simple">NKNY</abbrev>-SC-3, upper anterolateral tooth in <bold>A</bold> lingual <bold>B</bold> labial <bold>C</bold> mesial <bold>D</bold> distal and <bold>E</bold> apical views <bold>F–J</bold> specimen <abbrev xmlns:xlink="http://www.w3.org/1999/xlink" xlink:title="Chulalongkorn fossil collection" id="ABBRID0EBCIM" xlink:type="simple">CUF</abbrev>-<abbrev xmlns:xlink="http://www.w3.org/1999/xlink" xlink:title="Nakhon Nayok" id="ABBRID0EFCIM" xlink:type="simple">NKNY</abbrev>-<abbrev xmlns:xlink="http://www.w3.org/1999/xlink" xlink:title="standard deviation" id="ABBRID0EJCIM" xlink:type="simple">SD</abbrev>-3, upper lateral tooth in <bold>F</bold> lingual <bold>G</bold> labial <bold>H</bold> mesial <bold>I</bold> distal and <bold>J</bold> apical views.</p></caption><graphic xmlns:xlink="http://www.w3.org/1999/xlink" xlink:href="zookeys-1202-001_article-119389__-g025.jpg" position="float" orientation="portrait" xlink:type="simple" id="oo_1049915.jpg"><uri content-type="original_file" xlink:type="simple">https://binary.pensoft.net/fig/1049915</uri></graphic></fig><fig id="F26" position="float" orientation="portrait"><object-id xmlns:xlink="http://www.w3.org/1999/xlink" content-type="doi" xlink:type="simple">10.3897/zookeys.1202.119389.figure26</object-id><object-id xmlns:xlink="http://www.w3.org/1999/xlink" content-type="arpha" xlink:type="simple">9090C696-5869-59BB-815D-70EFBEFB4DEE</object-id><label>Figure 26.</label><caption><p>Carcharhinid shark teeth - <italic><tp:taxon-name><tp:taxon-name-part taxon-name-part-type="genus" reg="Glyphis">Glyphis</tp:taxon-name-part></tp:taxon-name></italic> sp. <bold>A–H</bold> specimen <abbrev xmlns:xlink="http://www.w3.org/1999/xlink" xlink:title="Chulalongkorn fossil collection" id="ABBRID0ENDIM" xlink:type="simple">CUF</abbrev>-<abbrev xmlns:xlink="http://www.w3.org/1999/xlink" xlink:title="Nakhon Nayok" id="ABBRID0ERDIM" xlink:type="simple">NKNY</abbrev>-14, lower tooth in <bold>A</bold> lingual <bold>B</bold> labial <bold>C</bold> mesial <bold>D</bold> distal and <bold>E</bold> apical views <bold>F–H</bold> close-ups on the serration <bold>F</bold> on the distal heel, <bold>G</bold> at the base of the cusp distal cutting-edge and <bold>H</bold> in the middle part of the cusp mesial cutting-edge <bold>I–M</bold> specimen <abbrev xmlns:xlink="http://www.w3.org/1999/xlink" xlink:title="Chulalongkorn fossil collection" id="ABBRID0EJEIM" xlink:type="simple">CUF</abbrev>-<abbrev xmlns:xlink="http://www.w3.org/1999/xlink" xlink:title="Nakhon Nayok" id="ABBRID0ENEIM" xlink:type="simple">NKNY</abbrev>-S1-2, lower anterior tooth in <bold>I</bold> lingual <bold>J</bold> labial <bold>K</bold> mesial <bold>L</bold> distal and <bold>M</bold> apical views.</p></caption><graphic xmlns:xlink="http://www.w3.org/1999/xlink" xlink:href="zookeys-1202-001_article-119389__-g026.jpg" position="float" orientation="portrait" xlink:type="simple" id="oo_1049916.jpg"><uri content-type="original_file" xlink:type="simple">https://binary.pensoft.net/fig/1049916</uri></graphic></fig><fig id="F27" position="float" orientation="portrait"><object-id xmlns:xlink="http://www.w3.org/1999/xlink" content-type="doi" xlink:type="simple">10.3897/zookeys.1202.119389.figure27</object-id><object-id xmlns:xlink="http://www.w3.org/1999/xlink" content-type="arpha" xlink:type="simple">8431EA05-2765-5C2E-82AE-1FAED17A9DE0</object-id><label>Figure 27.</label><caption><p>Carcharhinid shark teeth - <italic><tp:taxon-name><tp:taxon-name-part taxon-name-part-type="genus" reg="Glyphis">Glyphis</tp:taxon-name-part></tp:taxon-name></italic> sp. <bold>A–E</bold> specimen <abbrev xmlns:xlink="http://www.w3.org/1999/xlink" xlink:title="Chulalongkorn fossil collection" id="ABBRID0ERFIM" xlink:type="simple">CUF</abbrev>-<abbrev xmlns:xlink="http://www.w3.org/1999/xlink" xlink:title="Nakhon Nayok" id="ABBRID0EVFIM" xlink:type="simple">NKNY</abbrev>-S3-1, lower tooth in <bold>A</bold> lingual <bold>B</bold> labial <bold>C</bold> mesial <bold>D</bold> distal and <bold>E</bold> apical views <bold>F–J</bold> specimen <abbrev xmlns:xlink="http://www.w3.org/1999/xlink" xlink:title="Chulalongkorn fossil collection" id="ABBRID0EFGIM" xlink:type="simple">CUF</abbrev>-<abbrev xmlns:xlink="http://www.w3.org/1999/xlink" xlink:title="Nakhon Nayok" id="ABBRID0EJGIM" xlink:type="simple">NKNY</abbrev>-S3-6, lower tooth in <bold>F</bold> lingual <bold>G</bold> labial <bold>H</bold> mesial <bold>I</bold> distal and <bold>J</bold> apical views.</p></caption><graphic xmlns:xlink="http://www.w3.org/1999/xlink" xlink:href="zookeys-1202-001_article-119389__-g027.jpg" position="float" orientation="portrait" xlink:type="simple" id="oo_1049917.jpg"><uri content-type="original_file" xlink:type="simple">https://binary.pensoft.net/fig/1049917</uri></graphic></fig><fig id="F28" position="float" orientation="portrait"><object-id xmlns:xlink="http://www.w3.org/1999/xlink" content-type="doi" xlink:type="simple">10.3897/zookeys.1202.119389.figure28</object-id><object-id xmlns:xlink="http://www.w3.org/1999/xlink" content-type="arpha" xlink:type="simple">B2469BA4-25FF-5A0B-A88C-BF91C727D04A</object-id><label>Figure 28.</label><caption><p>Carcharhinid shark teeth - <italic><tp:taxon-name><tp:taxon-name-part taxon-name-part-type="genus" reg="Glyphis">Glyphis</tp:taxon-name-part></tp:taxon-name></italic> sp. <bold>A–E</bold> specimen <abbrev xmlns:xlink="http://www.w3.org/1999/xlink" xlink:title="Chulalongkorn fossil collection" id="ABBRID0ENHIM" xlink:type="simple">CUF</abbrev>-<abbrev xmlns:xlink="http://www.w3.org/1999/xlink" xlink:title="Nakhon Nayok" id="ABBRID0ERHIM" xlink:type="simple">NKNY</abbrev>-S4-1, lower tooth in <bold>A</bold> lingual <bold>B</bold> labial <bold>C</bold> mesial <bold>D</bold> distal and <bold>E</bold> apical views <bold>F–J</bold> specimen <abbrev xmlns:xlink="http://www.w3.org/1999/xlink" xlink:title="Chulalongkorn fossil collection" id="ABBRID0EBIIM" xlink:type="simple">CUF</abbrev>-<abbrev xmlns:xlink="http://www.w3.org/1999/xlink" xlink:title="Nakhon Nayok" id="ABBRID0EFIIM" xlink:type="simple">NKNY</abbrev>-S4-4, lower anterior tooth in <bold>F</bold> lingual <bold>G</bold> labial <bold>H</bold> mesial <bold>I</bold> distal and <bold>J</bold> apical views.</p></caption><graphic xmlns:xlink="http://www.w3.org/1999/xlink" xlink:href="zookeys-1202-001_article-119389__-g028.jpg" position="float" orientation="portrait" xlink:type="simple" id="oo_1049918.jpg"><uri content-type="original_file" xlink:type="simple">https://binary.pensoft.net/fig/1049918</uri></graphic></fig></tp:treatment-sec><tp:treatment-sec sec-type="description" id="SECID0EYIIM"><title>Description.</title><p>Many teeth are poorly preserved. The crown of the upper teeth is triangular in outline, with a concavity at the base on both the mesial and distal sides in labial and lingual view, although the distal one is better marked, especially in anterior teeth (<abbrev xmlns:xlink="http://www.w3.org/1999/xlink" xlink:title="Chulalongkorn fossil collection" id="ABBRID0E5IIM" xlink:type="simple">CUF</abbrev>-<abbrev xmlns:xlink="http://www.w3.org/1999/xlink" xlink:title="Nakhon Nayok" id="ABBRID0ECJIM" xlink:type="simple">NKNY</abbrev>-S5-7). The serrations are quite fine and homogeneous in size along the cutting edges. The crown is strongly compressed labio-lingually and may be slightly curved lingually. When being broken, the crown displays a pulp cavity compressed labio-lingually, indicating an orthodont tooth histology (<abbrev xmlns:xlink="http://www.w3.org/1999/xlink" xlink:title="Chulalongkorn fossil collection" id="ABBRID0EGJIM" xlink:type="simple">CUF</abbrev>-<abbrev xmlns:xlink="http://www.w3.org/1999/xlink" xlink:title="Nakhon Nayok" id="ABBRID0EKJIM" xlink:type="simple">NKNY</abbrev>-SE-11). The base of the root is slightly concave in labial or lingual view. A well-developed nutritive groove and/or a nutritive foramen may be present on the lower half of the lingual side of the root.</p><p>The lower teeth may reach 40 mm in height. They are narrower and less compressed labio-lingually than the upper ones. The enameloid is smooth and the labial face of the crown is flatter than the lingual one. The main cusp is inclined lingually, sometimes with a sigmoid outline (<abbrev xmlns:xlink="http://www.w3.org/1999/xlink" xlink:title="Chulalongkorn fossil collection" id="ABBRID0EQJIM" xlink:type="simple">CUF</abbrev>-<abbrev xmlns:xlink="http://www.w3.org/1999/xlink" xlink:title="Nakhon Nayok" id="ABBRID0EUJIM" xlink:type="simple">NKNY</abbrev>-S4-2, <abbrev xmlns:xlink="http://www.w3.org/1999/xlink" xlink:title="Chulalongkorn fossil collection" id="ABBRID0EYJIM" xlink:type="simple">CUF</abbrev>-<abbrev xmlns:xlink="http://www.w3.org/1999/xlink" xlink:title="Nakhon Nayok" id="ABBRID0E3JIM" xlink:type="simple">NKNY</abbrev>-S4-5). Three different crown morphologies are noted. (1) On the specimens <abbrev xmlns:xlink="http://www.w3.org/1999/xlink" xlink:title="Chulalongkorn fossil collection" id="ABBRID0EAKIM" xlink:type="simple">CUF</abbrev>-<abbrev xmlns:xlink="http://www.w3.org/1999/xlink" xlink:title="Nakhon Nayok" id="ABBRID0EEKIM" xlink:type="simple">NKNY</abbrev>-S1-1, <abbrev xmlns:xlink="http://www.w3.org/1999/xlink" xlink:title="Chulalongkorn fossil collection" id="ABBRID0EIKIM" xlink:type="simple">CUF</abbrev>-<abbrev xmlns:xlink="http://www.w3.org/1999/xlink" xlink:title="Nakhon Nayok" id="ABBRID0EMKIM" xlink:type="simple">NKNY</abbrev>-S1-2, and <abbrev xmlns:xlink="http://www.w3.org/1999/xlink" xlink:title="Chulalongkorn fossil collection" id="ABBRID0EQKIM" xlink:type="simple">CUF</abbrev>-<abbrev xmlns:xlink="http://www.w3.org/1999/xlink" xlink:title="Nakhon Nayok" id="ABBRID0EUKIM" xlink:type="simple">NKNY</abbrev>-S1-4, the crown is devoid of heels and the tip of the main cusp is spearhead-shaped, the latter being regularly serrated, whereas the rest of the crown is smooth. (2) The specimens <abbrev xmlns:xlink="http://www.w3.org/1999/xlink" xlink:title="Chulalongkorn fossil collection" id="ABBRID0EYKIM" xlink:type="simple">CUF</abbrev>-<abbrev xmlns:xlink="http://www.w3.org/1999/xlink" xlink:title="Nakhon Nayok" id="ABBRID0E3KIM" xlink:type="simple">NKNY</abbrev>-S4-1 and <abbrev xmlns:xlink="http://www.w3.org/1999/xlink" xlink:title="Chulalongkorn fossil collection" id="ABBRID0EALIM" xlink:type="simple">CUF</abbrev>-<abbrev xmlns:xlink="http://www.w3.org/1999/xlink" xlink:title="Nakhon Nayok" id="ABBRID0EELIM" xlink:type="simple">NKNY</abbrev>-S4-4 have a narrow and upright triangular main cusp devoid of serration, showing a tiny accessory cusplet on each side of the main cusp in <abbrev xmlns:xlink="http://www.w3.org/1999/xlink" xlink:title="Chulalongkorn fossil collection" id="ABBRID0EILIM" xlink:type="simple">CUF</abbrev>-<abbrev xmlns:xlink="http://www.w3.org/1999/xlink" xlink:title="Nakhon Nayok" id="ABBRID0EMLIM" xlink:type="simple">NKNY</abbrev>-S4-4 or only lingually in <abbrev xmlns:xlink="http://www.w3.org/1999/xlink" xlink:title="Chulalongkorn fossil collection" id="ABBRID0EQLIM" xlink:type="simple">CUF</abbrev>-<abbrev xmlns:xlink="http://www.w3.org/1999/xlink" xlink:title="Nakhon Nayok" id="ABBRID0EULIM" xlink:type="simple">NKNY</abbrev>-S4-1. (3) On the specimen <abbrev xmlns:xlink="http://www.w3.org/1999/xlink" xlink:title="Chulalongkorn fossil collection" id="ABBRID0EYLIM" xlink:type="simple">CUF</abbrev>-<abbrev xmlns:xlink="http://www.w3.org/1999/xlink" xlink:title="Nakhon Nayok" id="ABBRID0E3LIM" xlink:type="simple">NKNY</abbrev>-S3-6, the main cusp is also upright, narrow, triangular in shape, and serrated on their mesial and distal edges. Well-developed heels are present on each side of the main cusp, separated from the latter by a notch. The heel is sometimes less marked on the mesial side (<abbrev xmlns:xlink="http://www.w3.org/1999/xlink" xlink:title="Chulalongkorn fossil collection" id="ABBRID0EAMIM" xlink:type="simple">CUF</abbrev>-<abbrev xmlns:xlink="http://www.w3.org/1999/xlink" xlink:title="Nakhon Nayok" id="ABBRID0EEMIM" xlink:type="simple">NKNY</abbrev>-S3-1). The heels display less developed serration than on the main cusp. Many teeth belonging to this morphotype display a broken apex of the main cusp (<abbrev xmlns:xlink="http://www.w3.org/1999/xlink" xlink:title="Chulalongkorn fossil collection" id="ABBRID0EIMIM" xlink:type="simple">CUF</abbrev>-<abbrev xmlns:xlink="http://www.w3.org/1999/xlink" xlink:title="Nakhon Nayok" id="ABBRID0EMMIM" xlink:type="simple">NKNY</abbrev>-14).</p><p>The root displays a bulged lingual face. It is more massive and more arched in spearhead-shaped teeth than in heeled ones. There is a nutritive groove in the lingual side of the root with a nutritive foramen in its middle part that can be observed in most of the teeth. The specimen <abbrev xmlns:xlink="http://www.w3.org/1999/xlink" xlink:title="Chulalongkorn fossil collection" id="ABBRID0ESMIM" xlink:type="simple">CUF</abbrev>-<abbrev xmlns:xlink="http://www.w3.org/1999/xlink" xlink:title="Nakhon Nayok" id="ABBRID0EWMIM" xlink:type="simple">NKNY</abbrev>-S1-1 displays a double groove.</p></tp:treatment-sec><tp:treatment-sec sec-type="Taxonomic remarks and comparisons" id="SECID0E1MIM"><title>Taxonomic remarks and comparisons.</title><p>Upper anterior teeth (<abbrev xmlns:xlink="http://www.w3.org/1999/xlink" xlink:title="Chulalongkorn fossil collection" id="ABBRID0EANIM" xlink:type="simple">CUF</abbrev>-<abbrev xmlns:xlink="http://www.w3.org/1999/xlink" xlink:title="Nakhon Nayok" id="ABBRID0EENIM" xlink:type="simple">NKNY</abbrev>-Q03) are more erect and narrower than the lateral ones (<abbrev xmlns:xlink="http://www.w3.org/1999/xlink" xlink:title="Chulalongkorn fossil collection" id="ABBRID0EINIM" xlink:type="simple">CUF</abbrev>-<abbrev xmlns:xlink="http://www.w3.org/1999/xlink" xlink:title="Nakhon Nayok" id="ABBRID0EMNIM" xlink:type="simple">NKNY</abbrev>-8.2). Lower teeth with a spearhead-shaped apex correspond to the larger teeth in our sample, in agreement with the fact that this morphology is known only in anterior teeth of adult specimens of <italic><tp:taxon-name><tp:taxon-name-part taxon-name-part-type="genus" reg="Glyphis">Glyphis</tp:taxon-name-part><tp:taxon-name-part taxon-name-part-type="species" reg="glyphis">glyphis</tp:taxon-name-part></tp:taxon-name></italic> and <italic><tp:taxon-name><tp:taxon-name-part taxon-name-part-type="genus" reg="Glyphis">G.</tp:taxon-name-part><tp:taxon-name-part taxon-name-part-type="species" reg="garricki">garricki</tp:taxon-name-part></tp:taxon-name></italic>. However, lateral teeth of these species display serrated heels and teeth of juveniles can display a pair of tiny lateral cusplets (<xref ref-type="bibr" rid="B54">Compagno et al. 2008</xref>; <xref ref-type="bibr" rid="B309">White et al. 2015</xref>). As a result, the three lower tooth morphotypes described above could be encountered into a single species during its ontogeny. Otherwise, it could indicate the presence of more than one species, possibly three: <italic><tp:taxon-name><tp:taxon-name-part taxon-name-part-type="genus" reg="Glyphis">G.</tp:taxon-name-part><tp:taxon-name-part taxon-name-part-type="species" reg="glyphis">glyphis</tp:taxon-name-part></tp:taxon-name></italic>, <italic><tp:taxon-name><tp:taxon-name-part taxon-name-part-type="genus" reg="Glyphis">G.</tp:taxon-name-part><tp:taxon-name-part taxon-name-part-type="species" reg="garricki">garricki</tp:taxon-name-part></tp:taxon-name></italic>, and <italic><tp:taxon-name><tp:taxon-name-part taxon-name-part-type="genus" reg="Glyphis">G.</tp:taxon-name-part><tp:taxon-name-part taxon-name-part-type="species" reg="gangeticus">gangeticus</tp:taxon-name-part></tp:taxon-name></italic>, as the latter species often possesses anterior lower teeth with tiny lateral cusplets but lacks the spearhead-shaped apex (<xref ref-type="bibr" rid="B240">Roberts 2006</xref>; <xref ref-type="bibr" rid="B34">Cappetta 2012</xref>). Consequently, the teeth described above are left in open nomenclature as <italic><tp:taxon-name><tp:taxon-name-part taxon-name-part-type="genus" reg="Glyphis">Glyphis</tp:taxon-name-part></tp:taxon-name></italic> sp. This taxon appears to be most common in the studied fauna, although the discrepancies between the number of upper and lower teeth recovered suggest some degree of collecting bias.</p><p>The genus is specific to the Indo-West Pacific tropical region and often referred as “river shark” due to its habitat in or nearby rivers and estuaries. They are quite rare, hence difficult to study. Five living species are known (<xref ref-type="bibr" rid="B75">Froese and Pauly 2024</xref>), but DNA analyses suggest that some of these are conspecific (<xref ref-type="bibr" rid="B145">Li et al. 2015</xref>). On the other hand, teeth of <italic><tp:taxon-name><tp:taxon-name-part taxon-name-part-type="genus" reg="Glyphis">Glyphis</tp:taxon-name-part></tp:taxon-name></italic> are often recorded from Southeast Asia (<xref ref-type="bibr" rid="B257">Shimada et al. 2016</xref>; <xref ref-type="bibr" rid="B132">Kocsis et al. 2019</xref> and references therein).</p><p>
                  <bold><italic><tp:taxon-name><tp:taxon-name-part taxon-name-part-type="genus" reg="Scoliodon">Scoliodon</tp:taxon-name-part></tp:taxon-name></italic> Müller &amp; Henle, 1837</bold>
                </p></tp:treatment-sec><ref-list><ref id="B54"><mixed-citation xmlns:xlink="http://www.w3.org/1999/xlink" xlink:type="simple"><person-group><name name-style="western"><surname>Compagno</surname><given-names>LJV</given-names></name><name name-style="western"><surname>White</surname><given-names>WT</given-names></name><name name-style="western"><surname>Last</surname><given-names>PR</given-names></name></person-group> (<year>2008</year>) <article-title><italic><tp:taxon-name><tp:taxon-name-part taxon-name-part-type="genus">Glyphis</tp:taxon-name-part><tp:taxon-name-part taxon-name-part-type="species">garricki</tp:taxon-name-part></tp:taxon-name></italic> sp. nov., a new species of river shark (<tp:taxon-name><tp:taxon-name-part taxon-name-part-type="order">Carcharhiniformes</tp:taxon-name-part></tp:taxon-name>: <tp:taxon-name><tp:taxon-name-part taxon-name-part-type="family">Carcharhinidae</tp:taxon-name-part></tp:taxon-name>) from northern Australia and Papua New Guinea, with a redescription of <italic><tp:taxon-name><tp:taxon-name-part taxon-name-part-type="genus">Glyphis</tp:taxon-name-part><tp:taxon-name-part taxon-name-part-type="species">glyphis</tp:taxon-name-part></tp:taxon-name></italic> (Müller &amp; Henle, 1839).</article-title><source>CSIRO Marine and Atmospheric Research Paper</source><volume>22</volume>: <fpage>203</fpage>–<lpage>225</lpage>.</mixed-citation></ref><ref id="B309"><mixed-citation xmlns:xlink="http://www.w3.org/1999/xlink" xlink:type="simple"><person-group><name name-style="western"><surname>White</surname><given-names>WT</given-names></name><name name-style="western"><surname>Appleyard</surname><given-names>SA</given-names></name><name name-style="western"><surname>Sabub</surname><given-names>B</given-names></name><name name-style="western"><surname>Kyne</surname><given-names>PM</given-names></name><name name-style="western"><surname>Harris</surname><given-names>M</given-names></name><name name-style="western"><surname>Lis</surname><given-names>R</given-names></name><name name-style="western"><surname>Baje</surname><given-names>L</given-names></name><name name-style="western"><surname>Usu</surname><given-names>T</given-names></name><name name-style="western"><surname>Smart</surname><given-names>JJ</given-names></name><name name-style="western"><surname>Corrigan</surname><given-names>S</given-names></name><name name-style="western"><surname>Yang</surname><given-names>L</given-names></name><name name-style="western"><surname>Naylor</surname><given-names>GJP</given-names></name></person-group> (<year>2015</year>) Rediscovery of the threatened river sharks, <italic><tp:taxon-name><tp:taxon-name-part taxon-name-part-type="genus">Glyphis</tp:taxon-name-part><tp:taxon-name-part taxon-name-part-type="species">garricki</tp:taxon-name-part></tp:taxon-name></italic> and <italic><tp:taxon-name><tp:taxon-name-part taxon-name-part-type="genus">G.</tp:taxon-name-part><tp:taxon-name-part taxon-name-part-type="species">glyphis</tp:taxon-name-part></tp:taxon-name></italic>, in Papua New Guinea. PLoS ONE 10(10): e0140075. <ext-link xlink:href="10.1371/journal.pone.0140075" ext-link-type="doi" xlink:type="simple">https://doi.org/10.1371/journal.pone.0140075</ext-link></mixed-citation></ref><ref id="B240"><mixed-citation xmlns:xlink="http://www.w3.org/1999/xlink" xlink:type="simple"><person-group><name name-style="western"><surname>Roberts</surname><given-names>TR</given-names></name></person-group> (<year>2006</year>) <article-title>Rediscovery of <italic><tp:taxon-name><tp:taxon-name-part taxon-name-part-type="genus">Glyphis</tp:taxon-name-part><tp:taxon-name-part taxon-name-part-type="species">gangeticus</tp:taxon-name-part></tp:taxon-name></italic>: Debunking the mythology of the supposed “Gangetic freshwater shark”.</article-title><source>The Natural History Bulletin of the Siam Society</source><volume>54</volume>: <fpage>261</fpage>–<lpage>278</lpage>. <ext-link xlink:href="https://thesiamsociety.org/wp-content/uploads/2020/04/NHBSS_054_2l_Roberts_RediscoveryOfGlyp.pdf" ext-link-type="uri" xlink:type="simple">https://thesiamsociety.org/wp-content/uploads/2020/04/NHBSS_054_2l_Roberts_RediscoveryOfGlyp.pdf</ext-link></mixed-citation></ref><ref id="B34"><mixed-citation xmlns:xlink="http://www.w3.org/1999/xlink" xlink:type="simple"><person-group><name name-style="western"><surname>Cappetta</surname><given-names>H</given-names></name></person-group> (<year>2012</year>) <source><tp:taxon-name><tp:taxon-name-part taxon-name-part-type="class">Chondrichthyes</tp:taxon-name-part></tp:taxon-name>. Mesozoic and Cenozoic <tp:taxon-name><tp:taxon-name-part taxon-name-part-type="subclass">Elasmobranchii</tp:taxon-name-part></tp:taxon-name>: teeth. Handbook of paleoichthyology. Vol. 3E. Verlag Dr.</source><publisher-name>Friedrich Pfeil</publisher-name>, <publisher-loc>Munich</publisher-loc>, <size units="page">512 pp</size>.</mixed-citation></ref><ref id="B75"><mixed-citation xmlns:xlink="http://www.w3.org/1999/xlink" xlink:type="simple"><person-group><name name-style="western"><surname>Froese</surname><given-names>R</given-names></name><name name-style="western"><surname>Pauly</surname><given-names>D</given-names></name></person-group> (<year>2024</year>) FishBase. World Wide Web electronic publication. <ext-link xlink:href="https://www.fishbase.org" ext-link-type="uri" xlink:type="simple">https://www.fishbase.org</ext-link> [version (02/2024)] [Verified 18 February 2024]</mixed-citation></ref><ref id="B145"><mixed-citation xmlns:xlink="http://www.w3.org/1999/xlink" xlink:type="simple"><person-group><name name-style="western"><surname>Li</surname><given-names>C</given-names></name><name name-style="western"><surname>Corrigan</surname><given-names>S</given-names></name><name name-style="western"><surname>Yang</surname><given-names>L</given-names></name><name name-style="western"><surname>Straube</surname><given-names>N</given-names></name><name name-style="western"><surname>Harris</surname><given-names>M</given-names></name><name name-style="western"><surname>Hofreiter</surname><given-names>M</given-names></name><name name-style="western"><surname>White</surname><given-names>WT</given-names></name><name name-style="western"><surname>Naylor</surname><given-names>GJP</given-names></name></person-group> (<year>2015</year>) <article-title>DNA capture reveals transoceanic gene flow in endangered river sharks.</article-title><source>Proceedings of the National Academy of Sciences of the United States of America</source><volume>112</volume>(<issue>43</issue>): <fpage>13302</fpage>–<lpage>13307</lpage>. <ext-link xlink:href="10.1073/pnas.1508735112" ext-link-type="doi" xlink:type="simple">https://doi.org/10.1073/pnas.1508735112</ext-link></mixed-citation></ref><ref id="B257"><mixed-citation xmlns:xlink="http://www.w3.org/1999/xlink" xlink:type="simple"><person-group><name name-style="western"><surname>Shimada</surname><given-names>K</given-names></name><name name-style="western"><surname>Egi</surname><given-names>N</given-names></name><name name-style="western"><surname>Tsubamoto</surname><given-names>T</given-names></name><name name-style="western"><surname>Maung-Maung</surname><given-names>MM</given-names></name><name name-style="western"><surname>Thaung-Htike</surname><given-names>TH</given-names></name><name name-style="western"><surname>Zin-Maung-Maung-Thein</surname><given-names>ZM</given-names></name><name name-style="western"><surname>Nishioka</surname><given-names>Y</given-names></name><name name-style="western"><surname>Sonoda</surname><given-names>T</given-names></name><name name-style="western"><surname>Takai</surname><given-names>M</given-names></name></person-group> (<year>2016</year>) <article-title>The extinct river shark <italic><tp:taxon-name><tp:taxon-name-part taxon-name-part-type="genus">Glyphis</tp:taxon-name-part><tp:taxon-name-part taxon-name-part-type="species">pagoda</tp:taxon-name-part></tp:taxon-name></italic> from the Miocene of Myanmar and a review of the fossil record of the genus <italic><tp:taxon-name><tp:taxon-name-part taxon-name-part-type="genus">Glyphis</tp:taxon-name-part></tp:taxon-name></italic> (<tp:taxon-name><tp:taxon-name-part taxon-name-part-type="order">Carcharhiniformes</tp:taxon-name-part></tp:taxon-name>: <tp:taxon-name><tp:taxon-name-part taxon-name-part-type="family">Carcharhinidae</tp:taxon-name-part></tp:taxon-name>).</article-title><source>Zootaxa</source><volume>4161</volume>(<issue>2</issue>): <fpage>237</fpage>–<lpage>251</lpage>. <ext-link xlink:href="10.11646/zootaxa.4161.2.6" ext-link-type="doi" xlink:type="simple">https://doi.org/10.11646/zootaxa.4161.2.6</ext-link></mixed-citation></ref><ref id="B132"><mixed-citation xmlns:xlink="http://www.w3.org/1999/xlink" xlink:type="simple"><person-group><name name-style="western"><surname>Kocsis</surname><given-names>L</given-names></name><name name-style="western"><surname>Razak</surname><given-names>H</given-names></name><name name-style="western"><surname>Briguglio</surname><given-names>A</given-names></name><name name-style="western"><surname>Szabo</surname><given-names>M</given-names></name></person-group> (<year>2019</year>) <article-title>First report on a diverse Neogene cartilaginous fish fauna from Borneo (Ambug Hill, Brunei Darussalam).</article-title><source>Journal of Systematic Palaeontology</source><volume>17</volume>(<issue>10</issue>): <fpage>791</fpage>–<lpage>819</lpage>. <ext-link xlink:href="10.1080/14772019.2018.1468830" ext-link-type="doi" xlink:type="simple">https://doi.org/10.1080/14772019.2018.1468830</ext-link></mixed-citation></ref></ref-list></tp:taxon-treatment>
