# Supplementary material for: ﻿Mid-Holocene marine faunas from the Bangkok Clay deposits in Nakhon Nayok, the Central Plain of Thailand
Source: Zookeys. 2024 May 15;1202:1–110. doi: 10.3897/zookeys.1202.119389 (PMC11112167; doi:10.3897/zookeys.1202.119389)
Supplement: XML Treatment for Scoliodon cf. laticaudus [file zookeys.1202.119389-treatment75.xml]

<!DOCTYPE tp:taxon-treatment
  PUBLIC "-//TaxonX//DTD Taxonomic Treatment Publishing DTD v0 20100105//EN" "tax-treatment-NSO.dtd">
<tp:taxon-treatment xmlns:tp="http://www.plazi.org/taxpub"><tp:treatment-meta><kwd-group><label>Taxon classification</label><kwd>
                    <named-content content-type="kingdom">Animalia</named-content>
                  </kwd><kwd>
                    <named-content content-type="order">Carcharhiniformes</named-content>
                  </kwd><kwd>
                    <named-content content-type="family">Carcharhinidae</named-content>
                  </kwd></kwd-group><mixed-citation publication-type="journal"><person-group><name><surname>Jirapatrasilp</surname><given-names>Parin</given-names></name><name><surname>Cuny</surname><given-names>Gilles</given-names></name><name><surname>Kocsis</surname><given-names>László</given-names></name><name><surname>Sutcharit</surname><given-names>Chirasak</given-names></name><name><surname>Ngamnisai</surname><given-names>Nom</given-names></name><name><surname>Charoentitirat</surname><given-names>Thasinee</given-names></name><name><surname>Kumpitak</surname><given-names>Satapat</given-names></name><name><surname>Suraprasit</surname><given-names>Kantapon</given-names></name></person-group><article-title>﻿Mid-Holocene marine faunas from the Bangkok Clay deposits in Nakhon Nayok, the Central Plain of Thailand</article-title><source>Zookeys</source><day>15</day><month>05</month><year>2024</year><volume>1202</volume><fpage>1</fpage><lpage>110</lpage><pub-id pub-id-type="doi">10.3897/zookeys.1202.119389</pub-id></mixed-citation></tp:treatment-meta><tp:nomenclature><label>﻿</label><tp:taxon-name>
                  <object-id xmlns:xlink="http://www.w3.org/1999/xlink" content-type="arpha" xlink:type="simple">6A68C781-AADF-5C3F-9FB3-048E6C15F303</object-id>
                  <tp:taxon-name-part taxon-name-part-type="genus" reg="Scoliodon">Scoliodon</tp:taxon-name-part>
                  <tp:taxon-name-part taxon-name-part-type="uncertainty-rank">cf.</tp:taxon-name-part>
                  <tp:taxon-name-part taxon-name-part-type="species" reg="laticaudus">laticaudus</tp:taxon-name-part>
                </tp:taxon-name><tp:taxon-authority>Müller &amp; Henle, 1838</tp:taxon-authority><xref ref-type="fig" rid="F29">Fig. 29</xref><tp:nomenclature-citation-list><tp:nomenclature-citation><tp:taxon-name><tp:taxon-name-part taxon-name-part-type="status">cf.</tp:taxon-name-part><tp:taxon-name-part taxon-name-part-type="genus" reg="Carcharias">Carcharias</tp:taxon-name-part> (<tp:taxon-name-part taxon-name-part-type="subgenus" reg="Scoliodon">Scoliodon</tp:taxon-name-part>) <tp:taxon-name-part taxon-name-part-type="species" reg="laticaudus">laticaudus</tp:taxon-name-part></tp:taxon-name><comment> Müller &amp; Henle, 1838: 28–29, pl. 8. Type locality: India. </comment></tp:nomenclature-citation><tp:nomenclature-citation><tp:taxon-name>
                      <tp:taxon-name-part taxon-name-part-type="status">cf.</tp:taxon-name-part>
                      <tp:taxon-name-part taxon-name-part-type="genus" reg="Scoliodon">Scoliodon</tp:taxon-name-part>
                      <tp:taxon-name-part taxon-name-part-type="species" reg="laticaudus">laticaudus</tp:taxon-name-part>
                    </tp:taxon-name><comment>. <xref ref-type="bibr" rid="B53">Compagno 1984</xref>: 534–535, with in-text figs. <xref ref-type="bibr" rid="B135">Krajangdara et al. 2022</xref>: 62, with in-text figs. </comment></tp:nomenclature-citation></tp:nomenclature-citation-list></tp:nomenclature><tp:treatment-sec sec-type="material" id="SECID0EWTIM"><title>Referred material.</title><p><abbrev xmlns:xlink="http://www.w3.org/1999/xlink" xlink:title="Chulalongkorn fossil collection" id="ABBRID0E3TIM" xlink:type="simple">CUF</abbrev>-<abbrev xmlns:xlink="http://www.w3.org/1999/xlink" xlink:title="Nakhon Nayok" id="ABBRID0EAUIM" xlink:type="simple">NKNY</abbrev>-S3–S5 (Fig. <xref ref-type="fig" rid="F29">29A–O</xref>) (3 teeth).</p><fig id="F29" position="float" orientation="portrait"><object-id xmlns:xlink="http://www.w3.org/1999/xlink" content-type="doi" xlink:type="simple">10.3897/zookeys.1202.119389.figure29</object-id><object-id xmlns:xlink="http://www.w3.org/1999/xlink" content-type="arpha" xlink:type="simple">303672E0-055E-50C2-98FE-066F76D7F088</object-id><label>Figure 29.</label><caption><p>Carcharhinid shark teeth - <tp:taxon-name><tp:taxon-name-part taxon-name-part-type="genus" reg="Scoliodon">Scoliodon</tp:taxon-name-part><tp:taxon-name-part taxon-name-part-type="uncertainty-rank">cf.</tp:taxon-name-part><tp:taxon-name-part taxon-name-part-type="species" reg="laticaudus">laticaudus</tp:taxon-name-part></tp:taxon-name><bold>A–E</bold> specimen <abbrev xmlns:xlink="http://www.w3.org/1999/xlink" xlink:title="Chulalongkorn fossil collection" id="ABBRID0E6UIM" xlink:type="simple">CUF</abbrev>-<abbrev xmlns:xlink="http://www.w3.org/1999/xlink" xlink:title="Nakhon Nayok" id="ABBRID0EDVIM" xlink:type="simple">NKNY</abbrev>-S3, lower anterolateral tooth in <bold>A</bold> lingual <bold>B</bold> labial <bold>C</bold> mesial <bold>D</bold> distal and <bold>E</bold> apical views <bold>F–J</bold> specimen <abbrev xmlns:xlink="http://www.w3.org/1999/xlink" xlink:title="Chulalongkorn fossil collection" id="ABBRID0ETVIM" xlink:type="simple">CUF</abbrev>-<abbrev xmlns:xlink="http://www.w3.org/1999/xlink" xlink:title="Nakhon Nayok" id="ABBRID0EXVIM" xlink:type="simple">NKNY</abbrev>-S4, upper anterior-anterolateral tooth in <bold>F</bold> lingual <bold>G</bold> labial <bold>H</bold> mesial <bold>I</bold> distal and <bold>J</bold> apical views <bold>K–O</bold> specimen <abbrev xmlns:xlink="http://www.w3.org/1999/xlink" xlink:title="Chulalongkorn fossil collection" id="ABBRID0EHWIM" xlink:type="simple">CUF</abbrev>-<abbrev xmlns:xlink="http://www.w3.org/1999/xlink" xlink:title="Nakhon Nayok" id="ABBRID0ELWIM" xlink:type="simple">NKNY</abbrev>-S5, parasymphyseal tooth in <bold>K</bold> lingual <bold>L</bold> labial <bold>M</bold> mesial <bold>N</bold> distal and <bold>O</bold> apical views.</p></caption><graphic xmlns:xlink="http://www.w3.org/1999/xlink" xlink:href="zookeys-1202-001_article-119389__-g029.jpg" position="float" orientation="portrait" xlink:type="simple" id="oo_1049919.jpg"><uri content-type="original_file" xlink:type="simple">https://binary.pensoft.net/fig/1049919</uri></graphic></fig></tp:treatment-sec><tp:treatment-sec sec-type="description" id="SECID0E5WIM"><title>Description.</title><p>The specimen <abbrev xmlns:xlink="http://www.w3.org/1999/xlink" xlink:title="Chulalongkorn fossil collection" id="ABBRID0EEXIM" xlink:type="simple">CUF</abbrev>-<abbrev xmlns:xlink="http://www.w3.org/1999/xlink" xlink:title="Nakhon Nayok" id="ABBRID0EIXIM" xlink:type="simple">NKNY</abbrev>-S3 is a small and elongated tooth with a low crown and a worn off root. The mesial cutting edge is concave and smooth and continues along the mesial heel. The distal edge of the crown is convex and separated by a notch from a distinct distal heel.</p><p>The specimen <abbrev xmlns:xlink="http://www.w3.org/1999/xlink" xlink:title="Chulalongkorn fossil collection" id="ABBRID0EOXIM" xlink:type="simple">CUF</abbrev>-<abbrev xmlns:xlink="http://www.w3.org/1999/xlink" xlink:title="Nakhon Nayok" id="ABBRID0ESXIM" xlink:type="simple">NKNY</abbrev>-S4 is a well-preserved tooth, with a crown strongly curved distally. The mesial cutting edge is sinusoid, starting convex, then becoming concave towards the apex. The apex of the crown overhangs distally the basal part of the tooth. The distal cutting edge is also sinusoid, though less so than the mesial one, and it is separated by a distinct notch from a well-developed distal heel. The enameloid of the crown extends more basally on the labial side of the tooth. The root is thick and the lobes run rather horizontally. It bears a well-developed and deep nutritive groove in the centre.</p><p>The cusp of the specimen <abbrev xmlns:xlink="http://www.w3.org/1999/xlink" xlink:title="Chulalongkorn fossil collection" id="ABBRID0EYXIM" xlink:type="simple">CUF</abbrev>-<abbrev xmlns:xlink="http://www.w3.org/1999/xlink" xlink:title="Nakhon Nayok" id="ABBRID0E3XIM" xlink:type="simple">NKNY</abbrev>-S5 is strongly sigmoid in labial and lingual view, and similar to that of <abbrev xmlns:xlink="http://www.w3.org/1999/xlink" xlink:title="Chulalongkorn fossil collection" id="ABBRID0EAYIM" xlink:type="simple">CUF</abbrev>-<abbrev xmlns:xlink="http://www.w3.org/1999/xlink" xlink:title="Nakhon Nayok" id="ABBRID0EEYIM" xlink:type="simple">NKNY</abbrev>-S4, but its cusp is narrower and less wide at the base, with more apparent mesial heels. The cutting edge is smooth and does not reach the apex of the cusp on its mesial side. The heels of the crown display faint serrations. The root is asymmetric and projected lingually and distally. There is a well-defined groove distally on the lingual side of the basal face, forming a deep notch in apical view.</p></tp:treatment-sec><tp:treatment-sec sec-type="habitat" id="SECID0EIYIM"><title>Habitat.</title><p>Tropical zones of continental and insular shelves close to inshore, frequently in rocky areas (<xref ref-type="bibr" rid="B53">Compagno 1984</xref>).</p></tp:treatment-sec><tp:treatment-sec sec-type="distribution" id="SECID0ESYIM"><title>Distribution.</title><p>Indian Ocean; Indo-West Pacific, from Japan to Indonesia (<xref ref-type="bibr" rid="B53">Compagno 1984</xref>).</p></tp:treatment-sec><tp:treatment-sec sec-type="Record in Thailand" id="SECID0E3YIM"><title>Record in Thailand.</title><p>Andaman Sea (<xref ref-type="bibr" rid="B135">Krajangdara et al. 2022</xref>).</p></tp:treatment-sec><tp:treatment-sec sec-type="Taxonomic remarks and comparisons" id="SECID0EGZIM"><title>Taxonomic remarks and comparisons.</title><p>The three teeth best fit the dentition of the modern species <italic><tp:taxon-name><tp:taxon-name-part taxon-name-part-type="genus" reg="Scoliodon">S.</tp:taxon-name-part><tp:taxon-name-part taxon-name-part-type="species" reg="laticaudus">laticaudus</tp:taxon-name-part></tp:taxon-name></italic> (spadenose shark). The specimen <abbrev xmlns:xlink="http://www.w3.org/1999/xlink" xlink:title="Chulalongkorn fossil collection" id="ABBRID0EXZIM" xlink:type="simple">CUF</abbrev>-<abbrev xmlns:xlink="http://www.w3.org/1999/xlink" xlink:title="Nakhon Nayok" id="ABBRID0E2ZIM" xlink:type="simple">NKNY</abbrev>-S5 has a slender sigmoidal cusp and its mesial cutting edge does not reach the apex. It displays an asymmetric root, corresponding perfectly to a parasymphyseal tooth of a male specimen (<xref ref-type="bibr" rid="B99">Herman et al. 1991</xref>). The specimen <abbrev xmlns:xlink="http://www.w3.org/1999/xlink" xlink:title="Chulalongkorn fossil collection" id="ABBRID0ED1IM" xlink:type="simple">CUF</abbrev>-<abbrev xmlns:xlink="http://www.w3.org/1999/xlink" xlink:title="Nakhon Nayok" id="ABBRID0EH1IM" xlink:type="simple">NKNY</abbrev>-S4 likely represents an upper anterior-anterolateral tooth, whereas the specimen <abbrev xmlns:xlink="http://www.w3.org/1999/xlink" xlink:title="Chulalongkorn fossil collection" id="ABBRID0EL1IM" xlink:type="simple">CUF</abbrev>-<abbrev xmlns:xlink="http://www.w3.org/1999/xlink" xlink:title="Nakhon Nayok" id="ABBRID0EP1IM" xlink:type="simple">NKNY</abbrev>-S3 is probably a lower anterolateral tooth (see <xref ref-type="bibr" rid="B273">Springer 1964</xref>: fig. 3a). <xref ref-type="bibr" rid="B308">White et al. (2010)</xref> recognised another species, <italic><tp:taxon-name><tp:taxon-name-part taxon-name-part-type="genus" reg="Scoliodon">S.</tp:taxon-name-part><tp:taxon-name-part taxon-name-part-type="species" reg="macrorhynchos">macrorhynchos</tp:taxon-name-part></tp:taxon-name></italic>, in the Western Pacific, meanwhile a molecular study also indicates the possible third <italic><tp:taxon-name><tp:taxon-name-part taxon-name-part-type="genus" reg="Scoliodon">Scoliodon</tp:taxon-name-part></tp:taxon-name></italic> species from the region (<xref ref-type="bibr" rid="B147">Lim et al. 2022</xref>), hence these fossil teeth are described in open nomenclature.</p><p>It may be mentioned that the specimen <abbrev xmlns:xlink="http://www.w3.org/1999/xlink" xlink:title="Chulalongkorn fossil collection" id="ABBRID0ET2IM" xlink:type="simple">CUF</abbrev>-<abbrev xmlns:xlink="http://www.w3.org/1999/xlink" xlink:title="Nakhon Nayok" id="ABBRID0EX2IM" xlink:type="simple">NKNY</abbrev>-S3 also resembles that of the lower anterolateral teeth of other common sharks in Southeast Asia (<xref ref-type="bibr" rid="B135">Krajangdara et al. 2022</xref>) such as <italic><tp:taxon-name><tp:taxon-name-part taxon-name-part-type="genus" reg="Loxodon">Loxodon</tp:taxon-name-part><tp:taxon-name-part taxon-name-part-type="species" reg="macrorhinus">macrorhinus</tp:taxon-name-part></tp:taxon-name></italic> (sliteye shark) and two <italic><tp:taxon-name><tp:taxon-name-part taxon-name-part-type="genus" reg="Rhizoprionodon">Rhizoprionodon</tp:taxon-name-part></tp:taxon-name></italic> species, <italic><tp:taxon-name><tp:taxon-name-part taxon-name-part-type="genus" reg="Rhizoprionodon">R.</tp:taxon-name-part><tp:taxon-name-part taxon-name-part-type="species" reg="acutus">acutus</tp:taxon-name-part></tp:taxon-name></italic> (milk shark) and <italic><tp:taxon-name><tp:taxon-name-part taxon-name-part-type="genus" reg="Rhizoprionodon">R.</tp:taxon-name-part><tp:taxon-name-part taxon-name-part-type="species" reg="oligolinx">oligolinx</tp:taxon-name-part></tp:taxon-name></italic> (grey sharpnose shark). For the teeth of <italic><tp:taxon-name><tp:taxon-name-part taxon-name-part-type="genus" reg="Loxodon">Loxodon</tp:taxon-name-part></tp:taxon-name></italic>, the apex of the crown is higher and somewhat aligned in a more distal position than that of the specimen <abbrev xmlns:xlink="http://www.w3.org/1999/xlink" xlink:title="Chulalongkorn fossil collection" id="ABBRID0EO4IM" xlink:type="simple">CUF</abbrev>-<abbrev xmlns:xlink="http://www.w3.org/1999/xlink" xlink:title="Nakhon Nayok" id="ABBRID0ES4IM" xlink:type="simple">NKNY</abbrev>-S3 (<xref ref-type="bibr" rid="B273">Springer 1964</xref>: fig. 4; <xref ref-type="bibr" rid="B14">Bass et al. 1975</xref>: pl. 8). The teeth of <italic><tp:taxon-name><tp:taxon-name-part taxon-name-part-type="genus" reg="Rhizoprionodon">R.</tp:taxon-name-part><tp:taxon-name-part taxon-name-part-type="species" reg="oligolinx">oligolinx</tp:taxon-name-part></tp:taxon-name></italic> seem to have a less concave mesial cutting edge (<xref ref-type="bibr" rid="B273">Springer 1964</xref>: fig. 13), whereas for <italic><tp:taxon-name><tp:taxon-name-part taxon-name-part-type="genus" reg="Rhizoprionodon">R.</tp:taxon-name-part><tp:taxon-name-part taxon-name-part-type="species" reg="acutus">acutus</tp:taxon-name-part></tp:taxon-name></italic>, the distal heel appears less elongated and vertically higher, but a clear distinction is difficult here (<xref ref-type="bibr" rid="B273">Springer 1964</xref>: fig. 6; <xref ref-type="bibr" rid="B14">Bass et al. 1975</xref>: pl. 9).</p></tp:treatment-sec><ref-list><ref id="B53"><mixed-citation xmlns:xlink="http://www.w3.org/1999/xlink" xlink:type="simple"><person-group><name name-style="western"><surname>Compagno</surname><given-names>LJV</given-names></name></person-group> (<year>1984</year>) <article-title>FAO Species Catalogue. Vol. 4. Sharks of the world. An annotated and illustrated catalogue of shark species known to date. Part 2 - <tp:taxon-name><tp:taxon-name-part taxon-name-part-type="order">Carcharhiniformes</tp:taxon-name-part></tp:taxon-name>.</article-title><source>FAO Fisheries Synopsis</source><volume>4</volume>(<issue>125</issue>): <fpage>251</fpage>–<lpage>655</lpage>.</mixed-citation></ref><ref id="B135"><mixed-citation xmlns:xlink="http://www.w3.org/1999/xlink" xlink:type="simple"><person-group><name name-style="western"><surname>Krajangdara</surname><given-names>T</given-names></name><name name-style="western"><surname>Vidthayanon</surname><given-names>C</given-names></name><name name-style="western"><surname>Ali</surname><given-names>A</given-names></name><name name-style="western"><surname>Lim</surname><given-names>A</given-names></name><name name-style="western"><surname>Sumontha</surname><given-names>M</given-names></name><name name-style="western"><surname>Rodpradit</surname><given-names>S</given-names></name><name name-style="western"><surname>Chansue</surname><given-names>N</given-names></name><name name-style="western"><surname>Haetrakul</surname><given-names>T</given-names></name></person-group> (<year>2022</year>) <source>The Cartilaginous Fishes of Thailand and Adjecent Waters.</source><publisher-name>Department of Fisheries</publisher-name>, <publisher-loc>Thailand</publisher-loc>, <size units="page">233 pp</size>.</mixed-citation></ref><ref id="B99"><mixed-citation xmlns:xlink="http://www.w3.org/1999/xlink" xlink:type="simple"><person-group><name name-style="western"><surname>Herman</surname><given-names>J</given-names></name><name name-style="western"><surname>Hovestadt-Euler</surname><given-names>M</given-names></name><name name-style="western"><surname>Hovestadt</surname><given-names>DC</given-names></name></person-group> (<year>1991</year>) <article-title>Contributions to the study of the comparative morphology of teeth and other relevant ichthyodorulites in living supraspecific taxa of chondrichthyan fishes. Part A: Selachii. No 2c: Order: <tp:taxon-name><tp:taxon-name-part taxon-name-part-type="order">Carcharhiniformes</tp:taxon-name-part></tp:taxon-name>. Families: <tp:taxon-name><tp:taxon-name-part taxon-name-part-type="family">Proscylliidae</tp:taxon-name-part></tp:taxon-name>, <tp:taxon-name><tp:taxon-name-part taxon-name-part-type="family">Hemigaleidae</tp:taxon-name-part></tp:taxon-name>, <tp:taxon-name><tp:taxon-name-part taxon-name-part-type="family">Pseudotriakidae</tp:taxon-name-part></tp:taxon-name>, <tp:taxon-name><tp:taxon-name-part taxon-name-part-type="family">Leptochariidae</tp:taxon-name-part></tp:taxon-name> and <tp:taxon-name><tp:taxon-name-part taxon-name-part-type="family">Carcharhinidae</tp:taxon-name-part></tp:taxon-name>.</article-title><source>Bulletin de l’Institut royal des Sciences naturelles de Belgique, Biologie</source><volume>61</volume>: <fpage>73</fpage>–<lpage>120</lpage>.</mixed-citation></ref><ref id="B273"><mixed-citation xmlns:xlink="http://www.w3.org/1999/xlink" xlink:type="simple"><person-group><name name-style="western"><surname>Springer</surname><given-names>VG</given-names></name></person-group> (<year>1964</year>) A revision of the carcharhinid shark genera <italic><tp:taxon-name><tp:taxon-name-part taxon-name-part-type="genus">Scoliodon</tp:taxon-name-part></tp:taxon-name></italic>, <italic><tp:taxon-name><tp:taxon-name-part taxon-name-part-type="genus">Loxodon</tp:taxon-name-part></tp:taxon-name></italic>, and <italic><tp:taxon-name><tp:taxon-name-part taxon-name-part-type="genus">Rhizoprionodon.</tp:taxon-name-part></tp:taxon-name></italic> Proceedings of the United States National Museum 115(3493): 559–632. <ext-link xlink:href="10.5479/si.00963801.115-3493.559" ext-link-type="doi" xlink:type="simple">https://doi.org/10.5479/si.00963801.115-3493.559</ext-link></mixed-citation></ref><ref id="B308"><mixed-citation xmlns:xlink="http://www.w3.org/1999/xlink" xlink:type="simple"><person-group><name name-style="western"><surname>White</surname><given-names>WT</given-names></name><name name-style="western"><surname>Last</surname><given-names>PR</given-names></name><name name-style="western"><surname>Naylor</surname><given-names>GJP</given-names></name></person-group> (<year>2010</year>) <article-title><italic><tp:taxon-name><tp:taxon-name-part taxon-name-part-type="genus">Scoliodon</tp:taxon-name-part><tp:taxon-name-part taxon-name-part-type="species">macrorhynchos</tp:taxon-name-part></tp:taxon-name></italic> (Bleeker, 1852), a second species of spadenose shark from the Western Pacific (<tp:taxon-name><tp:taxon-name-part taxon-name-part-type="order">Carcharhiniformes</tp:taxon-name-part></tp:taxon-name>: <tp:taxon-name><tp:taxon-name-part taxon-name-part-type="family">Carcharhinidae</tp:taxon-name-part></tp:taxon-name>).</article-title> In: <person-group><name name-style="western"><surname>Last</surname><given-names>PR</given-names></name><name name-style="western"><surname>White</surname><given-names>WT</given-names></name><name name-style="western"><surname>Pogonoski</surname><given-names>JJ</given-names></name></person-group> (<role>Eds</role>) <issue-title>Descriptions of New Australian Chondrichthyans, CSIRO Marine and Atmospheric Research Paper 32.</issue-title><source>CSIRO, Hobart, Australia</source>, <fpage>61</fpage>–<lpage>76</lpage>.</mixed-citation></ref><ref id="B147"><mixed-citation xmlns:xlink="http://www.w3.org/1999/xlink" xlink:type="simple"><person-group><name name-style="western"><surname>Lim</surname><given-names>KC</given-names></name><name name-style="western"><surname>White</surname><given-names>WT</given-names></name><name name-style="western"><surname>Then</surname><given-names>AYH</given-names></name><name name-style="western"><surname>Naylor</surname><given-names>GJP</given-names></name><name name-style="western"><surname>Arunrugstichai</surname><given-names>S</given-names></name><name name-style="western"><surname>Loh</surname><given-names>K-H</given-names></name></person-group> (<year>2022</year>) Integrated taxonomy revealed genetic differences in morphologically similar and non-sympatric <italic><tp:taxon-name><tp:taxon-name-part taxon-name-part-type="genus">Scoliodon</tp:taxon-name-part><tp:taxon-name-part taxon-name-part-type="species">macrorhynchos</tp:taxon-name-part></tp:taxon-name></italic> and <italic><tp:taxon-name><tp:taxon-name-part taxon-name-part-type="genus">S.</tp:taxon-name-part><tp:taxon-name-part taxon-name-part-type="species">laticaudus.</tp:taxon-name-part></tp:taxon-name></italic> Animals 12(6): 681. <ext-link xlink:href="10.3390/ani12060681" ext-link-type="doi" xlink:type="simple">https://doi.org/10.3390/ani12060681</ext-link></mixed-citation></ref><ref id="B14"><mixed-citation xmlns:xlink="http://www.w3.org/1999/xlink" xlink:type="simple"><person-group><name name-style="western"><surname>Bass</surname><given-names>AJ</given-names></name><name name-style="western"><surname>D’Aubrey</surname><given-names>JD</given-names></name><name name-style="western"><surname>Kistnasamy</surname><given-names>N</given-names></name></person-group> (<year>1975</year>) <source>Sharks of the East Coast of Southern Africa. III. The Families <tp:taxon-name><tp:taxon-name-part taxon-name-part-type="family">Carcharhinidae</tp:taxon-name-part></tp:taxon-name> (excluding <italic><tp:taxon-name><tp:taxon-name-part taxon-name-part-type="genus">Mustelus</tp:taxon-name-part></tp:taxon-name></italic> and <italic><tp:taxon-name><tp:taxon-name-part taxon-name-part-type="genus">Carcharhinus</tp:taxon-name-part></tp:taxon-name></italic>) and <tp:taxon-name><tp:taxon-name-part taxon-name-part-type="family">Sphyrnnidae</tp:taxon-name-part></tp:taxon-name>.</source><publisher-name>Investigational Report Oceanographic Research Institute</publisher-name>, <publisher-loc>Durban, South Africa</publisher-loc>, <size units="page">100 pp</size>.</mixed-citation></ref></ref-list></tp:taxon-treatment>
