# Supplementary material for: ﻿Mid-Holocene marine faunas from the Bangkok Clay deposits in Nakhon Nayok, the Central Plain of Thailand
Source: Zookeys. 2024 May 15;1202:1–110. doi: 10.3897/zookeys.1202.119389 (PMC11112167; doi:10.3897/zookeys.1202.119389)
Supplement: XML Treatment for Carcharhinidae [file zookeys.1202.119389-treatment76.xml]

<!DOCTYPE tp:taxon-treatment
  PUBLIC "-//TaxonX//DTD Taxonomic Treatment Publishing DTD v0 20100105//EN" "tax-treatment-NSO.dtd">
<tp:taxon-treatment xmlns:tp="http://www.plazi.org/taxpub"><tp:treatment-meta><kwd-group><label>Taxon classification</label><kwd>
                    <named-content content-type="kingdom">Animalia</named-content>
                  </kwd><kwd>
                    <named-content content-type="order">Carcharhiniformes</named-content>
                  </kwd><kwd>
                    <named-content content-type="family">Carcharhinidae</named-content>
                  </kwd></kwd-group><mixed-citation publication-type="journal"><person-group><name><surname>Jirapatrasilp</surname><given-names>Parin</given-names></name><name><surname>Cuny</surname><given-names>Gilles</given-names></name><name><surname>Kocsis</surname><given-names>László</given-names></name><name><surname>Sutcharit</surname><given-names>Chirasak</given-names></name><name><surname>Ngamnisai</surname><given-names>Nom</given-names></name><name><surname>Charoentitirat</surname><given-names>Thasinee</given-names></name><name><surname>Kumpitak</surname><given-names>Satapat</given-names></name><name><surname>Suraprasit</surname><given-names>Kantapon</given-names></name></person-group><article-title>﻿Mid-Holocene marine faunas from the Bangkok Clay deposits in Nakhon Nayok, the Central Plain of Thailand</article-title><source>Zookeys</source><day>15</day><month>05</month><year>2024</year><volume>1202</volume><fpage>1</fpage><lpage>110</lpage><pub-id pub-id-type="doi">10.3897/zookeys.1202.119389</pub-id></mixed-citation></tp:treatment-meta><tp:nomenclature><label>﻿</label><tp:taxon-name>
                  <object-id xmlns:xlink="http://www.w3.org/1999/xlink" content-type="arpha" xlink:type="simple">F043912A-7B9B-5DEE-8F6D-472D24770C0B</object-id>
                  <tp:taxon-name-part taxon-name-part-type="family">Carcharhinidae</tp:taxon-name-part>
                </tp:taxon-name><tp:taxon-authority>indet.</tp:taxon-authority></tp:nomenclature><tp:treatment-sec sec-type="material" id="SECID0E66IM"><title>Referred material.</title><p><abbrev xmlns:xlink="http://www.w3.org/1999/xlink" xlink:title="Chulalongkorn fossil collection" id="ABBRID0EFAJM" xlink:type="simple">CUF</abbrev>-<abbrev xmlns:xlink="http://www.w3.org/1999/xlink" xlink:title="Nakhon Nayok" id="ABBRID0EJAJM" xlink:type="simple">NKNY</abbrev>-S3-3, <abbrev xmlns:xlink="http://www.w3.org/1999/xlink" xlink:title="Chulalongkorn fossil collection" id="ABBRID0ENAJM" xlink:type="simple">CUF</abbrev>-<abbrev xmlns:xlink="http://www.w3.org/1999/xlink" xlink:title="Nakhon Nayok" id="ABBRID0ERAJM" xlink:type="simple">NKNY</abbrev>-S4-3, <abbrev xmlns:xlink="http://www.w3.org/1999/xlink" xlink:title="Chulalongkorn fossil collection" id="ABBRID0EVAJM" xlink:type="simple">CUF</abbrev>-<abbrev xmlns:xlink="http://www.w3.org/1999/xlink" xlink:title="Nakhon Nayok" id="ABBRID0EZAJM" xlink:type="simple">NKNY</abbrev>-S5-3, <abbrev xmlns:xlink="http://www.w3.org/1999/xlink" xlink:title="Chulalongkorn fossil collection" id="ABBRID0E4AJM" xlink:type="simple">CUF</abbrev>-<abbrev xmlns:xlink="http://www.w3.org/1999/xlink" xlink:title="Nakhon Nayok" id="ABBRID0EBBJM" xlink:type="simple">NKNY</abbrev>-SC-2, <abbrev xmlns:xlink="http://www.w3.org/1999/xlink" xlink:title="Chulalongkorn fossil collection" id="ABBRID0EFBJM" xlink:type="simple">CUF</abbrev>-<abbrev xmlns:xlink="http://www.w3.org/1999/xlink" xlink:title="Nakhon Nayok" id="ABBRID0EJBJM" xlink:type="simple">NKNY</abbrev>-SC-7, <abbrev xmlns:xlink="http://www.w3.org/1999/xlink" xlink:title="Chulalongkorn fossil collection" id="ABBRID0ENBJM" xlink:type="simple">CUF</abbrev>-<abbrev xmlns:xlink="http://www.w3.org/1999/xlink" xlink:title="Nakhon Nayok" id="ABBRID0ERBJM" xlink:type="simple">NKNY</abbrev>-<abbrev xmlns:xlink="http://www.w3.org/1999/xlink" xlink:title="standard deviation" id="ABBRID0EVBJM" xlink:type="simple">SD</abbrev>-4, <abbrev xmlns:xlink="http://www.w3.org/1999/xlink" xlink:title="Chulalongkorn fossil collection" id="ABBRID0EZBJM" xlink:type="simple">CUF</abbrev>-<abbrev xmlns:xlink="http://www.w3.org/1999/xlink" xlink:title="Nakhon Nayok" id="ABBRID0E4BJM" xlink:type="simple">NKNY</abbrev>-<abbrev xmlns:xlink="http://www.w3.org/1999/xlink" xlink:title="standard deviation" id="ABBRID0EBCJM" xlink:type="simple">SD</abbrev>-5, <abbrev xmlns:xlink="http://www.w3.org/1999/xlink" xlink:title="Chulalongkorn fossil collection" id="ABBRID0EFCJM" xlink:type="simple">CUF</abbrev>-<abbrev xmlns:xlink="http://www.w3.org/1999/xlink" xlink:title="Nakhon Nayok" id="ABBRID0EJCJM" xlink:type="simple">NKNY</abbrev>-<abbrev xmlns:xlink="http://www.w3.org/1999/xlink" xlink:title="standard deviation" id="ABBRID0ENCJM" xlink:type="simple">SD</abbrev>-11, <abbrev xmlns:xlink="http://www.w3.org/1999/xlink" xlink:title="Chulalongkorn fossil collection" id="ABBRID0ERCJM" xlink:type="simple">CUF</abbrev>-<abbrev xmlns:xlink="http://www.w3.org/1999/xlink" xlink:title="Nakhon Nayok" id="ABBRID0EVCJM" xlink:type="simple">NKNY</abbrev>-SE-8, <abbrev xmlns:xlink="http://www.w3.org/1999/xlink" xlink:title="Chulalongkorn fossil collection" id="ABBRID0EZCJM" xlink:type="simple">CUF</abbrev>-<abbrev xmlns:xlink="http://www.w3.org/1999/xlink" xlink:title="Nakhon Nayok" id="ABBRID0E4CJM" xlink:type="simple">NKNY</abbrev>-SE-16 (10 teeth).</p></tp:treatment-sec><tp:treatment-sec sec-type="description" id="SECID0EBDJM"><title>Description.</title><p>These teeth are poorly preserved. The crown is generally triangular, more or less narrow, and symmetric with serration incompletely preserved. The root is broken away or does not display the details of its vascularisation pattern.</p></tp:treatment-sec><tp:treatment-sec sec-type="Taxonomic remarks and comparisons" id="SECID0EGDJM"><title>Taxonomic remarks and comparisons.</title><p>The presence of triangular serrated crowns suggests that most of the teeth belong to upper ones of <italic><tp:taxon-name><tp:taxon-name-part taxon-name-part-type="genus" reg="Carcharhinus">Carcharhinus</tp:taxon-name-part></tp:taxon-name></italic> and/or <italic><tp:taxon-name><tp:taxon-name-part taxon-name-part-type="genus" reg="Glyphis">Glyphis</tp:taxon-name-part></tp:taxon-name></italic>, but their poor preservation does not allow a more precise identification. The specimen <abbrev xmlns:xlink="http://www.w3.org/1999/xlink" xlink:title="Chulalongkorn fossil collection" id="ABBRID0E1DJM" xlink:type="simple">CUF</abbrev>-<abbrev xmlns:xlink="http://www.w3.org/1999/xlink" xlink:title="Nakhon Nayok" id="ABBRID0E5DJM" xlink:type="simple">NKNY</abbrev>-SC-7 may represent a lower tooth of <italic><tp:taxon-name><tp:taxon-name-part taxon-name-part-type="genus" reg="Carcharhinus">C.</tp:taxon-name-part><tp:taxon-name-part taxon-name-part-type="species" reg="leucas">leucas</tp:taxon-name-part></tp:taxon-name></italic>/<italic><tp:taxon-name><tp:taxon-name-part taxon-name-part-type="genus" reg="Carcharhinus">C.</tp:taxon-name-part><tp:taxon-name-part taxon-name-part-type="species" reg="amboinensis">amboinensis</tp:taxon-name-part></tp:taxon-name></italic>, but without the root and the base of the crown preserved, this is impossible to ascertain.</p><p>
                  <bold>Superorder <tp:taxon-name><tp:taxon-name-part taxon-name-part-type="superorder">Batomorphii</tp:taxon-name-part></tp:taxon-name> Capetta, 1980</bold>
                </p><p>
                  <bold>Order <tp:taxon-name><tp:taxon-name-part taxon-name-part-type="order">Myliobatiformes</tp:taxon-name-part></tp:taxon-name> Compagno, 1973</bold>
                </p></tp:treatment-sec></tp:taxon-treatment>
