# Supplementary material for: ﻿Mid-Holocene marine faunas from the Bangkok Clay deposits in Nakhon Nayok, the Central Plain of Thailand
Source: Zookeys. 2024 May 15;1202:1–110. doi: 10.3897/zookeys.1202.119389 (PMC11112167; doi:10.3897/zookeys.1202.119389)
Supplement: XML Treatment for Pastinachus [file zookeys.1202.119389-treatment77.xml]

<!DOCTYPE tp:taxon-treatment
  PUBLIC "-//TaxonX//DTD Taxonomic Treatment Publishing DTD v0 20100105//EN" "tax-treatment-NSO.dtd">
<tp:taxon-treatment xmlns:tp="http://www.plazi.org/taxpub"><tp:treatment-meta><kwd-group><label>Taxon classification</label><kwd>
                    <named-content content-type="kingdom">Animalia</named-content>
                  </kwd><kwd>
                    <named-content content-type="order">Myliobatiformes</named-content>
                  </kwd><kwd>
                    <named-content content-type="family">Dasyatidae</named-content>
                  </kwd></kwd-group><mixed-citation publication-type="journal"><person-group><name><surname>Jirapatrasilp</surname><given-names>Parin</given-names></name><name><surname>Cuny</surname><given-names>Gilles</given-names></name><name><surname>Kocsis</surname><given-names>László</given-names></name><name><surname>Sutcharit</surname><given-names>Chirasak</given-names></name><name><surname>Ngamnisai</surname><given-names>Nom</given-names></name><name><surname>Charoentitirat</surname><given-names>Thasinee</given-names></name><name><surname>Kumpitak</surname><given-names>Satapat</given-names></name><name><surname>Suraprasit</surname><given-names>Kantapon</given-names></name></person-group><article-title>﻿Mid-Holocene marine faunas from the Bangkok Clay deposits in Nakhon Nayok, the Central Plain of Thailand</article-title><source>Zookeys</source><day>15</day><month>05</month><year>2024</year><volume>1202</volume><fpage>1</fpage><lpage>110</lpage><pub-id pub-id-type="doi">10.3897/zookeys.1202.119389</pub-id></mixed-citation></tp:treatment-meta><tp:nomenclature><label>﻿</label><tp:taxon-name>
                  <object-id xmlns:xlink="http://www.w3.org/1999/xlink" content-type="arpha" xlink:type="simple">89ADBEF9-2496-5A4D-9E1A-B1E0666E8170</object-id>
                  <tp:taxon-name-part taxon-name-part-type="genus" reg="Pastinachus">Pastinachus</tp:taxon-name-part>
                </tp:taxon-name><tp:taxon-authority>sp.</tp:taxon-authority><xref ref-type="fig" rid="F30">Fig. 30</xref></tp:nomenclature><tp:treatment-sec sec-type="material" id="SECID0EBHJM"><title>Referred material.</title><p><abbrev xmlns:xlink="http://www.w3.org/1999/xlink" xlink:title="Chulalongkorn fossil collection" id="ABBRID0EHHJM" xlink:type="simple">CUF</abbrev>-<abbrev xmlns:xlink="http://www.w3.org/1999/xlink" xlink:title="Nakhon Nayok" id="ABBRID0ELHJM" xlink:type="simple">NKNY</abbrev>-7.1 (Fig. <xref ref-type="fig" rid="F30">30A–F</xref>), <abbrev xmlns:xlink="http://www.w3.org/1999/xlink" xlink:title="Chulalongkorn fossil collection" id="ABBRID0ETHJM" xlink:type="simple">CUF</abbrev>-<abbrev xmlns:xlink="http://www.w3.org/1999/xlink" xlink:title="Nakhon Nayok" id="ABBRID0EXHJM" xlink:type="simple">NKNY</abbrev>-7.2 (Fig. <xref ref-type="fig" rid="F30">30G–L</xref>), <abbrev xmlns:xlink="http://www.w3.org/1999/xlink" xlink:title="Chulalongkorn fossil collection" id="ABBRID0E6HJM" xlink:type="simple">CUF</abbrev>-<abbrev xmlns:xlink="http://www.w3.org/1999/xlink" xlink:title="Nakhon Nayok" id="ABBRID0EDIJM" xlink:type="simple">NKNY</abbrev>-8.1 (Fig. <xref ref-type="fig" rid="F30">30M–R</xref>) (3 teeth).</p><fig id="F30" position="float" orientation="portrait"><object-id xmlns:xlink="http://www.w3.org/1999/xlink" content-type="doi" xlink:type="simple">10.3897/zookeys.1202.119389.figure30</object-id><object-id xmlns:xlink="http://www.w3.org/1999/xlink" content-type="arpha" xlink:type="simple">65A1D19D-F8FA-5C2B-80C2-82C21D673AC5</object-id><label>Figure 30.</label><caption><p>Dasyatid ray teeth - <italic><tp:taxon-name><tp:taxon-name-part taxon-name-part-type="genus" reg="Pastinachus">Pastinachus</tp:taxon-name-part></tp:taxon-name></italic> sp. <bold>A–F</bold> specimen <abbrev xmlns:xlink="http://www.w3.org/1999/xlink" xlink:title="Chulalongkorn fossil collection" id="ABBRID0E3IJM" xlink:type="simple">CUF</abbrev>-<abbrev xmlns:xlink="http://www.w3.org/1999/xlink" xlink:title="Nakhon Nayok" id="ABBRID0EAJJM" xlink:type="simple">NKNY</abbrev>-7.1 in <bold>A</bold> lingual <bold>B</bold> labial <bold>C, F</bold> profile <bold>D</bold> occlusal and <bold>E</bold> basal views <bold>G–L</bold> specimen <abbrev xmlns:xlink="http://www.w3.org/1999/xlink" xlink:title="Chulalongkorn fossil collection" id="ABBRID0EQJJM" xlink:type="simple">CUF</abbrev>-<abbrev xmlns:xlink="http://www.w3.org/1999/xlink" xlink:title="Nakhon Nayok" id="ABBRID0EUJJM" xlink:type="simple">NKNY</abbrev>-7.2 in <bold>G</bold> lingual <bold>H</bold> labial <bold>I, L</bold> profile <bold>J</bold> occlusal and <bold>K</bold> basal views <bold>M–R</bold> specimen <abbrev xmlns:xlink="http://www.w3.org/1999/xlink" xlink:title="Chulalongkorn fossil collection" id="ABBRID0EEKJM" xlink:type="simple">CUF</abbrev>-<abbrev xmlns:xlink="http://www.w3.org/1999/xlink" xlink:title="Nakhon Nayok" id="ABBRID0EIKJM" xlink:type="simple">NKNY</abbrev>-8.1 in <bold>M</bold> lingual <bold>N</bold> labial <bold>O, R</bold> profile <bold>P</bold> occlusal and <bold>Q</bold> basal views.</p></caption><graphic xmlns:xlink="http://www.w3.org/1999/xlink" xlink:href="zookeys-1202-001_article-119389__-g030.jpg" position="float" orientation="portrait" xlink:type="simple" id="oo_1049920.jpg"><uri content-type="original_file" xlink:type="simple">https://binary.pensoft.net/fig/1049920</uri></graphic></fig></tp:treatment-sec><tp:treatment-sec sec-type="description" id="SECID0E2KJM"><title>Description.</title><p>The crown is hexagonal to diamond-shaped in apical view, longer mesio-distally than labio-lingually. The crown surface is rather smooth to heavily pitted. The labial face of the crown displays a salient horizontal bulge. There is a well-developed horizontal groove in the basal part of the crown on the lingual face. The vascularisation of the teeth is holaulacorhize. There is a row of small foramina positioned under the crown on the labial face and between one and four foramina present in the groove separating the two branches of the root in basal view.</p></tp:treatment-sec><tp:treatment-sec sec-type="Taxonomic remarks and comparisons" id="SECID0EALJM"><title>Taxonomic remarks and comparisons.</title><p>Heavily pitted crowns probably belong to non-functional teeth (<xref ref-type="bibr" rid="B3">Adnet et al. 2019</xref>). Four species of cowtail rays (<italic><tp:taxon-name><tp:taxon-name-part taxon-name-part-type="genus" reg="Pastinachus">Pastinachus</tp:taxon-name-part><tp:taxon-name-part taxon-name-part-type="species" reg="ater">ater</tp:taxon-name-part></tp:taxon-name></italic>, <italic><tp:taxon-name><tp:taxon-name-part taxon-name-part-type="genus" reg="Pastinachus">P.</tp:taxon-name-part><tp:taxon-name-part taxon-name-part-type="species" reg="gracilicaudus">gracilicaudus</tp:taxon-name-part></tp:taxon-name></italic>, <italic><tp:taxon-name><tp:taxon-name-part taxon-name-part-type="genus" reg="Pastinachus">P.</tp:taxon-name-part><tp:taxon-name-part taxon-name-part-type="species" reg="solocirostris">solocirostris</tp:taxon-name-part></tp:taxon-name></italic>, and <italic><tp:taxon-name><tp:taxon-name-part taxon-name-part-type="genus" reg="Pastinachus">P.</tp:taxon-name-part><tp:taxon-name-part taxon-name-part-type="species" reg="stellurostris">stellurostris</tp:taxon-name-part></tp:taxon-name></italic>) are known in Southeast Asia (<xref ref-type="bibr" rid="B143">Last et al. 2016</xref>), all of them having been recorded in Thai waters (<xref ref-type="bibr" rid="B135">Krajangdara et al. 2022</xref>). Regarding the nearby fossil record, teeth of <italic><tp:taxon-name><tp:taxon-name-part taxon-name-part-type="genus" reg="Pastinachus">Pastinachus</tp:taxon-name-part></tp:taxon-name></italic> were reported from India, Taiwan, and Borneo (see discussion in <xref ref-type="bibr" rid="B132">Kocsis et al. 2019</xref>).</p><p>﻿<bold>Class <tp:taxon-name><tp:taxon-name-part taxon-name-part-type="class">Actinopterygii</tp:taxon-name-part></tp:taxon-name> Klein, 1885</bold></p><p>
                  <bold>Infraclass <tp:taxon-name><tp:taxon-name-part taxon-name-part-type="subclass">Teleostei</tp:taxon-name-part></tp:taxon-name> Müller, 1845</bold>
                </p><p>
                  <bold>Order <tp:taxon-name><tp:taxon-name-part taxon-name-part-type="order">Scombriformes</tp:taxon-name-part></tp:taxon-name> Rafinesque, 1810</bold>
                </p></tp:treatment-sec><ref-list><ref id="B3"><mixed-citation xmlns:xlink="http://www.w3.org/1999/xlink" xlink:type="simple"><person-group><name name-style="western"><surname>Adnet</surname><given-names>S</given-names></name><name name-style="western"><surname>Mouana</surname><given-names>M</given-names></name><name name-style="western"><surname>Charruault</surname><given-names>A-L</given-names></name><name name-style="western"><surname>Essid</surname><given-names>EM</given-names></name><name name-style="western"><surname>Ammar</surname><given-names>HK</given-names></name><name name-style="western"><surname>Marzougui</surname><given-names>W</given-names></name><name name-style="western"><surname>Merzeraud</surname><given-names>G</given-names></name><name name-style="western"><surname>Tabuce</surname><given-names>R</given-names></name><name name-style="western"><surname>Vianey-Liaud</surname><given-names>M</given-names></name><name name-style="western"><surname>Marivaux</surname><given-names>L</given-names></name></person-group> (<year>2019</year>) <article-title>Teeth, fossil record and evolutionary history of the cowtail stingray <italic><tp:taxon-name><tp:taxon-name-part taxon-name-part-type="genus">Pastinachus</tp:taxon-name-part></tp:taxon-name></italic> Rüppell, 1829.</article-title><source>Historical Biology</source><volume>31</volume>: <fpage>1213</fpage>–<lpage>1222</lpage>. <ext-link xlink:href="10.1080/08912963.2018.1431779" ext-link-type="doi" xlink:type="simple">https://doi.org/10.1080/08912963.2018.1431779</ext-link></mixed-citation></ref><ref id="B143"><mixed-citation xmlns:xlink="http://www.w3.org/1999/xlink" xlink:type="simple"><person-group><name name-style="western"><surname>Last</surname><given-names>PR</given-names></name><name name-style="western"><surname>White</surname><given-names>WT</given-names></name><name name-style="western"><surname>de Carvalho</surname><given-names>MR</given-names></name><name name-style="western"><surname>Séret</surname><given-names>B</given-names></name><name name-style="western"><surname>Stehmann</surname><given-names>MFW</given-names></name><name name-style="western"><surname>Naylor</surname><given-names>GJP</given-names></name></person-group> (<year>2016</year>) <source>Rays of the World.</source><publisher-name>CSIRO Publishing</publisher-name>, <publisher-loc>Clayton South</publisher-loc>, <size units="page">790 pp</size>. <ext-link xlink:href="10.1071/9780643109148" ext-link-type="doi" xlink:type="simple">https://doi.org/10.1071/9780643109148</ext-link></mixed-citation></ref><ref id="B135"><mixed-citation xmlns:xlink="http://www.w3.org/1999/xlink" xlink:type="simple"><person-group><name name-style="western"><surname>Krajangdara</surname><given-names>T</given-names></name><name name-style="western"><surname>Vidthayanon</surname><given-names>C</given-names></name><name name-style="western"><surname>Ali</surname><given-names>A</given-names></name><name name-style="western"><surname>Lim</surname><given-names>A</given-names></name><name name-style="western"><surname>Sumontha</surname><given-names>M</given-names></name><name name-style="western"><surname>Rodpradit</surname><given-names>S</given-names></name><name name-style="western"><surname>Chansue</surname><given-names>N</given-names></name><name name-style="western"><surname>Haetrakul</surname><given-names>T</given-names></name></person-group> (<year>2022</year>) <source>The Cartilaginous Fishes of Thailand and Adjecent Waters.</source><publisher-name>Department of Fisheries</publisher-name>, <publisher-loc>Thailand</publisher-loc>, <size units="page">233 pp</size>.</mixed-citation></ref><ref id="B132"><mixed-citation xmlns:xlink="http://www.w3.org/1999/xlink" xlink:type="simple"><person-group><name name-style="western"><surname>Kocsis</surname><given-names>L</given-names></name><name name-style="western"><surname>Razak</surname><given-names>H</given-names></name><name name-style="western"><surname>Briguglio</surname><given-names>A</given-names></name><name name-style="western"><surname>Szabo</surname><given-names>M</given-names></name></person-group> (<year>2019</year>) <article-title>First report on a diverse Neogene cartilaginous fish fauna from Borneo (Ambug Hill, Brunei Darussalam).</article-title><source>Journal of Systematic Palaeontology</source><volume>17</volume>(<issue>10</issue>): <fpage>791</fpage>–<lpage>819</lpage>. <ext-link xlink:href="10.1080/14772019.2018.1468830" ext-link-type="doi" xlink:type="simple">https://doi.org/10.1080/14772019.2018.1468830</ext-link></mixed-citation></ref></ref-list></tp:taxon-treatment>
