# Supplementary material for: ﻿Mid-Holocene marine faunas from the Bangkok Clay deposits in Nakhon Nayok, the Central Plain of Thailand
Source: Zookeys. 2024 May 15;1202:1–110. doi: 10.3897/zookeys.1202.119389 (PMC11112167; doi:10.3897/zookeys.1202.119389)
Supplement: XML Treatment for Trichiuridae [file zookeys.1202.119389-treatment78.xml]

<!DOCTYPE tp:taxon-treatment
  PUBLIC "-//TaxonX//DTD Taxonomic Treatment Publishing DTD v0 20100105//EN" "tax-treatment-NSO.dtd">
<tp:taxon-treatment xmlns:tp="http://www.plazi.org/taxpub"><tp:treatment-meta><kwd-group><label>Taxon classification</label><kwd>
                    <named-content content-type="kingdom">Animalia</named-content>
                  </kwd><kwd>
                    <named-content content-type="order">Scombriformes</named-content>
                  </kwd><kwd>
                    <named-content content-type="family">Trichiuridae</named-content>
                  </kwd></kwd-group><mixed-citation publication-type="journal"><person-group><name><surname>Jirapatrasilp</surname><given-names>Parin</given-names></name><name><surname>Cuny</surname><given-names>Gilles</given-names></name><name><surname>Kocsis</surname><given-names>László</given-names></name><name><surname>Sutcharit</surname><given-names>Chirasak</given-names></name><name><surname>Ngamnisai</surname><given-names>Nom</given-names></name><name><surname>Charoentitirat</surname><given-names>Thasinee</given-names></name><name><surname>Kumpitak</surname><given-names>Satapat</given-names></name><name><surname>Suraprasit</surname><given-names>Kantapon</given-names></name></person-group><article-title>﻿Mid-Holocene marine faunas from the Bangkok Clay deposits in Nakhon Nayok, the Central Plain of Thailand</article-title><source>Zookeys</source><day>15</day><month>05</month><year>2024</year><volume>1202</volume><fpage>1</fpage><lpage>110</lpage><pub-id pub-id-type="doi">10.3897/zookeys.1202.119389</pub-id></mixed-citation></tp:treatment-meta><tp:nomenclature><label>﻿</label><tp:taxon-name>
                  <object-id xmlns:xlink="http://www.w3.org/1999/xlink" content-type="arpha" xlink:type="simple">7B9D026A-2B9A-5EDD-A115-F25D529DD433</object-id>
                  <tp:taxon-name-part taxon-name-part-type="family">Trichiuridae</tp:taxon-name-part>
                </tp:taxon-name><tp:taxon-authority>indet.</tp:taxon-authority><xref ref-type="fig" rid="F31">Fig. 31</xref></tp:nomenclature><tp:treatment-sec sec-type="material" id="SECID0EUPJM"><title>Referred material.</title><p><abbrev xmlns:xlink="http://www.w3.org/1999/xlink" xlink:title="Chulalongkorn fossil collection" id="ABBRID0E1PJM" xlink:type="simple">CUF</abbrev>-<abbrev xmlns:xlink="http://www.w3.org/1999/xlink" xlink:title="Nakhon Nayok" id="ABBRID0E5PJM" xlink:type="simple">NKNY</abbrev>-2.1 (Fig. <xref ref-type="fig" rid="F31">31A–F</xref>), <abbrev xmlns:xlink="http://www.w3.org/1999/xlink" xlink:title="Chulalongkorn fossil collection" id="ABBRID0EGQJM" xlink:type="simple">CUF</abbrev>-<abbrev xmlns:xlink="http://www.w3.org/1999/xlink" xlink:title="Nakhon Nayok" id="ABBRID0EKQJM" xlink:type="simple">NKNY</abbrev>-2.2 (Fig. <xref ref-type="fig" rid="F31">31G–K</xref>), <abbrev xmlns:xlink="http://www.w3.org/1999/xlink" xlink:title="Chulalongkorn fossil collection" id="ABBRID0ESQJM" xlink:type="simple">CUF</abbrev>-<abbrev xmlns:xlink="http://www.w3.org/1999/xlink" xlink:title="Nakhon Nayok" id="ABBRID0EWQJM" xlink:type="simple">NKNY</abbrev>-18.2 (Fig. <xref ref-type="fig" rid="F31">31L–P</xref>) (3 teeth).</p><fig id="F31" position="float" orientation="portrait"><object-id xmlns:xlink="http://www.w3.org/1999/xlink" content-type="doi" xlink:type="simple">10.3897/zookeys.1202.119389.figure31</object-id><object-id xmlns:xlink="http://www.w3.org/1999/xlink" content-type="arpha" xlink:type="simple">FB08638F-120D-589B-8568-EB7A861084EF</object-id><label>Figure 31.</label><caption><p><tp:taxon-name><tp:taxon-name-part taxon-name-part-type="family">Trichiuridae</tp:taxon-name-part></tp:taxon-name> indet. <bold>A–F</bold> specimen <abbrev xmlns:xlink="http://www.w3.org/1999/xlink" xlink:title="Chulalongkorn fossil collection" id="ABBRID0ENRJM" xlink:type="simple">CUF</abbrev>-<abbrev xmlns:xlink="http://www.w3.org/1999/xlink" xlink:title="Nakhon Nayok" id="ABBRID0ERRJM" xlink:type="simple">NKNY</abbrev>-2.1, anterior tooth in <bold>A, B</bold> lateral <bold>C</bold> anterior <bold>D</bold> posterior and <bold>E</bold> apical views <bold>F</bold> close-up of the tip of the tooth <bold>G–K</bold> specimen <abbrev xmlns:xlink="http://www.w3.org/1999/xlink" xlink:title="Chulalongkorn fossil collection" id="ABBRID0EBSJM" xlink:type="simple">CUF</abbrev>-<abbrev xmlns:xlink="http://www.w3.org/1999/xlink" xlink:title="Nakhon Nayok" id="ABBRID0EFSJM" xlink:type="simple">NKNY</abbrev>-2.2, anterior tooth in <bold>G, H</bold> lateral <bold>I</bold> anterior <bold>J</bold> posterior and <bold>K</bold> apical views <bold>L–P</bold> specimen <abbrev xmlns:xlink="http://www.w3.org/1999/xlink" xlink:title="Chulalongkorn fossil collection" id="ABBRID0ETSJM" xlink:type="simple">CUF</abbrev>-<abbrev xmlns:xlink="http://www.w3.org/1999/xlink" xlink:title="Nakhon Nayok" id="ABBRID0EXSJM" xlink:type="simple">NKNY</abbrev>-18.2, lateral tooth in <bold>L, M</bold> lateral <bold>N</bold> anterior <bold>O</bold> posterior and <bold>P</bold> apical views.</p></caption><graphic xmlns:xlink="http://www.w3.org/1999/xlink" xlink:href="zookeys-1202-001_article-119389__-g031.jpg" position="float" orientation="portrait" xlink:type="simple" id="oo_1049921.jpg"><uri content-type="original_file" xlink:type="simple">https://binary.pensoft.net/fig/1049921</uri></graphic></fig></tp:treatment-sec><tp:treatment-sec sec-type="description" id="SECID0EITJM"><title>Description.</title><p>Labiolingually flattened teeth seem to thin out at their mesial edge. They are covered with elongated and fine striation. This striation becomes coarser basally and distally on the more elongated specimens (specimens <abbrev xmlns:xlink="http://www.w3.org/1999/xlink" xlink:title="Chulalongkorn fossil collection" id="ABBRID0EOTJM" xlink:type="simple">CUF</abbrev>-<abbrev xmlns:xlink="http://www.w3.org/1999/xlink" xlink:title="Nakhon Nayok" id="ABBRID0ESTJM" xlink:type="simple">NKNY</abbrev>-2.1 and <abbrev xmlns:xlink="http://www.w3.org/1999/xlink" xlink:title="Chulalongkorn fossil collection" id="ABBRID0EWTJM" xlink:type="simple">CUF</abbrev>-<abbrev xmlns:xlink="http://www.w3.org/1999/xlink" xlink:title="Nakhon Nayok" id="ABBRID0E1TJM" xlink:type="simple">NKNY</abbrev>-2.2). The latter two teeth are strongly curved distally with a concave distal edge and the more completely preserved specimen <abbrev xmlns:xlink="http://www.w3.org/1999/xlink" xlink:title="Chulalongkorn fossil collection" id="ABBRID0E5TJM" xlink:type="simple">CUF</abbrev>-<abbrev xmlns:xlink="http://www.w3.org/1999/xlink" xlink:title="Nakhon Nayok" id="ABBRID0ECUJM" xlink:type="simple">NKNY</abbrev>-2.1 bears an apical barb. The specimen <abbrev xmlns:xlink="http://www.w3.org/1999/xlink" xlink:title="Chulalongkorn fossil collection" id="ABBRID0EGUJM" xlink:type="simple">CUF</abbrev>-<abbrev xmlns:xlink="http://www.w3.org/1999/xlink" xlink:title="Nakhon Nayok" id="ABBRID0EKUJM" xlink:type="simple">NKNY</abbrev>-18.2 has a curved mesial margin, whereas the distal one is vertical and straight.</p></tp:treatment-sec><tp:treatment-sec sec-type="Taxonomic remarks and comparisons" id="SECID0EOUJM"><title>Taxonomic remarks and comparisons.</title><p>The two strongly curved teeth (specimens <abbrev xmlns:xlink="http://www.w3.org/1999/xlink" xlink:title="Chulalongkorn fossil collection" id="ABBRID0EUUJM" xlink:type="simple">CUF</abbrev>-<abbrev xmlns:xlink="http://www.w3.org/1999/xlink" xlink:title="Nakhon Nayok" id="ABBRID0EYUJM" xlink:type="simple">NKNY</abbrev>-2.1 and <abbrev xmlns:xlink="http://www.w3.org/1999/xlink" xlink:title="Chulalongkorn fossil collection" id="ABBRID0E3UJM" xlink:type="simple">CUF</abbrev>-<abbrev xmlns:xlink="http://www.w3.org/1999/xlink" xlink:title="Nakhon Nayok" id="ABBRID0EAVJM" xlink:type="simple">NKNY</abbrev>-2.2) represent fang-like features from the front of the jaw, while the specimen <abbrev xmlns:xlink="http://www.w3.org/1999/xlink" xlink:title="Chulalongkorn fossil collection" id="ABBRID0EEVJM" xlink:type="simple">CUF</abbrev>-<abbrev xmlns:xlink="http://www.w3.org/1999/xlink" xlink:title="Nakhon Nayok" id="ABBRID0EIVJM" xlink:type="simple">NKNY</abbrev>-18.2 comes from a rather distal position. This latter tooth resembles somewhat the lateral teeth of <italic><tp:taxon-name><tp:taxon-name-part taxon-name-part-type="genus" reg="Sphyranea">Sphyranea</tp:taxon-name-part></tp:taxon-name></italic> (barracuda, e.g., <xref ref-type="bibr" rid="B83">Gottfried et al. 2017</xref>), but those are more symmetrical. The global species database (Fishbase: <ext-link xmlns:xlink="http://www.w3.org/1999/xlink" xlink:type="simple" ext-link-type="uri" xlink:href="http://www.fishbase.org">www.fishbase.org</ext-link>) reports twenty-seven cutlassfishes from the wider region of South and Southeast Asia (<xref ref-type="bibr" rid="B75">Froese and Pauly 2024</xref>). Two common genera, <italic><tp:taxon-name><tp:taxon-name-part taxon-name-part-type="genus" reg="Trichurus">Trichurus</tp:taxon-name-part></tp:taxon-name></italic> and <italic><tp:taxon-name><tp:taxon-name-part taxon-name-part-type="genus" reg="Lepuracanthus">Lepuracanthus</tp:taxon-name-part></tp:taxon-name></italic>, contain some species that bear such barbed fang-like teeth (<xref ref-type="bibr" rid="B182">Nakamura and Parin 1993</xref>; <xref ref-type="bibr" rid="B183">1998</xref>).</p><p>
                  <bold>Order <italic>incertae sedis</italic> in Eupercaria Betancur-R. et al., 2014</bold>
                </p></tp:treatment-sec><ref-list><ref id="B83"><mixed-citation xmlns:xlink="http://www.w3.org/1999/xlink" xlink:type="simple"><person-group><name name-style="western"><surname>Gottfried</surname><given-names>MD</given-names></name><name name-style="western"><surname>Samonds</surname><given-names>KE</given-names></name><name name-style="western"><surname>Ostrowski</surname><given-names>SA</given-names></name><name name-style="western"><surname>Andrianavalona</surname><given-names>TH</given-names></name><name name-style="western"><surname>Ramihangihajason</surname><given-names>TN</given-names></name></person-group> (<year>2017</year>) New evidence indicates the presence of barracuda (<tp:taxon-name><tp:taxon-name-part taxon-name-part-type="family">Sphyraenidae</tp:taxon-name-part></tp:taxon-name>) and supports a tropical marine environment in the Miocene of Madagascar. PLoS ONE 12(5): e0176553. <ext-link xlink:href="10.1371/journal.pone.0176553" ext-link-type="doi" xlink:type="simple">https://doi.org/10.1371/journal.pone.0176553</ext-link></mixed-citation></ref><ref id="B75"><mixed-citation xmlns:xlink="http://www.w3.org/1999/xlink" xlink:type="simple"><person-group><name name-style="western"><surname>Froese</surname><given-names>R</given-names></name><name name-style="western"><surname>Pauly</surname><given-names>D</given-names></name></person-group> (<year>2024</year>) FishBase. World Wide Web electronic publication. <ext-link xlink:href="https://www.fishbase.org" ext-link-type="uri" xlink:type="simple">https://www.fishbase.org</ext-link> [version (02/2024)] [Verified 18 February 2024]</mixed-citation></ref><ref id="B182"><mixed-citation xmlns:xlink="http://www.w3.org/1999/xlink" xlink:type="simple"><person-group><name name-style="western"><surname>Nakamura</surname><given-names>I</given-names></name><name name-style="western"><surname>Parin</surname><given-names>NV</given-names></name></person-group> (<year>1993</year>) FAO species catalogue. Vol. 15. Snake mackerels and cutlassfishes of the world (Families <tp:taxon-name><tp:taxon-name-part taxon-name-part-type="family">Gempylidae</tp:taxon-name-part></tp:taxon-name> and <tp:taxon-name><tp:taxon-name-part taxon-name-part-type="family">Trichiuridae</tp:taxon-name-part></tp:taxon-name>). An annotated and illustrated catalogue of the snake mackerels, snoeks, escolars, gemfishes, sackfishes, domine, oilfish, cutlassfishes, scabbardfishes, hairtails, and frostfishes known to date. FAO Fisheries Synopis No 125 15: 1–136. <ext-link xlink:href="http://www.fao.org/3/a-t0539e.pdf" ext-link-type="uri" xlink:type="simple">http://www.fao.org/3/a-t0539e.pdf</ext-link></mixed-citation></ref><ref id="B183"><mixed-citation xmlns:xlink="http://www.w3.org/1999/xlink" xlink:type="simple"><person-group><name name-style="western"><surname>Nakamura</surname><given-names>I</given-names></name><name name-style="western"><surname>Parin</surname><given-names>NV</given-names></name></person-group> (<year>1998</year>) <article-title><tp:taxon-name><tp:taxon-name-part taxon-name-part-type="family">Trichiuridae</tp:taxon-name-part></tp:taxon-name> Cutlassfishes.</article-title> In: <person-group><name name-style="western"><surname>Carpenter</surname><given-names>KE</given-names></name><name name-style="western"><surname>Niem</surname><given-names>VH</given-names></name></person-group> (<role>Eds</role>) <issue-title>FAO species identification guide for fishery purposes The living marine resources of the Western Central Pacific Volume 6 Bony fishes part 4 (Labridae to Latimeriidae), estuarine crocodiles, sea turtles, sea snakes and marine mammals.</issue-title><source>FAO, Rome</source>, <fpage>3709</fpage>–<lpage>3720</lpage>.</mixed-citation></ref></ref-list></tp:taxon-treatment>
