# Supplementary material for: ﻿Mid-Holocene marine faunas from the Bangkok Clay deposits in Nakhon Nayok, the Central Plain of Thailand
Source: Zookeys. 2024 May 15;1202:1–110. doi: 10.3897/zookeys.1202.119389 (PMC11112167; doi:10.3897/zookeys.1202.119389)
Supplement: XML Treatment for Johnius [file zookeys.1202.119389-treatment79.xml]

<!DOCTYPE tp:taxon-treatment
  PUBLIC "-//TaxonX//DTD Taxonomic Treatment Publishing DTD v0 20100105//EN" "tax-treatment-NSO.dtd">
<tp:taxon-treatment xmlns:tp="http://www.plazi.org/taxpub"><tp:treatment-meta><kwd-group><label>Taxon classification</label><kwd>
                    <named-content content-type="kingdom">Animalia</named-content>
                  </kwd><kwd>
                    <named-content content-type="order">Perciformes</named-content>
                  </kwd><kwd>
                    <named-content content-type="family">Sciaenidae</named-content>
                  </kwd></kwd-group><mixed-citation publication-type="journal"><person-group><name><surname>Jirapatrasilp</surname><given-names>Parin</given-names></name><name><surname>Cuny</surname><given-names>Gilles</given-names></name><name><surname>Kocsis</surname><given-names>László</given-names></name><name><surname>Sutcharit</surname><given-names>Chirasak</given-names></name><name><surname>Ngamnisai</surname><given-names>Nom</given-names></name><name><surname>Charoentitirat</surname><given-names>Thasinee</given-names></name><name><surname>Kumpitak</surname><given-names>Satapat</given-names></name><name><surname>Suraprasit</surname><given-names>Kantapon</given-names></name></person-group><article-title>﻿Mid-Holocene marine faunas from the Bangkok Clay deposits in Nakhon Nayok, the Central Plain of Thailand</article-title><source>Zookeys</source><day>15</day><month>05</month><year>2024</year><volume>1202</volume><fpage>1</fpage><lpage>110</lpage><pub-id pub-id-type="doi">10.3897/zookeys.1202.119389</pub-id></mixed-citation></tp:treatment-meta><tp:nomenclature><label>﻿</label><tp:taxon-name>
                  <object-id xmlns:xlink="http://www.w3.org/1999/xlink" content-type="arpha" xlink:type="simple">FD917AFD-4178-5F62-A287-D96F36C9D1B6</object-id>
                  <tp:taxon-name-part taxon-name-part-type="genus" reg="Johnius">Johnius</tp:taxon-name-part>
                </tp:taxon-name><tp:taxon-authority>sp.</tp:taxon-authority><xref ref-type="fig" rid="F32">Fig. 32</xref></tp:nomenclature><tp:treatment-sec sec-type="material" id="SECID0EYYJM"><title>Referred material.</title><p><abbrev xmlns:xlink="http://www.w3.org/1999/xlink" xlink:title="Chulalongkorn fossil collection" id="ABBRID0E5YJM" xlink:type="simple">CUF</abbrev>-<abbrev xmlns:xlink="http://www.w3.org/1999/xlink" xlink:title="Nakhon Nayok" id="ABBRID0ECZJM" xlink:type="simple">NKNY</abbrev>-16.2 (Fig. <xref ref-type="fig" rid="F32">32A–D</xref>) (1 right sagitta otolith).</p><fig id="F32" position="float" orientation="portrait"><object-id xmlns:xlink="http://www.w3.org/1999/xlink" content-type="doi" xlink:type="simple">10.3897/zookeys.1202.119389.figure32</object-id><object-id xmlns:xlink="http://www.w3.org/1999/xlink" content-type="arpha" xlink:type="simple">B2839236-AE45-5C53-B604-70DD7E380B35</object-id><label>Figure 32.</label><caption><p>Sciaenid otolith of <italic><tp:taxon-name><tp:taxon-name-part taxon-name-part-type="genus" reg="Johnius">Johnius</tp:taxon-name-part></tp:taxon-name></italic> sp., specimen <abbrev xmlns:xlink="http://www.w3.org/1999/xlink" xlink:title="Chulalongkorn fossil collection" id="ABBRID0EZZJM" xlink:type="simple">CUF</abbrev>-<abbrev xmlns:xlink="http://www.w3.org/1999/xlink" xlink:title="Nakhon Nayok" id="ABBRID0E4ZJM" xlink:type="simple">NKNY</abbrev>-16.2, right sagitta otolith in <bold>A</bold> inner <bold>B</bold> external <bold>C</bold> anterior and <bold>D</bold> posterior views.</p></caption><graphic xmlns:xlink="http://www.w3.org/1999/xlink" xlink:href="zookeys-1202-001_article-119389__-g032.jpg" position="float" orientation="portrait" xlink:type="simple" id="oo_1049922.jpg"><uri content-type="original_file" xlink:type="simple">https://binary.pensoft.net/fig/1049922</uri></graphic></fig></tp:treatment-sec><tp:treatment-sec sec-type="description" id="SECID0EO1JM"><title>Description.</title><p>Thick otolith with a smooth external surface, whereas the internal surface bears a sulcus characteristic of the genus. The ostium is shallow, vertically positioned, higher than long, and it widens ventrally. The anterior and horizontal portion of the cauda is short and shallow, then opening posteriorly into a deep caudal funnel with an external circular shape.</p></tp:treatment-sec><tp:treatment-sec sec-type="Taxonomic remarks and comparisons" id="SECID0ET1JM"><title>Taxonomic remarks and comparisons.</title><p>Otoliths of <italic><tp:taxon-name><tp:taxon-name-part taxon-name-part-type="genus" reg="Johnius">Johnius</tp:taxon-name-part></tp:taxon-name></italic> are unique and have distinct characteristics that make them easily distinguishable from those of other sciaenids or teleosts (<xref ref-type="bibr" rid="B256">Schwarzhans 1993</xref>). There are 21 species of <italic><tp:taxon-name><tp:taxon-name-part taxon-name-part-type="genus" reg="Johnius">Johnius</tp:taxon-name-part></tp:taxon-name></italic> in Southeast Asia (<xref ref-type="bibr" rid="B75">Froese and Pauly 2024</xref>), and most of them inhabit shallow coastal waters and estuaries but some species are capable of entering rivers. They are also known from the fossil records in Japan (<xref ref-type="bibr" rid="B195">Ohe 1976</xref>) and Taiwan (<xref ref-type="bibr" rid="B148">Lin et al. 2022</xref>).</p></tp:treatment-sec><ref-list><ref id="B256"><mixed-citation xmlns:xlink="http://www.w3.org/1999/xlink" xlink:type="simple"><person-group><name name-style="western"><surname>Schwarzhans</surname><given-names>W</given-names></name></person-group> (<year>1993</year>) <source>A comparative morphological treatise of recent and fossil otoliths of the family <tp:taxon-name><tp:taxon-name-part taxon-name-part-type="family">Sciaenidae</tp:taxon-name-part></tp:taxon-name> (<tp:taxon-name><tp:taxon-name-part taxon-name-part-type="order">Perciformes</tp:taxon-name-part></tp:taxon-name>). Piscium catalogus: Part Otolithi Piscium. Vol. 1. Verlag Dr.</source><publisher-name>Friedrich Pfeil</publisher-name>, <publisher-loc>München</publisher-loc>, <size units="page">245 pp</size>.</mixed-citation></ref><ref id="B75"><mixed-citation xmlns:xlink="http://www.w3.org/1999/xlink" xlink:type="simple"><person-group><name name-style="western"><surname>Froese</surname><given-names>R</given-names></name><name name-style="western"><surname>Pauly</surname><given-names>D</given-names></name></person-group> (<year>2024</year>) FishBase. World Wide Web electronic publication. <ext-link xlink:href="https://www.fishbase.org" ext-link-type="uri" xlink:type="simple">https://www.fishbase.org</ext-link> [version (02/2024)] [Verified 18 February 2024]</mixed-citation></ref><ref id="B195"><mixed-citation xmlns:xlink="http://www.w3.org/1999/xlink" xlink:type="simple"><person-group><name name-style="western"><surname>Ohe</surname><given-names>F</given-names></name></person-group> (<year>1976</year>) <article-title>Fossil otoliths of Sciaenid fishes from the Tertiary and Quaternary formations, Tobai district, central Japan and their paleontological vicissitudes.</article-title><source>Bulletin of the Mizunami Fossil Museum</source><volume>3</volume>: <fpage>73</fpage>–<lpage>97</lpage>. <ext-link xlink:href="http://www2.city.mizunami.gifu.jp/bulletin/list/20/detail7.html" ext-link-type="uri" xlink:type="simple">http://www2.city.mizunami.gifu.jp/bulletin/list/20/detail7.html</ext-link></mixed-citation></ref><ref id="B148"><mixed-citation xmlns:xlink="http://www.w3.org/1999/xlink" xlink:type="simple"><person-group><name name-style="western"><surname>Lin</surname><given-names>C-H</given-names></name><name name-style="western"><surname>Wang</surname><given-names>Y-C</given-names></name><name name-style="western"><surname>Ribas-Deulofeu</surname><given-names>L</given-names></name><name name-style="western"><surname>Chang</surname><given-names>C-W</given-names></name><name name-style="western"><surname>Li</surname><given-names>K-T</given-names></name></person-group> (<year>2022</year>) Changes in marine resource consumption over the past 5000 years in southwestern Taiwan revealed by fish otoliths. Journal of Archaeological Science, Reports 42: 103400. <ext-link xlink:href="10.1016/j.jasrep.2022.103400" ext-link-type="doi" xlink:type="simple">https://doi.org/10.1016/j.jasrep.2022.103400</ext-link></mixed-citation></ref></ref-list></tp:taxon-treatment>
